# Supplementary material for: Coupling of H3K27me3 recognition with transcriptional repression through the BAH-PHD-CPL2 complex in Arabidopsis
Source: Nat Commun. 2020 Dec 4;11:6212. doi: 10.1038/s41467-020-20089-0 (PMC7718874; doi:10.1038/s41467-020-20089-0)
Supplement: Supplementary file 4 — Supplementary Dataset 1 [file 41467_2020_20089_MOESM4_ESM.xlsx]

## Sheet: AIPP3-4Myc
prot_hit_num	prot_family_member	prot_acc	prot_desc	prot_score	prot_mass	prot_matches	prot_matches_sig	prot_sequences	prot_sequences_sig	pep_query	pep_rank	pep_isbold	pep_isunique	pep_exp_mz	pep_exp_mr	pep_exp_z	pep_calc_mr	pep_delta	pep_miss	pep_score	pep_expect	pep_res_before	pep_seq	pep_res_after	pep_var_mod	pep_var_mod_pos	pep_summed_mod_pos	pep_local_mod_pos
1	1	AT4G11560.1	| Symbols: | bromo-adjacent homology (BAH) domain-containing protein | chr4:7000095-7003445 REVERSE LENGTH=587	4314	66930	128	122	43	43	167	1	1	1	379.729	757.444	2	757.445	-0.0002	0	30.97	0.042	K	NTALLAR	R
1	1	AT4G11560.1	| Symbols: | bromo-adjacent homology (BAH) domain-containing protein | chr4:7000095-7003445 REVERSE LENGTH=587	4314	66930	128	122	43	43	168	1	1	1	379.729	757.444	2	757.445	-0.0002	0	50.15	0.00051	K	NTALLAR	R
1	1	AT4G11560.1	| Symbols: | bromo-adjacent homology (BAH) domain-containing protein | chr4:7000095-7003445 REVERSE LENGTH=587	4314	66930	128	122	43	43	169	1	1	1	379.729	757.444	2	757.445	-0.0001	0	50.08	0.00052	K	NTALLAR	R
1	1	AT4G11560.1	| Symbols: | bromo-adjacent homology (BAH) domain-containing protein | chr4:7000095-7003445 REVERSE LENGTH=587	4314	66930	128	122	43	43	170	1	1	1	379.73	757.445	2	757.445	0.0006	0	32.38	0.029	K	NTALLAR	R
1	1	AT4G11560.1	| Symbols: | bromo-adjacent homology (BAH) domain-containing protein | chr4:7000095-7003445 REVERSE LENGTH=587	4314	66930	128	122	43	43	462	1	1	1	408.247	814.479	2	814.48	-0.0013	0	48.61	0.00056	R	EIDVLVK	K
1	1	AT4G11560.1	| Symbols: | bromo-adjacent homology (BAH) domain-containing protein | chr4:7000095-7003445 REVERSE LENGTH=587	4314	66930	128	122	43	43	463	1	1	1	408.247	814.48	2	814.48	-0.0003	0	46.86	0.00084	R	EIDVLVK	K
1	1	AT4G11560.1	| Symbols: | bromo-adjacent homology (BAH) domain-containing protein | chr4:7000095-7003445 REVERSE LENGTH=587	4314	66930	128	122	43	43	464	1	1	1	408.247	814.48	2	814.48	-0.0003	0	34.2	0.016	R	EIDVLVK	K
1	1	AT4G11560.1	| Symbols: | bromo-adjacent homology (BAH) domain-containing protein | chr4:7000095-7003445 REVERSE LENGTH=587	4314	66930	128	122	43	43	465	1	1	1	408.247	814.48	2	814.48	-0.0002	0	33.55	0.018	R	EIDVLVK	K
1	1	AT4G11560.1	| Symbols: | bromo-adjacent homology (BAH) domain-containing protein | chr4:7000095-7003445 REVERSE LENGTH=587	4314	66930	128	122	43	43	466	1	1	1	408.247	814.48	2	814.48	-0.0002	0	23.01	0.2	R	EIDVLVK	K
1	1	AT4G11560.1	| Symbols: | bromo-adjacent homology (BAH) domain-containing protein | chr4:7000095-7003445 REVERSE LENGTH=587	4314	66930	128	122	43	43	467	1	1	1	408.247	814.48	2	814.48	0	0	27.87	0.067	R	EIDVLVK	K
1	1	AT4G11560.1	| Symbols: | bromo-adjacent homology (BAH) domain-containing protein | chr4:7000095-7003445 REVERSE LENGTH=587	4314	66930	128	122	43	43	572	1	1	1	417.758	833.501	2	833.501	-0.0001	0	33.82	0.0069	R	TLVFNLK	N
1	1	AT4G11560.1	| Symbols: | bromo-adjacent homology (BAH) domain-containing protein | chr4:7000095-7003445 REVERSE LENGTH=587	4314	66930	128	122	43	43	573	1	1	1	417.758	833.501	2	833.501	0	0	19.98	0.15	R	TLVFNLK	N
1	1	AT4G11560.1	| Symbols: | bromo-adjacent homology (BAH) domain-containing protein | chr4:7000095-7003445 REVERSE LENGTH=587	4314	66930	128	122	43	43	574	1	1	1	417.758	833.501	2	833.501	0	0	32.96	0.0084	R	TLVFNLK	N
1	1	AT4G11560.1	| Symbols: | bromo-adjacent homology (BAH) domain-containing protein | chr4:7000095-7003445 REVERSE LENGTH=587	4314	66930	128	122	43	43	575	1	1	1	417.758	833.501	2	833.501	0.0002	0	32.98	0.0084	R	TLVFNLK	N
1	1	AT4G11560.1	| Symbols: | bromo-adjacent homology (BAH) domain-containing protein | chr4:7000095-7003445 REVERSE LENGTH=587	4314	66930	128	122	43	43	710	1	1	1	426.707	851.399	2	851.399	-0.0001	0	19.68	0.22	R	MQMTSVR	C
1	1	AT4G11560.1	| Symbols: | bromo-adjacent homology (BAH) domain-containing protein | chr4:7000095-7003445 REVERSE LENGTH=587	4314	66930	128	122	43	43	711	1	1	1	426.707	851.4	2	851.399	0.0005	0	39.31	0.0024	R	MQMTSVR	C
1	1	AT4G11560.1	| Symbols: | bromo-adjacent homology (BAH) domain-containing protein | chr4:7000095-7003445 REVERSE LENGTH=587	4314	66930	128	122	43	43	712	1	1	1	426.707	851.4	2	851.399	0.001	0	47.66	0.00038	R	MQMTSVR	C
1	1	AT4G11560.1	| Symbols: | bromo-adjacent homology (BAH) domain-containing protein | chr4:7000095-7003445 REVERSE LENGTH=587	4314	66930	128	122	43	43	713	1	1	1	426.708	851.401	2	851.399	0.0017	0	35.75	0.0064	R	MQMTSVR	C
1	1	AT4G11560.1	| Symbols: | bromo-adjacent homology (BAH) domain-containing protein | chr4:7000095-7003445 REVERSE LENGTH=587	4314	66930	128	122	43	43	714	1	1	1	426.708	851.401	2	851.399	0.0019	0	50.65	0.00021	R	MQMTSVR	C
1	1	AT4G11560.1	| Symbols: | bromo-adjacent homology (BAH) domain-containing protein | chr4:7000095-7003445 REVERSE LENGTH=587	4314	66930	128	122	43	43	996	1	1	1	458.753	915.492	2	915.493	-0.0004	0	28.04	0.0061	K	NNPGFIVR	K
1	1	AT4G11560.1	| Symbols: | bromo-adjacent homology (BAH) domain-containing protein | chr4:7000095-7003445 REVERSE LENGTH=587	4314	66930	128	122	43	43	997	1	1	1	458.754	915.493	2	915.493	0	0	29.74	0.0027	K	NNPGFIVR	K
1	1	AT4G11560.1	| Symbols: | bromo-adjacent homology (BAH) domain-containing protein | chr4:7000095-7003445 REVERSE LENGTH=587	4314	66930	128	122	43	43	1533	1	1	1	499.785	997.556	2	997.556	0.0001	0	67.36	3e-06	K	VNISPVDVR	R
1	1	AT4G11560.1	| Symbols: | bromo-adjacent homology (BAH) domain-containing protein | chr4:7000095-7003445 REVERSE LENGTH=587	4314	66930	128	122	43	43	1534	1	1	1	499.786	997.557	2	997.556	0.0016	0	35.39	0.0028	K	VNISPVDVR	R
1	1	AT4G11560.1	| Symbols: | bromo-adjacent homology (BAH) domain-containing protein | chr4:7000095-7003445 REVERSE LENGTH=587	4314	66930	128	122	43	43	1857	1	1	1	517.277	1032.54	2	1032.54	0.0013	0	63.03	2.1e-05	R	CSQLTVGLR	D
1	1	AT4G11560.1	| Symbols: | bromo-adjacent homology (BAH) domain-containing protein | chr4:7000095-7003445 REVERSE LENGTH=587	4314	66930	128	122	43	43	1858	1	1	1	517.277	1032.54	2	1032.54	0.0017	0	60.18	4e-05	R	CSQLTVGLR	D
1	1	AT4G11560.1	| Symbols: | bromo-adjacent homology (BAH) domain-containing protein | chr4:7000095-7003445 REVERSE LENGTH=587	4314	66930	128	122	43	43	1909	1	1	1	522.802	1043.59	2	1043.59	0.0017	1	27.56	0.013	R	KNNPGFIVR	K
1	1	AT4G11560.1	| Symbols: | bromo-adjacent homology (BAH) domain-containing protein | chr4:7000095-7003445 REVERSE LENGTH=587	4314	66930	128	122	43	43	2082	1	1	1	532.759	1063.5	2	1063.5	0.0004	0	70.25	2.7e-06	K	EGLTADETTK	K
1	1	AT4G11560.1	| Symbols: | bromo-adjacent homology (BAH) domain-containing protein | chr4:7000095-7003445 REVERSE LENGTH=587	4314	66930	128	122	43	43	2083	1	1	1	532.759	1063.5	2	1063.5	0.0009	0	71.51	2e-06	K	EGLTADETTK	K
1	1	AT4G11560.1	| Symbols: | bromo-adjacent homology (BAH) domain-containing protein | chr4:7000095-7003445 REVERSE LENGTH=587	4314	66930	128	122	43	43	2084	1	1	1	532.761	1063.51	2	1063.5	0.0039	0	44.81	0.00066	K	EGLTADETTK	K
1	1	AT4G11560.1	| Symbols: | bromo-adjacent homology (BAH) domain-containing protein | chr4:7000095-7003445 REVERSE LENGTH=587	4314	66930	128	122	43	43	2110	1	1	1	536.746	1071.48	2	1071.48	0.0007	0	32.9	0.0039	K	LYEDFEEK	E
1	1	AT4G11560.1	| Symbols: | bromo-adjacent homology (BAH) domain-containing protein | chr4:7000095-7003445 REVERSE LENGTH=587	4314	66930	128	122	43	43	2111	1	1	1	536.746	1071.48	2	1071.48	0.0012	0	34.07	0.0033	K	LYEDFEEK	E
1	1	AT4G11560.1	| Symbols: | bromo-adjacent homology (BAH) domain-containing protein | chr4:7000095-7003445 REVERSE LENGTH=587	4314	66930	128	122	43	43	2169	1	1	1	361.184	1080.53	3	1080.53	-0.0021	0	25.46	0.018	R	DIIQAGHGDR	Y
1	1	AT4G11560.1	| Symbols: | bromo-adjacent homology (BAH) domain-containing protein | chr4:7000095-7003445 REVERSE LENGTH=587	4314	66930	128	122	43	43	2170	1	1	1	361.184	1080.53	3	1080.53	-0.002	0	35.38	0.00051	R	DIIQAGHGDR	Y
1	1	AT4G11560.1	| Symbols: | bromo-adjacent homology (BAH) domain-containing protein | chr4:7000095-7003445 REVERSE LENGTH=587	4314	66930	128	122	43	43	2171	1	1	1	361.184	1080.53	3	1080.53	-0.0005	0	50.47	7.5e-05	R	DIIQAGHGDR	Y
1	1	AT4G11560.1	| Symbols: | bromo-adjacent homology (BAH) domain-containing protein | chr4:7000095-7003445 REVERSE LENGTH=587	4314	66930	128	122	43	43	2172	1	1	1	361.184	1080.53	3	1080.53	-0.0002	0	55.09	3.8e-05	R	DIIQAGHGDR	Y
1	1	AT4G11560.1	| Symbols: | bromo-adjacent homology (BAH) domain-containing protein | chr4:7000095-7003445 REVERSE LENGTH=587	4314	66930	128	122	43	43	2173	1	1	1	541.273	1080.53	2	1080.53	0	0	41.79	0.0013	R	DIIQAGHGDR	Y
1	1	AT4G11560.1	| Symbols: | bromo-adjacent homology (BAH) domain-containing protein | chr4:7000095-7003445 REVERSE LENGTH=587	4314	66930	128	122	43	43	2174	1	1	1	361.184	1080.53	3	1080.53	0	0	54.58	3.6e-05	R	DIIQAGHGDR	Y
1	1	AT4G11560.1	| Symbols: | bromo-adjacent homology (BAH) domain-containing protein | chr4:7000095-7003445 REVERSE LENGTH=587	4314	66930	128	122	43	43	2175	1	1	1	541.273	1080.53	2	1080.53	0.0006	0	42.14	0.0017	R	DIIQAGHGDR	Y
1	1	AT4G11560.1	| Symbols: | bromo-adjacent homology (BAH) domain-containing protein | chr4:7000095-7003445 REVERSE LENGTH=587	4314	66930	128	122	43	43	2176	1	1	1	361.185	1080.53	3	1080.53	0.002	0	28.12	0.0028	R	DIIQAGHGDR	Y
1	1	AT4G11560.1	| Symbols: | bromo-adjacent homology (BAH) domain-containing protein | chr4:7000095-7003445 REVERSE LENGTH=587	4314	66930	128	122	43	43	2353	1	1	1	366.85	1097.53	3	1097.53	-0.0006	0	33.02	0.01	R	ELFYSFHR	D
1	1	AT4G11560.1	| Symbols: | bromo-adjacent homology (BAH) domain-containing protein | chr4:7000095-7003445 REVERSE LENGTH=587	4314	66930	128	122	43	43	2354	1	1	1	366.85	1097.53	3	1097.53	-0.0003	0	23.81	0.087	R	ELFYSFHR	D
1	1	AT4G11560.1	| Symbols: | bromo-adjacent homology (BAH) domain-containing protein | chr4:7000095-7003445 REVERSE LENGTH=587	4314	66930	128	122	43	43	2355	1	1	1	549.772	1097.53	2	1097.53	0.0003	0	49.66	0.00022	R	ELFYSFHR	D
1	1	AT4G11560.1	| Symbols: | bromo-adjacent homology (BAH) domain-containing protein | chr4:7000095-7003445 REVERSE LENGTH=587	4314	66930	128	122	43	43	2560	1	1	1	559.765	1117.51	2	1117.52	-0.0006	0	24.57	0.005	K	FDSLTGDAHR	D
1	1	AT4G11560.1	| Symbols: | bromo-adjacent homology (BAH) domain-containing protein | chr4:7000095-7003445 REVERSE LENGTH=587	4314	66930	128	122	43	43	2561	1	1	1	559.765	1117.51	2	1117.52	-0.0003	0	73	7.6e-07	K	FDSLTGDAHR	D
1	1	AT4G11560.1	| Symbols: | bromo-adjacent homology (BAH) domain-containing protein | chr4:7000095-7003445 REVERSE LENGTH=587	4314	66930	128	122	43	43	2562	1	1	1	373.512	1117.52	3	1117.52	-0.0002	0	24.25	0.012	K	FDSLTGDAHR	D
1	1	AT4G11560.1	| Symbols: | bromo-adjacent homology (BAH) domain-containing protein | chr4:7000095-7003445 REVERSE LENGTH=587	4314	66930	128	122	43	43	2563	1	1	1	373.512	1117.52	3	1117.52	0.0001	0	46.26	0.00021	K	FDSLTGDAHR	D
1	1	AT4G11560.1	| Symbols: | bromo-adjacent homology (BAH) domain-containing protein | chr4:7000095-7003445 REVERSE LENGTH=587	4314	66930	128	122	43	43	2564	1	1	1	559.765	1117.52	2	1117.52	0.001	0	78.84	2.2e-07	K	FDSLTGDAHR	D
1	1	AT4G11560.1	| Symbols: | bromo-adjacent homology (BAH) domain-containing protein | chr4:7000095-7003445 REVERSE LENGTH=587	4314	66930	128	122	43	43	2565	1	1	1	559.765	1117.52	2	1117.52	0.0011	0	33.12	0.0031	K	FDSLTGDAHR	D
1	1	AT4G11560.1	| Symbols: | bromo-adjacent homology (BAH) domain-containing protein | chr4:7000095-7003445 REVERSE LENGTH=587	4314	66930	128	122	43	43	2566	1	1	1	559.765	1117.52	2	1117.52	0.0012	0	36.54	0.00063	K	FDSLTGDAHR	D
1	1	AT4G11560.1	| Symbols: | bromo-adjacent homology (BAH) domain-containing protein | chr4:7000095-7003445 REVERSE LENGTH=587	4314	66930	128	122	43	43	2567	1	1	1	559.769	1117.52	2	1117.53	-0.0009	0	35.31	0.00078	R	NSASPEESLGK	R
1	1	AT4G11560.1	| Symbols: | bromo-adjacent homology (BAH) domain-containing protein | chr4:7000095-7003445 REVERSE LENGTH=587	4314	66930	128	122	43	43	2568	1	1	1	559.77	1117.52	2	1117.53	-0.0005	0	68.36	2.7e-06	R	NSASPEESLGK	R
1	1	AT4G11560.1	| Symbols: | bromo-adjacent homology (BAH) domain-containing protein | chr4:7000095-7003445 REVERSE LENGTH=587	4314	66930	128	122	43	43	2569	1	1	1	559.77	1117.53	2	1117.53	0.0004	0	65.48	5.8e-06	R	NSASPEESLGK	R
1	1	AT4G11560.1	| Symbols: | bromo-adjacent homology (BAH) domain-containing protein | chr4:7000095-7003445 REVERSE LENGTH=587	4314	66930	128	122	43	43	2633	1	1	1	376.224	1125.65	3	1125.65	-0.0011	1	49.45	0.00014	R	KVNISPVDVR	R
1	1	AT4G11560.1	| Symbols: | bromo-adjacent homology (BAH) domain-containing protein | chr4:7000095-7003445 REVERSE LENGTH=587	4314	66930	128	122	43	43	2634	1	1	1	376.224	1125.65	3	1125.65	-0.0006	1	49.89	0.00014	R	KVNISPVDVR	R
1	1	AT4G11560.1	| Symbols: | bromo-adjacent homology (BAH) domain-containing protein | chr4:7000095-7003445 REVERSE LENGTH=587	4314	66930	128	122	43	43	2635	1	1	1	563.833	1125.65	2	1125.65	0.0005	1	63.62	6.6e-06	R	KVNISPVDVR	R
1	1	AT4G11560.1	| Symbols: | bromo-adjacent homology (BAH) domain-containing protein | chr4:7000095-7003445 REVERSE LENGTH=587	4314	66930	128	122	43	43	2636	1	1	1	376.225	1125.65	3	1125.65	0.0015	1	46.09	0.00036	R	KVNISPVDVR	R
1	1	AT4G11560.1	| Symbols: | bromo-adjacent homology (BAH) domain-containing protein | chr4:7000095-7003445 REVERSE LENGTH=587	4314	66930	128	122	43	43	2871	1	1	1	382.901	1145.68	3	1145.68	-0.0008	1	31.54	0.0051	K	SQKPYVAIIK	D
1	1	AT4G11560.1	| Symbols: | bromo-adjacent homology (BAH) domain-containing protein | chr4:7000095-7003445 REVERSE LENGTH=587	4314	66930	128	122	43	43	2872	1	1	1	382.901	1145.68	3	1145.68	-0.0005	1	55.64	3e-05	K	SQKPYVAIIK	D
1	1	AT4G11560.1	| Symbols: | bromo-adjacent homology (BAH) domain-containing protein | chr4:7000095-7003445 REVERSE LENGTH=587	4314	66930	128	122	43	43	3039	1	1	1	582.755	1163.49	2	1163.5	-0.001	0	59.23	4.8e-06	R	GGGNWQSSDTR	E
1	1	AT4G11560.1	| Symbols: | bromo-adjacent homology (BAH) domain-containing protein | chr4:7000095-7003445 REVERSE LENGTH=587	4314	66930	128	122	43	43	3500	1	1	1	405.191	1212.55	3	1212.55	0.0002	1	60.86	1.4e-05	K	LTDKDYEDSK	Q
1	1	AT4G11560.1	| Symbols: | bromo-adjacent homology (BAH) domain-containing protein | chr4:7000095-7003445 REVERSE LENGTH=587	4314	66930	128	122	43	43	3501	1	1	1	607.284	1212.55	2	1212.55	0.0015	1	70.13	1.6e-06	K	LTDKDYEDSK	Q
1	1	AT4G11560.1	| Symbols: | bromo-adjacent homology (BAH) domain-containing protein | chr4:7000095-7003445 REVERSE LENGTH=587	4314	66930	128	122	43	43	3524	1	1	1	407.214	1218.62	3	1218.62	-0.0002	0	23.32	0.0065	R	CVVYFVPAHK	Q
1	1	AT4G11560.1	| Symbols: | bromo-adjacent homology (BAH) domain-containing protein | chr4:7000095-7003445 REVERSE LENGTH=587	4314	66930	128	122	43	43	3525	1	1	1	610.318	1218.62	2	1218.62	0.0002	0	57.47	7.5e-05	R	CVVYFVPAHK	Q
1	1	AT4G11560.1	| Symbols: | bromo-adjacent homology (BAH) domain-containing protein | chr4:7000095-7003445 REVERSE LENGTH=587	4314	66930	128	122	43	43	3526	1	1	1	407.215	1218.62	3	1218.62	0.0006	0	15.93	0.032	R	CVVYFVPAHK	Q
1	1	AT4G11560.1	| Symbols: | bromo-adjacent homology (BAH) domain-containing protein | chr4:7000095-7003445 REVERSE LENGTH=587	4314	66930	128	122	43	43	3961	1	1	1	635.298	1268.58	2	1268.58	-0.0003	0	63.53	2.1e-06	R	DEVPAESVMHR	C
1	1	AT4G11560.1	| Symbols: | bromo-adjacent homology (BAH) domain-containing protein | chr4:7000095-7003445 REVERSE LENGTH=587	4314	66930	128	122	43	43	3962	1	1	1	635.298	1268.58	2	1268.58	0.0005	0	63.15	4.1e-06	R	DEVPAESVMHR	C
1	1	AT4G11560.1	| Symbols: | bromo-adjacent homology (BAH) domain-containing protein | chr4:7000095-7003445 REVERSE LENGTH=587	4314	66930	128	122	43	43	3963	1	1	1	423.868	1268.58	3	1268.58	0.0005	0	37.59	0.0003	R	DEVPAESVMHR	C
1	1	AT4G11560.1	| Symbols: | bromo-adjacent homology (BAH) domain-containing protein | chr4:7000095-7003445 REVERSE LENGTH=587	4314	66930	128	122	43	43	3964	1	1	1	423.868	1268.58	3	1268.58	0.0007	0	43.66	8.1e-05	R	DEVPAESVMHR	C
1	1	AT4G11560.1	| Symbols: | bromo-adjacent homology (BAH) domain-containing protein | chr4:7000095-7003445 REVERSE LENGTH=587	4314	66930	128	122	43	43	3988	1	1	1	425.549	1273.63	3	1273.63	0	1	88.39	4.1e-08	R	NSASPEESLGKR	R
1	1	AT4G11560.1	| Symbols: | bromo-adjacent homology (BAH) domain-containing protein | chr4:7000095-7003445 REVERSE LENGTH=587	4314	66930	128	122	43	43	3989	1	1	1	637.82	1273.63	2	1273.63	0	1	63.69	2.7e-06	R	NSASPEESLGKR	R
1	1	AT4G11560.1	| Symbols: | bromo-adjacent homology (BAH) domain-containing protein | chr4:7000095-7003445 REVERSE LENGTH=587	4314	66930	128	122	43	43	4068	1	1	1	643.297	1284.58	2	1284.58	0.002	0	18.51	0.034	R	DEVPAESVMHR	C	Oxidation (M)	0.00000000200.0
1	1	AT4G11560.1	| Symbols: | bromo-adjacent homology (BAH) domain-containing protein | chr4:7000095-7003445 REVERSE LENGTH=587	4314	66930	128	122	43	43	4368	1	1	1	440.873	1319.6	3	1319.6	0.001	1	38	0.0024	K	RGGGNWQSSDTR	E
1	1	AT4G11560.1	| Symbols: | bromo-adjacent homology (BAH) domain-containing protein | chr4:7000095-7003445 REVERSE LENGTH=587	4314	66930	128	122	43	43	5317	1	1	1	472.22	1413.64	3	1413.64	-0.0002	0	27.18	0.0028	K	VGSDASHLEQDEK	D
1	1	AT4G11560.1	| Symbols: | bromo-adjacent homology (BAH) domain-containing protein | chr4:7000095-7003445 REVERSE LENGTH=587	4314	66930	128	122	43	43	5318	1	1	1	472.22	1413.64	3	1413.64	0.0001	0	80.69	4.3e-08	K	VGSDASHLEQDEK	D
1	1	AT4G11560.1	| Symbols: | bromo-adjacent homology (BAH) domain-containing protein | chr4:7000095-7003445 REVERSE LENGTH=587	4314	66930	128	122	43	43	5955	1	1	1	375.185	1496.71	4	1496.71	-0.0009	2	76.45	6.9e-08	K	LTDKDYEDSKQR	E
1	1	AT4G11560.1	| Symbols: | bromo-adjacent homology (BAH) domain-containing protein | chr4:7000095-7003445 REVERSE LENGTH=587	4314	66930	128	122	43	43	5956	1	1	1	499.911	1496.71	3	1496.71	-0.0003	2	58.95	5.7e-06	K	LTDKDYEDSKQR	E
1	1	AT4G11560.1	| Symbols: | bromo-adjacent homology (BAH) domain-containing protein | chr4:7000095-7003445 REVERSE LENGTH=587	4314	66930	128	122	43	43	5957	1	1	1	749.363	1496.71	2	1496.71	0.0006	2	31.51	0.0093	K	LTDKDYEDSKQR	E
1	1	AT4G11560.1	| Symbols: | bromo-adjacent homology (BAH) domain-containing protein | chr4:7000095-7003445 REVERSE LENGTH=587	4314	66930	128	122	43	43	6317	1	1	1	772.349	1542.68	2	1542.68	-0.0009	1	85.68	2.5e-08	K	LYEDFEEKEADR	K
1	1	AT4G11560.1	| Symbols: | bromo-adjacent homology (BAH) domain-containing protein | chr4:7000095-7003445 REVERSE LENGTH=587	4314	66930	128	122	43	43	6319	1	1	1	515.235	1542.68	3	1542.68	-0.0002	1	82.22	6.7e-08	K	LYEDFEEKEADR	K
1	1	AT4G11560.1	| Symbols: | bromo-adjacent homology (BAH) domain-containing protein | chr4:7000095-7003445 REVERSE LENGTH=587	4314	66930	128	122	43	43	6320	1	1	1	515.235	1542.68	3	1542.68	0.0002	1	77.79	2e-07	K	LYEDFEEKEADR	K
1	1	AT4G11560.1	| Symbols: | bromo-adjacent homology (BAH) domain-containing protein | chr4:7000095-7003445 REVERSE LENGTH=587	4314	66930	128	122	43	43	6321	1	1	1	515.236	1542.69	3	1542.68	0.0014	1	21.92	0.0088	K	LYEDFEEKEADR	K
1	1	AT4G11560.1	| Symbols: | bromo-adjacent homology (BAH) domain-containing protein | chr4:7000095-7003445 REVERSE LENGTH=587	4314	66930	128	122	43	43	7598	1	1	1	418.702	1670.78	4	1670.78	-0.0006	2	76.55	6.6e-08	K	LYEDFEEKEADRK	K
1	1	AT4G11560.1	| Symbols: | bromo-adjacent homology (BAH) domain-containing protein | chr4:7000095-7003445 REVERSE LENGTH=587	4314	66930	128	122	43	43	7600	1	1	1	557.934	1670.78	3	1670.78	0.0008	2	69.39	3.1e-07	K	LYEDFEEKEADRK	K
1	1	AT4G11560.1	| Symbols: | bromo-adjacent homology (BAH) domain-containing protein | chr4:7000095-7003445 REVERSE LENGTH=587	4314	66930	128	122	43	43	8521	1	1	1	904.419	1806.82	2	1806.83	-0.0027	0	98.36	7.2e-10	R	FAQVSSDEEDDVPITR	S
1	1	AT4G11560.1	| Symbols: | bromo-adjacent homology (BAH) domain-containing protein | chr4:7000095-7003445 REVERSE LENGTH=587	4314	66930	128	122	43	43	8738	1	1	1	913.977	1825.94	2	1825.94	0	0	17.54	0.19	K	LLEAVQHICYIPENK	Q
1	1	AT4G11560.1	| Symbols: | bromo-adjacent homology (BAH) domain-containing protein | chr4:7000095-7003445 REVERSE LENGTH=587	4314	66930	128	122	43	43	8739	1	1	1	913.977	1825.94	2	1825.94	0.0001	0	61.44	3.7e-06	K	LLEAVQHICYIPENK	Q
1	1	AT4G11560.1	| Symbols: | bromo-adjacent homology (BAH) domain-containing protein | chr4:7000095-7003445 REVERSE LENGTH=587	4314	66930	128	122	43	43	8740	1	1	1	609.654	1825.94	3	1825.94	0.0006	0	30.13	0.0015	K	LLEAVQHICYIPENK	Q
1	1	AT4G11560.1	| Symbols: | bromo-adjacent homology (BAH) domain-containing protein | chr4:7000095-7003445 REVERSE LENGTH=587	4314	66930	128	122	43	43	8741	1	1	1	609.654	1825.94	3	1825.94	0.0011	0	39.77	0.00019	K	LLEAVQHICYIPENK	Q
1	1	AT4G11560.1	| Symbols: | bromo-adjacent homology (BAH) domain-containing protein | chr4:7000095-7003445 REVERSE LENGTH=587	4314	66930	128	122	43	43	11137	1	1	1	498.486	1989.91	4	1989.91	0.0004	2	127.38	3.3e-12	K	EGLTADETTKKEPDDADR	M
1	1	AT4G11560.1	| Symbols: | bromo-adjacent homology (BAH) domain-containing protein | chr4:7000095-7003445 REVERSE LENGTH=587	4314	66930	128	122	43	43	11138	1	1	1	664.312	1989.91	3	1989.91	0.0009	2	147.87	2.7e-14	K	EGLTADETTKKEPDDADR	M
1	1	AT4G11560.1	| Symbols: | bromo-adjacent homology (BAH) domain-containing protein | chr4:7000095-7003445 REVERSE LENGTH=587	4314	66930	128	122	43	43	11306	1	1	1	673.001	2015.98	3	2015.98	0.0004	0	110.88	4e-11	K	AETPGSGAGISSEHYAILEK	F
1	1	AT4G11560.1	| Symbols: | bromo-adjacent homology (BAH) domain-containing protein | chr4:7000095-7003445 REVERSE LENGTH=587	4314	66930	128	122	43	43	11307	1	1	1	1009	2015.98	2	2015.98	0.0032	0	103.6	2.3e-10	K	AETPGSGAGISSEHYAILEK	F
1	1	AT4G11560.1	| Symbols: | bromo-adjacent homology (BAH) domain-containing protein | chr4:7000095-7003445 REVERSE LENGTH=587	4314	66930	128	122	43	43	11410	1	1	1	678.018	2031.03	3	2031.04	-0.0053	1	65.77	6.8e-07	R	DEVSTLTIVTDKPAQGTEK	E
1	1	AT4G11560.1	| Symbols: | bromo-adjacent homology (BAH) domain-containing protein | chr4:7000095-7003445 REVERSE LENGTH=587	4314	66930	128	122	43	43	11411	1	1	1	1016.53	2031.04	2	2031.04	0.0018	1	38.95	0.00079	R	DEVSTLTIVTDKPAQGTEK	E
1	1	AT4G11560.1	| Symbols: | bromo-adjacent homology (BAH) domain-containing protein | chr4:7000095-7003445 REVERSE LENGTH=587	4314	66930	128	122	43	43	11420	1	1	1	678.307	2031.9	3	2031.9	0.0015	1	37.15	0.00046	K	DEALKTNDSNADNNPEASK	K
1	1	AT4G11560.1	| Symbols: | bromo-adjacent homology (BAH) domain-containing protein | chr4:7000095-7003445 REVERSE LENGTH=587	4314	66930	128	122	43	43	11551	1	1	1	686.29	2055.85	3	2055.85	0.0017	0	64.07	1.2e-06	R	YQLECVDCGYSWYASR	D
1	1	AT4G11560.1	| Symbols: | bromo-adjacent homology (BAH) domain-containing protein | chr4:7000095-7003445 REVERSE LENGTH=587	4314	66930	128	122	43	43	11552	1	1	1	1028.93	2055.85	2	2055.85	0.0083	0	123.88	1.7e-12	R	YQLECVDCGYSWYASR	D
1	1	AT4G11560.1	| Symbols: | bromo-adjacent homology (BAH) domain-containing protein | chr4:7000095-7003445 REVERSE LENGTH=587	4314	66930	128	122	43	43	12646	1	1	1	728.393	2182.16	3	2182.16	0.0002	0	53.17	1e-05	R	LLNGELEPATILNMSPTELK	E
1	1	AT4G11560.1	| Symbols: | bromo-adjacent homology (BAH) domain-containing protein | chr4:7000095-7003445 REVERSE LENGTH=587	4314	66930	128	122	43	43	12647	1	1	1	1092.09	2182.16	2	2182.16	0.002	0	100.34	4e-10	R	LLNGELEPATILNMSPTELK	E
1	1	AT4G11560.1	| Symbols: | bromo-adjacent homology (BAH) domain-containing protein | chr4:7000095-7003445 REVERSE LENGTH=587	4314	66930	128	122	43	43	12852	1	1	1	1100.08	2198.15	2	2198.15	-0.0019	0	19.96	0.013	R	LLNGELEPATILNMSPTELK	E	Oxidation (M)	0.00000000000002000000.0
1	1	AT4G11560.1	| Symbols: | bromo-adjacent homology (BAH) domain-containing protein | chr4:7000095-7003445 REVERSE LENGTH=587	4314	66930	128	122	43	43	12853	1	1	1	733.724	2198.15	3	2198.15	-0.0008	0	31.76	0.01	R	LLNGELEPATILNMSPTELK	E	Oxidation (M)	0.00000000000002000000.0
1	1	AT4G11560.1	| Symbols: | bromo-adjacent homology (BAH) domain-containing protein | chr4:7000095-7003445 REVERSE LENGTH=587	4314	66930	128	122	43	43	14049	1	1	1	768.354	2302.04	3	2302.04	0.0003	1	65.6	7.1e-07	K	DGSMMILGQWFYRPEEAEK	R	Oxidation (M)	0.0000200000000000000.0
1	1	AT4G11560.1	| Symbols: | bromo-adjacent homology (BAH) domain-containing protein | chr4:7000095-7003445 REVERSE LENGTH=587	4314	66930	128	122	43	43	14050	1	1	1	768.354	2302.04	3	2302.04	0.0017	1	59.95	2.4e-06	K	DGSMMILGQWFYRPEEAEK	R	Oxidation (M)	0.0002000000000000000.0
1	1	AT4G11560.1	| Symbols: | bromo-adjacent homology (BAH) domain-containing protein | chr4:7000095-7003445 REVERSE LENGTH=587	4314	66930	128	122	43	43	14304	1	1	1	783.706	2348.09	3	2348.1	-0.0058	1	91.27	2.8e-09	R	ELFYSFHRDEVPAESVMHR	C
1	1	AT4G11560.1	| Symbols: | bromo-adjacent homology (BAH) domain-containing protein | chr4:7000095-7003445 REVERSE LENGTH=587	4314	66930	128	122	43	43	14305	1	1	1	470.627	2348.1	5	2348.1	-0.0042	1	37.91	0.00028	R	ELFYSFHRDEVPAESVMHR	C
1	1	AT4G11560.1	| Symbols: | bromo-adjacent homology (BAH) domain-containing protein | chr4:7000095-7003445 REVERSE LENGTH=587	4314	66930	128	122	43	43	14306	1	1	1	588.032	2348.1	4	2348.1	-0.0015	1	22.37	0.0096	R	ELFYSFHRDEVPAESVMHR	C
1	1	AT4G11560.1	| Symbols: | bromo-adjacent homology (BAH) domain-containing protein | chr4:7000095-7003445 REVERSE LENGTH=587	4314	66930	128	122	43	43	14307	1	1	1	470.628	2348.1	5	2348.1	0.001	1	26.22	0.0035	R	ELFYSFHRDEVPAESVMHR	C
1	1	AT4G11560.1	| Symbols: | bromo-adjacent homology (BAH) domain-containing protein | chr4:7000095-7003445 REVERSE LENGTH=587	4314	66930	128	122	43	43	14308	1	1	1	588.033	2348.1	4	2348.1	0.0022	1	53.22	1e-05	R	ELFYSFHRDEVPAESVMHR	C
1	1	AT4G11560.1	| Symbols: | bromo-adjacent homology (BAH) domain-containing protein | chr4:7000095-7003445 REVERSE LENGTH=587	4314	66930	128	122	43	43	14344	1	1	1	785.755	2354.24	3	2354.25	-0.0071	1	73.42	1.3e-07	R	RLLNGELEPATILNMSPTELK	E	Oxidation (M)	0.000000000000002000000.0
1	1	AT4G11560.1	| Symbols: | bromo-adjacent homology (BAH) domain-containing protein | chr4:7000095-7003445 REVERSE LENGTH=587	4314	66930	128	122	43	43	14382	1	1	1	592.032	2364.1	4	2364.1	0.0024	1	20.15	0.013	R	ELFYSFHRDEVPAESVMHR	C	Oxidation (M)	0.0000000000000000200.0
1	1	AT4G11560.1	| Symbols: | bromo-adjacent homology (BAH) domain-containing protein | chr4:7000095-7003445 REVERSE LENGTH=587	4314	66930	128	122	43	43	14383	1	1	1	592.032	2364.1	4	2364.1	0.0029	1	19.04	0.016	R	ELFYSFHRDEVPAESVMHR	C	Oxidation (M)	0.0000000000000000200.0
1	1	AT4G11560.1	| Symbols: | bromo-adjacent homology (BAH) domain-containing protein | chr4:7000095-7003445 REVERSE LENGTH=587	4314	66930	128	122	43	43	15557	1	1	1	882.782	2645.32	3	2645.33	-0.0051	2	46.03	4.8e-05	R	DEVSTLTIVTDKPAQGTEKEDIEK	N
1	1	AT4G11560.1	| Symbols: | bromo-adjacent homology (BAH) domain-containing protein | chr4:7000095-7003445 REVERSE LENGTH=587	4314	66930	128	122	43	43	15559	1	1	1	882.783	2645.33	3	2645.33	0	2	97.3	7.5e-10	R	DEVSTLTIVTDKPAQGTEKEDIEK	N
1	1	AT4G11560.1	| Symbols: | bromo-adjacent homology (BAH) domain-containing protein | chr4:7000095-7003445 REVERSE LENGTH=587	4314	66930	128	122	43	43	15560	1	1	1	662.339	2645.33	4	2645.33	0.0003	2	28	0.0024	R	DEVSTLTIVTDKPAQGTEKEDIEK	N
1	1	AT4G11560.1	| Symbols: | bromo-adjacent homology (BAH) domain-containing protein | chr4:7000095-7003445 REVERSE LENGTH=587	4314	66930	128	122	43	43	16302	1	1	1	698.093	2788.34	4	2788.34	0.0017	1	42.98	0.00016	R	EEDASLKAETPGSGAGISSEHYAILEK	F
1	1	AT4G11560.1	| Symbols: | bromo-adjacent homology (BAH) domain-containing protein | chr4:7000095-7003445 REVERSE LENGTH=587	4314	66930	128	122	43	43	16303	1	1	1	930.455	2788.34	3	2788.34	0.0032	1	28.86	0.002	R	EEDASLKAETPGSGAGISSEHYAILEK	F
1	1	AT4G11560.1	| Symbols: | bromo-adjacent homology (BAH) domain-containing protein | chr4:7000095-7003445 REVERSE LENGTH=587	4314	66930	128	122	43	43	16365	1	1	1	939.79	2816.35	3	2816.35	0.0011	0	111.88	3.3e-11	K	TMNVLGDLPDLESEDMLVDQENVLK	A
1	1	AT4G11560.1	| Symbols: | bromo-adjacent homology (BAH) domain-containing protein | chr4:7000095-7003445 REVERSE LENGTH=587	4314	66930	128	122	43	43	16366	1	1	1	1409.18	2816.35	2	2816.35	0.0018	0	41.59	0.00013	K	TMNVLGDLPDLESEDMLVDQENVLK	A
1	1	AT4G11560.1	| Symbols: | bromo-adjacent homology (BAH) domain-containing protein | chr4:7000095-7003445 REVERSE LENGTH=587	4314	66930	128	122	43	43	16397	1	1	1	1417.18	2832.34	2	2832.34	-0.0031	0	91.99	2.4e-09	K	TMNVLGDLPDLESEDMLVDQENVLK	A	Oxidation (M)	0.0200000000000000000000000.0
1	1	AT4G11560.1	| Symbols: | bromo-adjacent homology (BAH) domain-containing protein | chr4:7000095-7003445 REVERSE LENGTH=587	4314	66930	128	122	43	43	16438	1	1	1	950.453	2848.34	3	2848.34	0.0017	0	109.8	5.1e-11	K	TMNVLGDLPDLESEDMLVDQENVLK	A	2 Oxidation (M)	0.0200000000000002000000000.0
1	1	AT4G11560.1	| Symbols: | bromo-adjacent homology (BAH) domain-containing protein | chr4:7000095-7003445 REVERSE LENGTH=587	4314	66930	128	122	43	43	16439	1	1	1	1425.18	2848.34	2	2848.34	0.0019	0	91.44	2.7e-09	K	TMNVLGDLPDLESEDMLVDQENVLK	A	2 Oxidation (M)	0.0200000000000002000000000.0
1	1	AT4G11560.1	| Symbols: | bromo-adjacent homology (BAH) domain-containing protein | chr4:7000095-7003445 REVERSE LENGTH=587	4314	66930	128	122	43	43	17147	1	1	1	589.896	2944.44	5	2944.44	0.0007	2	102.27	3.2e-10	R	REEDASLKAETPGSGAGISSEHYAILEK	F
1	1	AT4G11560.1	| Symbols: | bromo-adjacent homology (BAH) domain-containing protein | chr4:7000095-7003445 REVERSE LENGTH=587	4314	66930	128	122	43	43	17148	1	1	1	982.488	2944.44	3	2944.44	0.0026	1	118.24	1.3e-11	K	KTMNVLGDLPDLESEDMLVDQENVLK	A
1	1	AT4G11560.1	| Symbols: | bromo-adjacent homology (BAH) domain-containing protein | chr4:7000095-7003445 REVERSE LENGTH=587	4314	66930	128	122	43	43	17149	1	1	1	589.897	2944.45	5	2944.44	0.0051	2	98.59	7.7e-10	R	REEDASLKAETPGSGAGISSEHYAILEK	F
1	1	AT4G11560.1	| Symbols: | bromo-adjacent homology (BAH) domain-containing protein | chr4:7000095-7003445 REVERSE LENGTH=587	4314	66930	128	122	43	43	17150	1	1	1	982.491	2944.45	3	2944.44	0.0092	2	36.18	0.0004	R	REEDASLKAETPGSGAGISSEHYAILEK	F
1	1	AT4G11560.1	| Symbols: | bromo-adjacent homology (BAH) domain-containing protein | chr4:7000095-7003445 REVERSE LENGTH=587	4314	66930	128	122	43	43	17427	1	1	1	756.871	3023.45	4	3023.46	-0.0007	0	81.07	2.5e-08	R	THFNQFAYDGNTYDLEVPVLLVPEDK	S
1	1	AT4G11560.1	| Symbols: | bromo-adjacent homology (BAH) domain-containing protein | chr4:7000095-7003445 REVERSE LENGTH=587	4314	66930	128	122	43	43	17428	1	1	1	1512.74	3023.46	2	3023.46	0.002	0	121.57	5.3e-12	R	THFNQFAYDGNTYDLEVPVLLVPEDK	S
1	1	AT4G11560.1	| Symbols: | bromo-adjacent homology (BAH) domain-containing protein | chr4:7000095-7003445 REVERSE LENGTH=587	4314	66930	128	122	43	43	17429	1	1	1	1008.83	3023.46	3	3023.46	0.0024	0	111.31	4.6e-11	R	THFNQFAYDGNTYDLEVPVLLVPEDK	S
1		AT3G49142.1	| Symbols: | Tetratricopeptide repeat (TPR)-like superfamily protein | chr3:18215788-18217848 REVERSE LENGTH=686	76	77826	6	4	1	1	462	1	0	1	408.247	814.479	2	814.48	-0.0013	0	48.61	0.00056	R	ELDVLVK	K
1		AT3G49142.1	| Symbols: | Tetratricopeptide repeat (TPR)-like superfamily protein | chr3:18215788-18217848 REVERSE LENGTH=686	76	77826	6	4	1	1	463	1	0	1	408.247	814.48	2	814.48	-0.0003	0	46.86	0.00084	R	ELDVLVK	K
1		AT3G49142.1	| Symbols: | Tetratricopeptide repeat (TPR)-like superfamily protein | chr3:18215788-18217848 REVERSE LENGTH=686	76	77826	6	4	1	1	464	1	0	1	408.247	814.48	2	814.48	-0.0003	0	34.2	0.016	R	ELDVLVK	K
1		AT3G49142.1	| Symbols: | Tetratricopeptide repeat (TPR)-like superfamily protein | chr3:18215788-18217848 REVERSE LENGTH=686	76	77826	6	4	1	1	465	1	0	1	408.247	814.48	2	814.48	-0.0002	0	33.55	0.018	R	ELDVLVK	K
1		AT3G49142.1	| Symbols: | Tetratricopeptide repeat (TPR)-like superfamily protein | chr3:18215788-18217848 REVERSE LENGTH=686	76	77826	6	4	1	1	466	1	0	1	408.247	814.48	2	814.48	-0.0002	0	23.01	0.2	R	ELDVLVK	K
1		AT3G49142.1	| Symbols: | Tetratricopeptide repeat (TPR)-like superfamily protein | chr3:18215788-18217848 REVERSE LENGTH=686	76	77826	6	4	1	1	467	1	0	1	408.247	814.48	2	814.48	0	0	27.87	0.067	R	ELDVLVK	K
2	1	AT5G16680.1	| Symbols: | RING/FYVE/PHD zinc finger superfamily protein | chr5:5467534-5472956 REVERSE LENGTH=1311	676	143524	22	20	16	15	917	1	1	1	452.735	903.455	2	903.455	0.0003	0	80.05	3.8e-07	K	EDTALDLK	V
2	1	AT5G16680.1	| Symbols: | RING/FYVE/PHD zinc finger superfamily protein | chr5:5467534-5472956 REVERSE LENGTH=1311	676	143524	22	20	16	15	1594	1	1	1	506.775	1011.54	2	1011.53	0.0009	0	31.45	0.0013	R	SAGSQLQPPK	G
2	1	AT5G16680.1	| Symbols: | RING/FYVE/PHD zinc finger superfamily protein | chr5:5467534-5472956 REVERSE LENGTH=1311	676	143524	22	20	16	15	1595	1	1	1	506.775	1011.54	2	1011.53	0.0009	0	20.2	0.013	R	SAGSQLQPPK	G
2	1	AT5G16680.1	| Symbols: | RING/FYVE/PHD zinc finger superfamily protein | chr5:5467534-5472956 REVERSE LENGTH=1311	676	143524	22	20	16	15	1676	1	1	1	508.754	1015.49	2	1015.49	-0.0004	0	35.22	0.0005	K	VEEQELGGR	K
2	1	AT5G16680.1	| Symbols: | RING/FYVE/PHD zinc finger superfamily protein | chr5:5467534-5472956 REVERSE LENGTH=1311	676	143524	22	20	16	15	2274	1	1	1	545.262	1088.51	2	1088.51	0.0004	0	41.11	0.0016	R	QEPSVEGSTR	S
2	1	AT5G16680.1	| Symbols: | RING/FYVE/PHD zinc finger superfamily protein | chr5:5467534-5472956 REVERSE LENGTH=1311	676	143524	22	20	16	15	2444	1	1	1	551.791	1101.57	2	1101.57	0.0004	0	66.89	7.4e-06	R	QVVEASTGSPK	K
2	1	AT5G16680.1	| Symbols: | RING/FYVE/PHD zinc finger superfamily protein | chr5:5467534-5472956 REVERSE LENGTH=1311	676	143524	22	20	16	15	3248	1	1	1	397.547	1189.62	3	1189.62	0	1	18.04	0.36	K	TGKEDTALDLK	V
2	1	AT5G16680.1	| Symbols: | RING/FYVE/PHD zinc finger superfamily protein | chr5:5467534-5472956 REVERSE LENGTH=1311	676	143524	22	20	16	15	3249	1	1	1	595.818	1189.62	2	1189.62	0.0016	1	17.67	0.12	K	TGKEDTALDLK	V
2	1	AT5G16680.1	| Symbols: | RING/FYVE/PHD zinc finger superfamily protein | chr5:5467534-5472956 REVERSE LENGTH=1311	676	143524	22	20	16	15	3931	1	1	1	633.327	1264.64	2	1264.64	-0.0011	1	26.93	0.0032	R	HADKIEAAPDAK	R
2	1	AT5G16680.1	| Symbols: | RING/FYVE/PHD zinc finger superfamily protein | chr5:5467534-5472956 REVERSE LENGTH=1311	676	143524	22	20	16	15	3933	1	1	1	422.554	1264.64	3	1264.64	-0.0001	1	46.67	0.00019	R	HADKIEAAPDAK	R
2	1	AT5G16680.1	| Symbols: | RING/FYVE/PHD zinc finger superfamily protein | chr5:5467534-5472956 REVERSE LENGTH=1311	676	143524	22	20	16	15	4122	1	1	1	647.831	1293.65	2	1293.65	-0.0023	0	74.57	1.1e-06	K	VQLMDDAIHPR	Q
2	1	AT5G16680.1	| Symbols: | RING/FYVE/PHD zinc finger superfamily protein | chr5:5467534-5472956 REVERSE LENGTH=1311	676	143524	22	20	16	15	4123	1	1	1	432.224	1293.65	3	1293.65	0	0	81.88	2.2e-07	K	VQLMDDAIHPR	Q
2	1	AT5G16680.1	| Symbols: | RING/FYVE/PHD zinc finger superfamily protein | chr5:5467534-5472956 REVERSE LENGTH=1311	676	143524	22	20	16	15	4506	1	1	1	668.887	1335.76	2	1335.76	0.0001	0	51.26	1.9e-05	R	DLPLVPSPVMLR	S
2	1	AT5G16680.1	| Symbols: | RING/FYVE/PHD zinc finger superfamily protein | chr5:5467534-5472956 REVERSE LENGTH=1311	676	143524	22	20	16	15	5322	1	1	1	707.888	1413.76	2	1413.76	-0.001	0	40.6	0.0014	K	QLIFPGADTIPSR	L
2	1	AT5G16680.1	| Symbols: | RING/FYVE/PHD zinc finger superfamily protein | chr5:5467534-5472956 REVERSE LENGTH=1311	676	143524	22	20	16	15	5323	1	1	1	707.888	1413.76	2	1413.76	-0.0004	0	24.42	0.012	K	QLIFPGADTIPSR	L
2	1	AT5G16680.1	| Symbols: | RING/FYVE/PHD zinc finger superfamily protein | chr5:5467534-5472956 REVERSE LENGTH=1311	676	143524	22	20	16	15	7380	1	1	1	824.907	1647.8	2	1647.8	0.0033	0	110.67	2.1e-10	R	LENSVVSGGDISTNEK	C
2	1	AT5G16680.1	| Symbols: | RING/FYVE/PHD zinc finger superfamily protein | chr5:5467534-5472956 REVERSE LENGTH=1311	676	143524	22	20	16	15	7847	1	1	1	569.923	1706.75	3	1706.75	-0.0009	0	59.25	3e-06	K	LNHQTSFSDDTESAR	S
2	1	AT5G16680.1	| Symbols: | RING/FYVE/PHD zinc finger superfamily protein | chr5:5467534-5472956 REVERSE LENGTH=1311	676	143524	22	20	16	15	8033	1	1	1	871.421	1740.83	2	1740.83	-0.0011	0	95.78	3.2e-09	K	DLADGSALNSDPIPGGSR	K
2	1	AT5G16680.1	| Symbols: | RING/FYVE/PHD zinc finger superfamily protein | chr5:5467534-5472956 REVERSE LENGTH=1311	676	143524	22	20	16	15	8034	1	1	1	871.421	1740.83	2	1740.83	-0.001	0	58.98	1.3e-05	K	DLADGSALNSDPIPGGSR	K
2	1	AT5G16680.1	| Symbols: | RING/FYVE/PHD zinc finger superfamily protein | chr5:5467534-5472956 REVERSE LENGTH=1311	676	143524	22	20	16	15	8395	1	1	1	600.003	1796.99	3	1796.99	0.0002	1	24.33	0.0052	R	LVEPEVSFPAVKPVMR	D
2	1	AT5G16680.1	| Symbols: | RING/FYVE/PHD zinc finger superfamily protein | chr5:5467534-5472956 REVERSE LENGTH=1311	676	143524	22	20	16	15	10981	1	1	1	989.483	1976.95	2	1976.95	-0.002	0	82.04	7e-08	R	VLEQSDASLVANVDSSSEK	T
2	1	AT5G16680.1	| Symbols: | RING/FYVE/PHD zinc finger superfamily protein | chr5:5467534-5472956 REVERSE LENGTH=1311	676	143524	22	20	16	15	12851	1	1	1	733.622	2197.84	3	2197.84	0.0013	0	18.76	0.013	K	VESGTCNVCSAPCSSCMHR	N
3	1	AT1G63310.1	| Symbols: | unknown protein; BEST Arabidopsis thaliana protein match is: unknown protein (TAIR:AT2G20362.1); Has 78 Blast hits to 77 proteins in 11 species: Archae - 0; Bacteria - 0; Metazoa - 0; Fungi - 0; Plants - 78; Viruses - 0; Other Eukaryotes - 0 (source: NCBI BLink). | chr1:23486580-23487044 REVERSE LENGTH=154	375	17190	8	8	4	4	5059	1	1	1	695.826	1389.64	2	1389.64	0.0001	0	62.14	3.1e-06	K	NMISSLTHMGGDK	A
3	1	AT1G63310.1	| Symbols: | unknown protein; BEST Arabidopsis thaliana protein match is: unknown protein (TAIR:AT2G20362.1); Has 78 Blast hits to 77 proteins in 11 species: Archae - 0; Bacteria - 0; Metazoa - 0; Fungi - 0; Plants - 78; Viruses - 0; Other Eukaryotes - 0 (source: NCBI BLink). | chr1:23486580-23487044 REVERSE LENGTH=154	375	17190	8	8	4	4	5060	1	1	1	464.22	1389.64	3	1389.64	0.0012	0	27.21	0.0035	K	NMISSLTHMGGDK	A
3	1	AT1G63310.1	| Symbols: | unknown protein; BEST Arabidopsis thaliana protein match is: unknown protein (TAIR:AT2G20362.1); Has 78 Blast hits to 77 proteins in 11 species: Archae - 0; Bacteria - 0; Metazoa - 0; Fungi - 0; Plants - 78; Viruses - 0; Other Eukaryotes - 0 (source: NCBI BLink). | chr1:23486580-23487044 REVERSE LENGTH=154	375	17190	8	8	4	4	5072	1	1	1	696.381	1390.75	2	1390.75	-0.001	0	46.66	4.2e-05	R	VITLSGSNLGATMK	T
3	1	AT1G63310.1	| Symbols: | unknown protein; BEST Arabidopsis thaliana protein match is: unknown protein (TAIR:AT2G20362.1); Has 78 Blast hits to 77 proteins in 11 species: Archae - 0; Bacteria - 0; Metazoa - 0; Fungi - 0; Plants - 78; Viruses - 0; Other Eukaryotes - 0 (source: NCBI BLink). | chr1:23486580-23487044 REVERSE LENGTH=154	375	17190	8	8	4	4	5073	1	1	1	696.382	1390.75	2	1390.75	-0.0002	0	97.94	6.6e-10	R	VITLSGSNLGATMK	T
3	1	AT1G63310.1	| Symbols: | unknown protein; BEST Arabidopsis thaliana protein match is: unknown protein (TAIR:AT2G20362.1); Has 78 Blast hits to 77 proteins in 11 species: Archae - 0; Bacteria - 0; Metazoa - 0; Fungi - 0; Plants - 78; Viruses - 0; Other Eukaryotes - 0 (source: NCBI BLink). | chr1:23486580-23487044 REVERSE LENGTH=154	375	17190	8	8	4	4	5235	1	1	1	469.551	1405.63	3	1405.63	-0.0019	0	36.28	0.0019	K	NMISSLTHMGGDK	A	Oxidation (M)	0.0200000000000.0
3	1	AT1G63310.1	| Symbols: | unknown protein; BEST Arabidopsis thaliana protein match is: unknown protein (TAIR:AT2G20362.1); Has 78 Blast hits to 77 proteins in 11 species: Archae - 0; Bacteria - 0; Metazoa - 0; Fungi - 0; Plants - 78; Viruses - 0; Other Eukaryotes - 0 (source: NCBI BLink). | chr1:23486580-23487044 REVERSE LENGTH=154	375	17190	8	8	4	4	6496	1	1	1	783.339	1564.66	2	1564.66	-0.0015	0	46.92	4e-05	K	AGPSQYDEEEDGIR	V
3	1	AT1G63310.1	| Symbols: | unknown protein; BEST Arabidopsis thaliana protein match is: unknown protein (TAIR:AT2G20362.1); Has 78 Blast hits to 77 proteins in 11 species: Archae - 0; Bacteria - 0; Metazoa - 0; Fungi - 0; Plants - 78; Viruses - 0; Other Eukaryotes - 0 (source: NCBI BLink). | chr1:23486580-23487044 REVERSE LENGTH=154	375	17190	8	8	4	4	6497	1	1	1	783.339	1564.66	2	1564.66	-0.0003	0	104.16	1.7e-10	K	AGPSQYDEEEDGIR	V
3	1	AT1G63310.1	| Symbols: | unknown protein; BEST Arabidopsis thaliana protein match is: unknown protein (TAIR:AT2G20362.1); Has 78 Blast hits to 77 proteins in 11 species: Archae - 0; Bacteria - 0; Metazoa - 0; Fungi - 0; Plants - 78; Viruses - 0; Other Eukaryotes - 0 (source: NCBI BLink). | chr1:23486580-23487044 REVERSE LENGTH=154	375	17190	8	8	4	4	14603	1	1	1	808.067	2421.18	3	2421.18	-0.003	1	77.88	5e-08	K	YETHDPGVHLDISGDVEKPSVK	I
4	1	AT1G07660.1	| Symbols: | Histone superfamily protein | chr1:2369212-2369523 FORWARD LENGTH=103	274	11402	8	8	5	5	1570	1	1	1	502.3	1002.59	2	1002.59	0	0	36.14	0.0053	K	IFLENVIR	D
4	1	AT1G07660.1	| Symbols: | Histone superfamily protein | chr1:2369212-2369523 FORWARD LENGTH=103	274	11402	8	8	5	5	3015	1	1	1	388.188	1161.54	3	1161.54	-0.0001	0	32.53	0.0012	R	DAVTYTEHAR	R
4	1	AT1G07660.1	| Symbols: | Histone superfamily protein | chr1:2369212-2369523 FORWARD LENGTH=103	274	11402	8	8	5	5	3162	1	1	1	590.814	1179.61	2	1179.61	0.0001	0	76.22	6.8e-07	R	ISGLIYEETR	G
4	1	AT1G07660.1	| Symbols: | Histone superfamily protein | chr1:2369212-2369523 FORWARD LENGTH=103	274	11402	8	8	5	5	4257	1	1	1	655.855	1309.69	2	1309.7	-0.0002	0	69.07	1e-06	K	TVTAMDVVYALK	R
4	1	AT1G07660.1	| Symbols: | Histone superfamily protein | chr1:2369212-2369523 FORWARD LENGTH=103	274	11402	8	8	5	5	4258	1	1	1	655.855	1309.7	2	1309.7	0.0002	0	56.3	6.7e-06	K	TVTAMDVVYALK	R
4	1	AT1G07660.1	| Symbols: | Histone superfamily protein | chr1:2369212-2369523 FORWARD LENGTH=103	274	11402	8	8	5	5	4419	1	1	1	442.589	1324.75	3	1324.75	0.0001	1	68.61	2.3e-06	R	DNIQGITKPAIR	R
4	1	AT1G07660.1	| Symbols: | Histone superfamily protein | chr1:2369212-2369523 FORWARD LENGTH=103	274	11402	8	8	5	5	4420	1	1	1	663.382	1324.75	2	1324.75	0.0028	1	68.56	2.2e-06	R	DNIQGITKPAIR	R
4	1	AT1G07660.1	| Symbols: | Histone superfamily protein | chr1:2369212-2369523 FORWARD LENGTH=103	274	11402	8	8	5	5	4431	1	1	1	663.85	1325.69	2	1325.69	-0.0048	0	17.4	0.023	K	TVTAMDVVYALK	R	Oxidation (M)	0.000020000000.0
4		AT1G07660.2	| Symbols: | Histone superfamily protein | chr1:2369212-2369523 FORWARD LENGTH=86	186	9388	6	6	4	4	1570	1	0	1	502.3	1002.59	2	1002.59	0	0	36.14	0.0053	K	IFLENVIR	D
4		AT1G07660.2	| Symbols: | Histone superfamily protein | chr1:2369212-2369523 FORWARD LENGTH=86	186	9388	6	6	4	4	3015	1	0	1	388.188	1161.54	3	1161.54	-0.0001	0	32.53	0.0012	R	DAVTYTEHAR	R
4		AT1G07660.2	| Symbols: | Histone superfamily protein | chr1:2369212-2369523 FORWARD LENGTH=86	186	9388	6	6	4	4	3162	1	0	1	590.814	1179.61	2	1179.61	0.0001	0	76.22	6.8e-07	R	ISGLIYEETR	G
4		AT1G07660.2	| Symbols: | Histone superfamily protein | chr1:2369212-2369523 FORWARD LENGTH=86	186	9388	6	6	4	4	4257	1	0	1	655.855	1309.69	2	1309.7	-0.0002	0	69.07	1e-06	K	TVTAMDVVYALK	R
4		AT1G07660.2	| Symbols: | Histone superfamily protein | chr1:2369212-2369523 FORWARD LENGTH=86	186	9388	6	6	4	4	4258	1	0	1	655.855	1309.7	2	1309.7	0.0002	0	56.3	6.7e-06	K	TVTAMDVVYALK	R
4		AT1G07660.2	| Symbols: | Histone superfamily protein | chr1:2369212-2369523 FORWARD LENGTH=86	186	9388	6	6	4	4	4431	1	0	1	663.85	1325.69	2	1325.69	-0.0048	0	17.4	0.023	K	TVTAMDVVYALK	R	Oxidation (M)	0.000020000000.0
5	1	AT5G02500.1	| Symbols: HSC70-1, HSP70-1, AT-HSC70-1, HSC70 | heat shock cognate protein 70-1 | chr5:554055-556334 REVERSE LENGTH=651	239	71712	8	7	8	7	3620	1	1	1	614.817	1227.62	2	1227.62	-0.0007	0	50.55	6e-05	R	VEIIANDQGNR	T
5	1	AT5G02500.1	| Symbols: HSC70-1, HSP70-1, AT-HSC70-1, HSC70 | heat shock cognate protein 70-1 | chr5:554055-556334 REVERSE LENGTH=651	239	71712	8	7	8	7	3626	1	1	1	615.769	1229.52	2	1229.52	-0.0006	0	56.28	1.7e-05	R	FSDSSVQSDMK	L
5	1	AT5G02500.1	| Symbols: HSC70-1, HSP70-1, AT-HSC70-1, HSC70 | heat shock cognate protein 70-1 | chr5:554055-556334 REVERSE LENGTH=651	239	71712	8	7	8	7	4034	1	1	1	426.882	1277.62	3	1277.62	0.0008	0	15.09	0.18	R	MVNHFVQEFK	R
5	1	AT5G02500.1	| Symbols: HSC70-1, HSP70-1, AT-HSC70-1, HSC70 | heat shock cognate protein 70-1 | chr5:554055-556334 REVERSE LENGTH=651	239	71712	8	7	8	7	4298	1	1	1	657.313	1312.61	2	1312.61	0.0002	0	38.06	0.0011	R	FEELNMDLFR	K
5	1	AT5G02500.1	| Symbols: HSC70-1, HSP70-1, AT-HSC70-1, HSC70 | heat shock cognate protein 70-1 | chr5:554055-556334 REVERSE LENGTH=651	239	71712	8	7	8	7	5041	1	1	1	693.868	1385.72	2	1385.72	-0.0006	0	41.77	0.00041	K	ELESICNPIIAK	M
5	1	AT5G02500.1	| Symbols: HSC70-1, HSP70-1, AT-HSC70-1, HSC70 | heat shock cognate protein 70-1 | chr5:554055-556334 REVERSE LENGTH=651	239	71712	8	7	8	7	7368	1	1	1	824.411	1646.81	2	1646.81	-0.0016	0	36.47	0.00079	K	NQVAMNPVNTVFDAK	R
5	1	AT5G02500.1	| Symbols: HSC70-1, HSP70-1, AT-HSC70-1, HSC70 | heat shock cognate protein 70-1 | chr5:554055-556334 REVERSE LENGTH=651	239	71712	8	7	8	7	7628	1	1	1	559.25	1674.73	3	1674.72	0.0063	0	43.37	8.6e-05	K	ATAGDTHLGGEDFDNR	M
5	1	AT5G02500.1	| Symbols: HSC70-1, HSP70-1, AT-HSC70-1, HSC70 | heat shock cognate protein 70-1 | chr5:554055-556334 REVERSE LENGTH=651	239	71712	8	7	8	7	8292	1	1	1	596.668	1786.98	3	1786.98	-0.0001	1	87.34	6.5e-09	R	IINEPTAAAIAYGLDKK	A
5		AT3G09440.1	| Symbols: | Heat shock protein 70 (Hsp 70) family protein | chr3:2903434-2905632 REVERSE LENGTH=649	168	71559	5	4	5	4	3620	1	0	1	614.817	1227.62	2	1227.62	-0.0007	0	50.55	6e-05	R	VEIIANDQGNR	T
5		AT3G09440.1	| Symbols: | Heat shock protein 70 (Hsp 70) family protein | chr3:2903434-2905632 REVERSE LENGTH=649	168	71559	5	4	5	4	4034	1	0	1	426.882	1277.62	3	1277.62	0.0008	0	15.09	0.18	R	MVNHFVQEFK	R
5		AT3G09440.1	| Symbols: | Heat shock protein 70 (Hsp 70) family protein | chr3:2903434-2905632 REVERSE LENGTH=649	168	71559	5	4	5	4	5041	1	0	1	693.868	1385.72	2	1385.72	-0.0006	0	41.77	0.00041	K	ELESICNPIIAK	M
5		AT3G09440.1	| Symbols: | Heat shock protein 70 (Hsp 70) family protein | chr3:2903434-2905632 REVERSE LENGTH=649	168	71559	5	4	5	4	7628	1	0	1	559.25	1674.73	3	1674.72	0.0063	0	43.37	8.6e-05	K	ATAGDTHLGGEDFDNR	M
5		AT3G09440.1	| Symbols: | Heat shock protein 70 (Hsp 70) family protein | chr3:2903434-2905632 REVERSE LENGTH=649	168	71559	5	4	5	4	8292	1	0	1	596.668	1786.98	3	1786.98	-0.0001	1	87.34	6.5e-09	R	IINEPTAAAIAYGLDKK	A
5		AT1G56410.1	| Symbols: ERD2, HSP70T-1 | heat shock protein 70 (Hsp 70) family protein | chr1:21117147-21119241 FORWARD LENGTH=617	164	68656	5	4	5	4	3620	1	0	1	614.817	1227.62	2	1227.62	-0.0007	0	50.55	6e-05	R	VEIIANDQGNR	T
5		AT1G56410.1	| Symbols: ERD2, HSP70T-1 | heat shock protein 70 (Hsp 70) family protein | chr1:21117147-21119241 FORWARD LENGTH=617	164	68656	5	4	5	4	4034	1	0	1	426.882	1277.62	3	1277.62	0.0008	0	15.09	0.18	R	MVNHFVQEFK	R
5		AT1G56410.1	| Symbols: ERD2, HSP70T-1 | heat shock protein 70 (Hsp 70) family protein | chr1:21117147-21119241 FORWARD LENGTH=617	164	68656	5	4	5	4	7368	1	0	1	824.411	1646.81	2	1646.81	-0.0016	0	36.47	0.00079	K	NQVAMNPVNTVFDAK	R
5		AT1G56410.1	| Symbols: ERD2, HSP70T-1 | heat shock protein 70 (Hsp 70) family protein | chr1:21117147-21119241 FORWARD LENGTH=617	164	68656	5	4	5	4	7628	1	0	1	559.25	1674.73	3	1674.72	0.0063	0	43.37	8.6e-05	K	ATAGDTHLGGEDFDNR	M
5		AT1G56410.1	| Symbols: ERD2, HSP70T-1 | heat shock protein 70 (Hsp 70) family protein | chr1:21117147-21119241 FORWARD LENGTH=617	164	68656	5	4	5	4	8292	1	0	1	596.668	1786.98	3	1786.98	-0.0001	1	87.34	6.5e-09	R	IINEPTAAAIAYGLDKK	A
5		AT3G12580.1	| Symbols: HSP70, ATHSP70 | heat shock protein 70 | chr3:3991487-3993689 REVERSE LENGTH=650	163	71456	5	4	5	4	3620	1	0	1	614.817	1227.62	2	1227.62	-0.0007	0	50.55	6e-05	R	VEIIANDQGNR	T
5		AT3G12580.1	| Symbols: HSP70, ATHSP70 | heat shock protein 70 | chr3:3991487-3993689 REVERSE LENGTH=650	163	71456	5	4	5	4	4034	1	0	1	426.882	1277.62	3	1277.62	0.0008	0	15.09	0.18	R	MVNHFVQEFK	R
5		AT3G12580.1	| Symbols: HSP70, ATHSP70 | heat shock protein 70 | chr3:3991487-3993689 REVERSE LENGTH=650	163	71456	5	4	5	4	4298	1	0	1	657.313	1312.61	2	1312.61	0.0002	0	38.06	0.0011	R	FEELNMDLFR	K
5		AT3G12580.1	| Symbols: HSP70, ATHSP70 | heat shock protein 70 | chr3:3991487-3993689 REVERSE LENGTH=650	163	71456	5	4	5	4	7628	1	0	1	559.25	1674.73	3	1674.72	0.0063	0	43.37	8.6e-05	K	ATAGDTHLGGEDFDNR	M
5		AT3G12580.1	| Symbols: HSP70, ATHSP70 | heat shock protein 70 | chr3:3991487-3993689 REVERSE LENGTH=650	163	71456	5	4	5	4	8292	1	0	1	596.668	1786.98	3	1786.98	-0.0001	1	87.34	6.5e-09	R	IINEPTAAAIAYGLDKK	A
5		AT1G16030.1	| Symbols: Hsp70b | heat shock protein 70B | chr1:5502386-5504326 REVERSE LENGTH=646	114	71270	2	2	2	2	7628	1	0	1	559.25	1674.73	3	1674.72	0.0063	0	43.37	8.6e-05	K	ATAGDTHLGGEDFDNR	L
5		AT1G16030.1	| Symbols: Hsp70b | heat shock protein 70B | chr1:5502386-5504326 REVERSE LENGTH=646	114	71270	2	2	2	2	8292	1	0	1	596.668	1786.98	3	1786.98	-0.0001	1	87.34	6.5e-09	R	IINEPTAAAIAYGLDKK	G
5		AT5G28540.1	| Symbols: BIP1 | heat shock protein 70 (Hsp 70) family protein | chr5:10540665-10543274 REVERSE LENGTH=669	87	73869	1	1	1	1	8292	1	0	1	596.668	1786.98	3	1786.98	-0.0001	1	87.34	6.5e-09	R	IINEPTAAAIAYGLDKK	G
6	1	AT1G13440.1	| Symbols: GAPC-2, GAPC2 | glyceraldehyde-3-phosphate dehydrogenase C2 | chr1:4608465-4610494 REVERSE LENGTH=338	215	37004	7	7	7	7	210	1	1	1	384.2	766.385	2	766.386	-0.0007	0	50.39	0.0002	R	SSIFDAK	A
6	1	AT1G13440.1	| Symbols: GAPC-2, GAPC2 | glyceraldehyde-3-phosphate dehydrogenase C2 | chr1:4608465-4610494 REVERSE LENGTH=338	215	37004	7	7	7	7	256	1	1	1	387.721	773.428	2	773.428	-0.0003	0	45.95	0.0013	K	AGIALSDK	F
6	1	AT1G13440.1	| Symbols: GAPC-2, GAPC2 | glyceraldehyde-3-phosphate dehydrogenase C2 | chr1:4608465-4610494 REVERSE LENGTH=338	215	37004	7	7	7	7	354	1	1	1	400.748	799.48	2	799.48	0	0	50.84	0.00028	K	VVISAPSK	D
6	1	AT1G13440.1	| Symbols: GAPC-2, GAPC2 | glyceraldehyde-3-phosphate dehydrogenase C2 | chr1:4608465-4610494 REVERSE LENGTH=338	215	37004	7	7	7	7	432	1	1	1	406.21	810.406	2	810.406	-0.0002	0	35.5	0.0053	K	LTGMSFR	V
6	1	AT1G13440.1	| Symbols: GAPC-2, GAPC2 | glyceraldehyde-3-phosphate dehydrogenase C2 | chr1:4608465-4610494 REVERSE LENGTH=338	215	37004	7	7	7	7	5968	1	1	1	749.926	1497.84	2	1497.84	-0.0027	0	69.08	3.3e-07	R	VPTVDVSVVDLTVR	L
6	1	AT1G13440.1	| Symbols: GAPC-2, GAPC2 | glyceraldehyde-3-phosphate dehydrogenase C2 | chr1:4608465-4610494 REVERSE LENGTH=338	215	37004	7	7	7	7	12534	1	1	1	1086.51	2171.01	2	2171	0.0036	0	33.13	0.00078	K	GILGYTEDDVVSTDFVGDNR	S
6	1	AT1G13440.1	| Symbols: GAPC-2, GAPC2 | glyceraldehyde-3-phosphate dehydrogenase C2 | chr1:4608465-4610494 REVERSE LENGTH=338	215	37004	7	7	7	7	13581	1	1	1	1125.54	2249.07	2	2249.07	0.0001	0	67.7	1.2e-06	K	SDLDIVSNASCTTNCLAPLAK	V
6		AT1G13440.2	| Symbols: GAPC-2, GAPC2 | glyceraldehyde-3-phosphate dehydrogenase C2 | chr1:4608465-4610494 REVERSE LENGTH=310	168	33885	6	6	6	6	210	1	0	1	384.2	766.385	2	766.386	-0.0007	0	50.39	0.0002	R	SSIFDAK	A
6		AT1G13440.2	| Symbols: GAPC-2, GAPC2 | glyceraldehyde-3-phosphate dehydrogenase C2 | chr1:4608465-4610494 REVERSE LENGTH=310	168	33885	6	6	6	6	256	1	0	1	387.721	773.428	2	773.428	-0.0003	0	45.95	0.0013	K	AGIALSDK	F
6		AT1G13440.2	| Symbols: GAPC-2, GAPC2 | glyceraldehyde-3-phosphate dehydrogenase C2 | chr1:4608465-4610494 REVERSE LENGTH=310	168	33885	6	6	6	6	354	1	0	1	400.748	799.48	2	799.48	0	0	50.84	0.00028	K	VVISAPSK	D
6		AT1G13440.2	| Symbols: GAPC-2, GAPC2 | glyceraldehyde-3-phosphate dehydrogenase C2 | chr1:4608465-4610494 REVERSE LENGTH=310	168	33885	6	6	6	6	432	1	0	1	406.21	810.406	2	810.406	-0.0002	0	35.5	0.0053	K	LTGMSFR	V
6		AT1G13440.2	| Symbols: GAPC-2, GAPC2 | glyceraldehyde-3-phosphate dehydrogenase C2 | chr1:4608465-4610494 REVERSE LENGTH=310	168	33885	6	6	6	6	5968	1	0	1	749.926	1497.84	2	1497.84	-0.0027	0	69.08	3.3e-07	R	VPTVDVSVVDLTVR	L
6		AT1G13440.2	| Symbols: GAPC-2, GAPC2 | glyceraldehyde-3-phosphate dehydrogenase C2 | chr1:4608465-4610494 REVERSE LENGTH=310	168	33885	6	6	6	6	12534	1	0	1	1086.51	2171.01	2	2171	0.0036	0	33.13	0.00078	K	GILGYTEDDVVSTDFVGDNR	S
7	1	AT2G46630.1	| Symbols: | unknown protein; LOCATED IN: chloroplast; EXPRESSED IN: 22 plant structures; EXPRESSED DURING: 13 growth stages; Has 110095 Blast hits to 59224 proteins in 2216 species: Archae - 177; Bacteria - 15429; Metazoa - 38345; Fungi - 18843; Plants - 13341; Viruses - 3084; Other Eukaryotes - 20876 (source: NCBI BLink). | chr2:19145529-19146713 FORWARD LENGTH=394	186	43220	7	6	5	4	298	1	1	1	394.729	787.444	2	787.444	-0.0003	0	17.09	0.16	K	NILTAEK	T
7	1	AT2G46630.1	| Symbols: | unknown protein; LOCATED IN: chloroplast; EXPRESSED IN: 22 plant structures; EXPRESSED DURING: 13 growth stages; Has 110095 Blast hits to 59224 proteins in 2216 species: Archae - 177; Bacteria - 15429; Metazoa - 38345; Fungi - 18843; Plants - 13341; Viruses - 3084; Other Eukaryotes - 20876 (source: NCBI BLink). | chr2:19145529-19146713 FORWARD LENGTH=394	186	43220	7	6	5	4	1118	1	1	1	472.774	943.534	2	943.534	-0.0001	0	33.09	0.0048	R	VITIAGENK	G
7	1	AT2G46630.1	| Symbols: | unknown protein; LOCATED IN: chloroplast; EXPRESSED IN: 22 plant structures; EXPRESSED DURING: 13 growth stages; Has 110095 Blast hits to 59224 proteins in 2216 species: Archae - 177; Bacteria - 15429; Metazoa - 38345; Fungi - 18843; Plants - 13341; Viruses - 3084; Other Eukaryotes - 20876 (source: NCBI BLink). | chr2:19145529-19146713 FORWARD LENGTH=394	186	43220	7	6	5	4	1119	1	1	1	472.774	943.534	2	943.534	0	0	57.37	5.8e-05	R	VITIAGENK	G
7	1	AT2G46630.1	| Symbols: | unknown protein; LOCATED IN: chloroplast; EXPRESSED IN: 22 plant structures; EXPRESSED DURING: 13 growth stages; Has 110095 Blast hits to 59224 proteins in 2216 species: Archae - 177; Bacteria - 15429; Metazoa - 38345; Fungi - 18843; Plants - 13341; Viruses - 3084; Other Eukaryotes - 20876 (source: NCBI BLink). | chr2:19145529-19146713 FORWARD LENGTH=394	186	43220	7	6	5	4	1992	1	1	1	351.885	1052.63	3	1052.63	-0.0003	1	22.13	0.041	R	SSLVVRPPAK	Q
7	1	AT2G46630.1	| Symbols: | unknown protein; LOCATED IN: chloroplast; EXPRESSED IN: 22 plant structures; EXPRESSED DURING: 13 growth stages; Has 110095 Blast hits to 59224 proteins in 2216 species: Archae - 177; Bacteria - 15429; Metazoa - 38345; Fungi - 18843; Plants - 13341; Viruses - 3084; Other Eukaryotes - 20876 (source: NCBI BLink). | chr2:19145529-19146713 FORWARD LENGTH=394	186	43220	7	6	5	4	6184	1	1	1	766.379	1530.74	2	1530.74	-0.0002	0	28.84	0.002	R	PTAQGSSDPPPPQPR	P
7	1	AT2G46630.1	| Symbols: | unknown protein; LOCATED IN: chloroplast; EXPRESSED IN: 22 plant structures; EXPRESSED DURING: 13 growth stages; Has 110095 Blast hits to 59224 proteins in 2216 species: Archae - 177; Bacteria - 15429; Metazoa - 38345; Fungi - 18843; Plants - 13341; Viruses - 3084; Other Eukaryotes - 20876 (source: NCBI BLink). | chr2:19145529-19146713 FORWARD LENGTH=394	186	43220	7	6	5	4	6288	1	1	1	769.84	1537.66	2	1537.67	-0.0033	0	57.86	4.3e-06	R	QPSSSDSENIMSTR	V
7	1	AT2G46630.1	| Symbols: | unknown protein; LOCATED IN: chloroplast; EXPRESSED IN: 22 plant structures; EXPRESSED DURING: 13 growth stages; Has 110095 Blast hits to 59224 proteins in 2216 species: Archae - 177; Bacteria - 15429; Metazoa - 38345; Fungi - 18843; Plants - 13341; Viruses - 3084; Other Eukaryotes - 20876 (source: NCBI BLink). | chr2:19145529-19146713 FORWARD LENGTH=394	186	43220	7	6	5	4	6289	1	1	1	769.841	1537.67	2	1537.67	-0.0003	0	87.48	7.1e-09	R	QPSSSDSENIMSTR	V
8	1	AT3G02890.1	| Symbols: | RING/FYVE/PHD zinc finger superfamily protein | chr3:640828-645303 FORWARD LENGTH=994	169	110280	9	7	9	7	994	1	1	1	458.741	915.467	2	915.466	0.0004	0	18.81	0.095	R	VNVDDLNK	E
8	1	AT3G02890.1	| Symbols: | RING/FYVE/PHD zinc finger superfamily protein | chr3:640828-645303 FORWARD LENGTH=994	169	110280	9	7	9	7	1325	1	1	1	487.27	972.525	2	972.524	0.0014	0	17.2	0.23	K	SGENVLLNK	A
8	1	AT3G02890.1	| Symbols: | RING/FYVE/PHD zinc finger superfamily protein | chr3:640828-645303 FORWARD LENGTH=994	169	110280	9	7	9	7	2352	1	1	1	549.762	1097.51	2	1097.51	-0.0011	0	58.76	2.1e-05	K	SNSFNSLSSR	S
8	1	AT3G02890.1	| Symbols: | RING/FYVE/PHD zinc finger superfamily protein | chr3:640828-645303 FORWARD LENGTH=994	169	110280	9	7	9	7	3128	1	1	1	589.288	1176.56	2	1176.56	0.0002	0	57.45	3e-05	K	TGNENSSLEVK	E
8	1	AT3G02890.1	| Symbols: | RING/FYVE/PHD zinc finger superfamily protein | chr3:640828-645303 FORWARD LENGTH=994	169	110280	9	7	9	7	4292	1	1	1	438.228	1311.66	3	1311.66	0.0017	1	50.01	0.00029	K	VRPVDDDMLPR	Q
8	1	AT3G02890.1	| Symbols: | RING/FYVE/PHD zinc finger superfamily protein | chr3:640828-645303 FORWARD LENGTH=994	169	110280	9	7	9	7	5483	1	1	1	717.858	1433.7	2	1433.7	0.0013	0	48.04	0.00054	R	ESEVNVNTQISSK	R
8	1	AT3G02890.1	| Symbols: | RING/FYVE/PHD zinc finger superfamily protein | chr3:640828-645303 FORWARD LENGTH=994	169	110280	9	7	9	7	5604	1	1	1	728.295	1454.58	2	1454.58	-0.0012	0	32.64	0.0012	R	CIDVGSSNCNDSK	V
8	1	AT3G02890.1	| Symbols: | RING/FYVE/PHD zinc finger superfamily protein | chr3:640828-645303 FORWARD LENGTH=994	169	110280	9	7	9	7	5809	1	1	1	496.189	1485.54	3	1485.54	0.0014	0	30.97	0.0008	R	CSDGAEHTYCMR	V
8	1	AT3G02890.1	| Symbols: | RING/FYVE/PHD zinc finger superfamily protein | chr3:640828-645303 FORWARD LENGTH=994	169	110280	9	7	9	7	7468	1	1	1	415.471	1657.85	4	1657.85	0.0003	1	20.35	0.03	R	SSDISHGPLLDRPHK	D
9	1	AT1G07790.1	| Symbols: HTB1 | Histone superfamily protein | chr1:2413049-2413495 FORWARD LENGTH=148	163	16392	5	5	3	3	1080	1	1	1	470.297	938.58	2	938.58	0	0	29.32	0.0064	R	LVLPGELAK	H
9	1	AT1G07790.1	| Symbols: HTB1 | Histone superfamily protein | chr1:2413049-2413495 FORWARD LENGTH=148	163	16392	5	5	3	3	1081	1	1	1	470.297	938.58	2	938.58	0.0002	0	45.68	0.00015	R	LVLPGELAK	H
9	1	AT1G07790.1	| Symbols: HTB1 | Histone superfamily protein | chr1:2413049-2413495 FORWARD LENGTH=148	163	16392	5	5	3	3	3164	1	1	1	394.215	1179.62	3	1179.62	-0.0003	0	64.93	5.7e-06	K	QVHPDIGISSK	A
9	1	AT1G07790.1	| Symbols: HTB1 | Histone superfamily protein | chr1:2413049-2413495 FORWARD LENGTH=148	163	16392	5	5	3	3	3165	1	1	1	590.82	1179.62	2	1179.62	0.0002	0	55.45	4.5e-05	K	QVHPDIGISSK	A
9	1	AT1G07790.1	| Symbols: HTB1 | Histone superfamily protein | chr1:2413049-2413495 FORWARD LENGTH=148	163	16392	5	5	3	3	7973	1	1	1	865.42	1728.83	2	1728.82	0.0036	0	59.35	2.8e-05	K	AMGIMNSFINDIFEK	L
9		AT2G37470.1	| Symbols: | Histone superfamily protein | chr2:15736832-15737248 FORWARD LENGTH=138	90	15072	3	3	2	2	1080	1	0	1	470.297	938.58	2	938.58	0	0	29.32	0.0064	R	LVLPGELAK	H
9		AT2G37470.1	| Symbols: | Histone superfamily protein | chr2:15736832-15737248 FORWARD LENGTH=138	90	15072	3	3	2	2	1081	1	0	1	470.297	938.58	2	938.58	0.0002	0	45.68	0.00015	R	LVLPGELAK	H
9		AT2G37470.1	| Symbols: | Histone superfamily protein | chr2:15736832-15737248 FORWARD LENGTH=138	90	15072	3	3	2	2	7973	1	0	1	865.42	1728.83	2	1728.82	0.0036	0	59.35	2.8e-05	K	AMGIMNSFINDIFEK	L
9		AT3G53650.1	| Symbols: | Histone superfamily protein | chr3:19889358-19889774 FORWARD LENGTH=138	59	15215	1	1	1	1	7973	1	0	1	865.42	1728.83	2	1728.82	0.0036	0	59.35	2.8e-05	K	AMGIMNSFINDIFEK	L
9		AT3G09480.1	| Symbols: | Histone superfamily protein | chr3:2914890-2915270 REVERSE LENGTH=126	55	13959	2	2	1	1	1080	1	0	1	470.297	938.58	2	938.58	0	0	29.32	0.0064	R	LVLPGELAK	H
9		AT3G09480.1	| Symbols: | Histone superfamily protein | chr3:2914890-2915270 REVERSE LENGTH=126	55	13959	2	2	1	1	1081	1	0	1	470.297	938.58	2	938.58	0.0002	0	45.68	0.00015	R	LVLPGELAK	H
10	1	ATCG00490.1	| Symbols: RBCL | ribulose-bisphosphate carboxylases | chrC:54958-56397 FORWARD LENGTH=479	131	53435	5	5	5	5	955	1	1	1	455.726	909.438	2	909.438	-0.0001	0	24.24	0.013	R	AVYECLR	G
10	1	ATCG00490.1	| Symbols: RBCL | ribulose-bisphosphate carboxylases | chrC:54958-56397 FORWARD LENGTH=479	131	53435	5	5	5	5	968	1	1	1	456.739	911.464	2	911.465	-0.0008	0	29.52	0.019	R	AMHAVIDR	Q
10	1	ATCG00490.1	| Symbols: RBCL | ribulose-bisphosphate carboxylases | chrC:54958-56397 FORWARD LENGTH=479	131	53435	5	5	5	5	1736	1	1	1	511.27	1020.52	2	1020.52	0.0008	0	53.86	6.2e-05	K	DTDILAAFR	V
10	1	ATCG00490.1	| Symbols: RBCL | ribulose-bisphosphate carboxylases | chrC:54958-56397 FORWARD LENGTH=479	131	53435	5	5	5	5	3781	1	1	1	625.343	1248.67	2	1248.67	0.0004	0	76.71	6.4e-07	R	ESTLGFVDLLR	D
10	1	ATCG00490.1	| Symbols: RBCL | ribulose-bisphosphate carboxylases | chrC:54958-56397 FORWARD LENGTH=479	131	53435	5	5	5	5	8649	1	1	1	607.323	1818.95	3	1818.95	0.0008	1	33.7	0.00078	K	LEGDRESTLGFVDLLR	D
10		AT2G07732.1	| Symbols: | Ribulose bisphosphate carboxylase large chain, catalytic domain | chr2:3468424-3468774 REVERSE LENGTH=116	24	13286	1	1	1	1	955	1	0	1	455.726	909.438	2	909.438	-0.0001	0	24.24	0.013	R	AVYECLR	G
11	1	AT4G28520.1	| Symbols: CRU3, CRC | cruciferin 3 | chr4:14087596-14089617 FORWARD LENGTH=524	128	58541	3	3	3	3	4505	1	1	1	668.861	1335.71	2	1335.71	-0.0062	0	55.5	2e-05	K	ISYVVQGTGISGR	V
11	1	AT4G28520.1	| Symbols: CRU3, CRC | cruciferin 3 | chr4:14087596-14089617 FORWARD LENGTH=524	128	58541	3	3	3	3	9681	1	1	1	942.482	1882.95	2	1882.95	-0.0003	0	45.05	6e-05	K	IDVQLAQQLQNQQDSR	G
11	1	AT4G28520.1	| Symbols: CRU3, CRC | cruciferin 3 | chr4:14087596-14089617 FORWARD LENGTH=524	128	58541	3	3	3	3	10755	1	1	1	980.934	1959.85	2	1959.86	-0.0023	0	62.32	1.4e-06	K	YNMNANEILYCTGGQGR	I
11		AT4G28520.3	| Symbols: CRU3, CRC | cruciferin 3 | chr4:14087596-14089617 FORWARD LENGTH=453	99	50316	2	2	2	2	4505	1	0	1	668.861	1335.71	2	1335.71	-0.0062	0	55.5	2e-05	K	ISYVVQGTGISGR	V
11		AT4G28520.3	| Symbols: CRU3, CRC | cruciferin 3 | chr4:14087596-14089617 FORWARD LENGTH=453	99	50316	2	2	2	2	10755	1	0	1	980.934	1959.85	2	1959.86	-0.0023	0	62.32	1.4e-06	K	YNMNANEILYCTGGQGR	I
11		AT4G28520.2	| Symbols: CRU3, CRC | cruciferin 3 | chr4:14087596-14089229 FORWARD LENGTH=394	83	44039	2	2	2	2	4505	1	0	1	668.861	1335.71	2	1335.71	-0.0062	0	55.5	2e-05	K	ISYVVQGTGISGR	V
11		AT4G28520.2	| Symbols: CRU3, CRC | cruciferin 3 | chr4:14087596-14089229 FORWARD LENGTH=394	83	44039	2	2	2	2	9681	1	0	1	942.482	1882.95	2	1882.95	-0.0003	0	45.05	6e-05	K	IDVQLAQQLQNQQDSR	G
12	1	AT1G07920.1	| Symbols: | GTP binding Elongation factor Tu family protein | chr1:2455559-2457001 FORWARD LENGTH=449	123	49813	3	3	3	3	980	1	1	1	457.787	913.559	2	913.56	-0.0006	0	71.11	2e-06	R	QTVAVGVIK	S
12	1	AT1G07920.1	| Symbols: | GTP binding Elongation factor Tu family protein | chr1:2455559-2457001 FORWARD LENGTH=449	123	49813	3	3	3	3	1787	1	1	1	513.309	1024.6	2	1024.6	0.0008	0	51.14	7.5e-05	K	IGGIGTVPVGR	V
12	1	AT1G07920.1	| Symbols: | GTP binding Elongation factor Tu family protein | chr1:2455559-2457001 FORWARD LENGTH=449	123	49813	3	3	3	3	5587	1	1	1	484.564	1450.67	3	1450.67	0.0037	0	43.93	8.4e-05	K	YYCTVIDAPGHR	D
12		AT5G60390.2	| Symbols: | GTP binding Elongation factor Tu family protein | chr5:24289226-24290577 FORWARD LENGTH=400	76	44670	2	2	2	2	1787	1	0	1	513.309	1024.6	2	1024.6	0.0008	0	51.14	7.5e-05	K	IGGIGTVPVGR	V
12		AT5G60390.2	| Symbols: | GTP binding Elongation factor Tu family protein | chr5:24289226-24290577 FORWARD LENGTH=400	76	44670	2	2	2	2	5587	1	0	1	484.564	1450.67	3	1450.67	0.0037	0	43.93	8.4e-05	K	YYCTVIDAPGHR	D
13	1	AT2G39730.1	| Symbols: RCA | rubisco activase | chr2:16570951-16573345 REVERSE LENGTH=474	113	52347	3	3	2	2	8266	1	1	1	890.909	1779.8	2	1779.8	0.0004	0	69.82	2.8e-07	R	EGPPVFEQPEMTYEK	L
13	1	AT2G39730.1	| Symbols: RCA | rubisco activase | chr2:16570951-16573345 REVERSE LENGTH=474	113	52347	3	3	2	2	14296	1	1	1	783.066	2346.18	3	2346.18	-0.0065	0	28.31	0.0028	R	VQLAETYLSQAALGDANADAIGR	G
13	1	AT2G39730.1	| Symbols: RCA | rubisco activase | chr2:16570951-16573345 REVERSE LENGTH=474	113	52347	3	3	2	2	14298	1	1	1	1174.1	2346.19	2	2346.18	0.0053	0	46.16	4.7e-05	R	VQLAETYLSQAALGDANADAIGR	G
14	1	AT4G20360.1	| Symbols: ATRAB8D, ATRABE1B, RABE1b | RAB GTPase homolog E1B | chr4:10990036-10991466 FORWARD LENGTH=476	93	51883	3	3	3	3	2969	1	1	1	579.328	1156.64	2	1156.65	-0.0044	0	84.14	1.2e-07	K	VGETVDLVGLR	E
14	1	AT4G20360.1	| Symbols: ATRAB8D, ATRABE1B, RABE1b | RAB GTPase homolog E1B | chr4:10990036-10991466 FORWARD LENGTH=476	93	51883	3	3	3	3	5492	1	1	1	479.228	1434.66	3	1434.66	0.001	1	31.31	0.0034	K	KYDEIDAAPEER	A
14	1	AT4G20360.1	| Symbols: ATRAB8D, ATRABE1B, RABE1b | RAB GTPase homolog E1B | chr4:10990036-10991466 FORWARD LENGTH=476	93	51883	3	3	3	3	8577	1	1	1	905.946	1809.88	2	1809.87	0.0028	0	20.05	0.033	R	GITINTATVEYETENR	H
15	1	AT5G03420.1	| Symbols: | 5~-AMP-activated protein kinase-related | chr5:845641-848705 FORWARD LENGTH=598	86	67100	3	3	3	3	894	1	1	1	450.27	898.525	2	898.524	0.0013	0	42.01	0.0014	R	VDLANIVR	R
15	1	AT5G03420.1	| Symbols: | 5~-AMP-activated protein kinase-related | chr5:845641-848705 FORWARD LENGTH=598	86	67100	3	3	3	3	1241	1	1	1	481.752	961.49	2	961.49	-0.0006	0	65.53	6.3e-06	R	VGMELQASK	S
15	1	AT5G03420.1	| Symbols: | 5~-AMP-activated protein kinase-related | chr5:845641-848705 FORWARD LENGTH=598	86	67100	3	3	3	3	7168	1	1	1	545.917	1634.73	3	1634.73	0.0019	0	22.77	0.01	R	DGSVGLDTDPHHETR	K
16	1	AT1G09200.1	| Symbols: | Histone superfamily protein | chr1:2971722-2972132 REVERSE LENGTH=136	78	15316	2	2	2	2	546	1	1	1	416.249	830.484	2	830.486	-0.0021	0	68.53	5.8e-06	K	STELLIR	K
16	1	AT1G09200.1	| Symbols: | Histone superfamily protein | chr1:2971722-2972132 REVERSE LENGTH=136	78	15316	2	2	2	2	689	1	1	1	425.719	849.423	2	849.423	-0.0003	0	37.45	0.0055	R	EIAQDFK	T
16		AT1G75600.1	| Symbols: | Histone superfamily protein | chr1:28390753-28391461 FORWARD LENGTH=136	69	15450	1	1	1	1	546	1	0	1	416.249	830.484	2	830.486	-0.0021	0	68.53	5.8e-06	K	STELLIR	K
16		AT1G13370.1	| Symbols: | Histone superfamily protein | chr1:4587926-4588522 REVERSE LENGTH=136	37	15406	1	1	1	1	689	1	0	1	425.719	849.423	2	849.423	-0.0003	0	37.45	0.0055	R	EIAQDFK	T
17	1	AT5G27670.1	| Symbols: HTA7 | histone H2A 7 | chr5:9792807-9793365 REVERSE LENGTH=150	76	15956	2	2	2	2	1117	1	1	1	472.769	943.524	2	943.524	0.0002	0	62.11	2.4e-05	K	AGLQFPVGR	I
17	1	AT5G27670.1	| Symbols: HTA7 | histone H2A 7 | chr5:9792807-9793365 REVERSE LENGTH=150	76	15956	2	2	2	2	5100	1	1	1	697.832	1393.65	2	1393.65	-0.0005	1	35.56	0.00046	-	MESSQATTKPTR	G	Acetyl (Protein N-term); Oxidation (M)	1.200000000000.0
17		AT1G08880.1	| Symbols: HTA5, H2AXA, G-H2AX, GAMMA-H2AX | Histone superfamily protein | chr1:2847144-2847676 REVERSE LENGTH=142	62	14804	2	1	2	1	588	1	0	1	418.759	835.503	2	835.503	0.0001	0	20.15	0.092	R	HIQLAVR	N
17		AT1G08880.1	| Symbols: HTA5, H2AXA, G-H2AX, GAMMA-H2AX | Histone superfamily protein | chr1:2847144-2847676 REVERSE LENGTH=142	62	14804	2	1	2	1	1117	1	0	1	472.769	943.524	2	943.524	0.0002	0	62.11	2.4e-05	K	AGLQFPVGR	I
18	1	AT5G01270.1	| Symbols: CPL2, ATCPL2 | carboxyl-terminal domain (ctd) phosphatase-like 2 | chr5:108163-112143 REVERSE LENGTH=770	71	86753	4	4	4	4	2336	1	1	1	548.816	1095.62	2	1095.62	-0.0008	0	33.5	0.00081	K	YVAHVAPLAR	E
18	1	AT5G01270.1	| Symbols: CPL2, ATCPL2 | carboxyl-terminal domain (ctd) phosphatase-like 2 | chr5:108163-112143 REVERSE LENGTH=770	71	86753	4	4	4	4	4396	1	1	1	662.324	1322.63	2	1322.63	0.0018	0	30.21	0.021	K	DAHQQAAENALR	S
18	1	AT5G01270.1	| Symbols: CPL2, ATCPL2 | carboxyl-terminal domain (ctd) phosphatase-like 2 | chr5:108163-112143 REVERSE LENGTH=770	71	86753	4	4	4	4	5241	1	1	1	469.886	1406.63	3	1406.63	0.0001	1	29.97	0.0015	R	SEEVAMDDDLKR	Q
18	1	AT5G01270.1	| Symbols: CPL2, ATCPL2 | carboxyl-terminal domain (ctd) phosphatase-like 2 | chr5:108163-112143 REVERSE LENGTH=770	71	86753	4	4	4	4	8722	1	1	1	457.226	1824.88	4	1824.88	-0.0003	0	30.41	0.0022	R	LGELDVNHVSSSHEFR	F
19	1	AT1G04000.1	| Symbols: | unknown protein; BEST Arabidopsis thaliana protein match is: unknown protein (TAIR:AT5G44060.1); Has 62 Blast hits to 62 proteins in 10 species: Archae - 0; Bacteria - 0; Metazoa - 0; Fungi - 0; Plants - 62; Viruses - 0; Other Eukaryotes - 0 (source: NCBI BLink). | chr1:1028415-1028873 REVERSE LENGTH=152	69	16900	3	2	3	2	457	1	1	1	407.743	813.472	2	813.471	0.0012	0	24	0.11	R	EVANLLR	S
19	1	AT1G04000.1	| Symbols: | unknown protein; BEST Arabidopsis thaliana protein match is: unknown protein (TAIR:AT5G44060.1); Has 62 Blast hits to 62 proteins in 10 species: Archae - 0; Bacteria - 0; Metazoa - 0; Fungi - 0; Plants - 62; Viruses - 0; Other Eukaryotes - 0 (source: NCBI BLink). | chr1:1028415-1028873 REVERSE LENGTH=152	69	16900	3	2	3	2	3000	1	1	1	580.856	1159.7	2	1159.7	0.0005	0	42.12	0.00014	K	LVPPPVNPISK	K
19	1	AT1G04000.1	| Symbols: | unknown protein; BEST Arabidopsis thaliana protein match is: unknown protein (TAIR:AT5G44060.1); Has 62 Blast hits to 62 proteins in 10 species: Archae - 0; Bacteria - 0; Metazoa - 0; Fungi - 0; Plants - 62; Viruses - 0; Other Eukaryotes - 0 (source: NCBI BLink). | chr1:1028415-1028873 REVERSE LENGTH=152	69	16900	3	2	3	2	7844	1	1	1	853.963	1705.91	2	1705.91	0.001	0	48.66	0.00037	R	SDGAQLPGIVNPAQLAR	F
20	1	ATCG00120.1	| Symbols: ATPA | ATP synthase subunit alpha | chrC:9938-11461 REVERSE LENGTH=507	64	55351	2	2	1	1	10593	1	1	1	648.024	1941.05	3	1941.05	-0.0015	0	28.16	0.0064	R	EVTIVNTGTVLQVGDGIAR	I
20	1	ATCG00120.1	| Symbols: ATPA | ATP synthase subunit alpha | chrC:9938-11461 REVERSE LENGTH=507	64	55351	2	2	1	1	10594	1	1	1	971.534	1941.05	2	1941.05	-0.0001	0	53.93	1.2e-05	R	EVTIVNTGTVLQVGDGIAR	I
21	1	AT2G01210.1	| Symbols: | Leucine-rich repeat protein kinase family protein | chr2:119509-121734 REVERSE LENGTH=716	60	79284	6	5	1	1	771	1	1	1	435.774	869.533	2	869.533	0	0	32.87	0.0079	R	VVSLSIPR	K
21	1	AT2G01210.1	| Symbols: | Leucine-rich repeat protein kinase family protein | chr2:119509-121734 REVERSE LENGTH=716	60	79284	6	5	1	1	774	1	1	1	435.774	869.534	2	869.533	0.0001	0	21.75	0.013	R	VVSLSIPR	K
21	1	AT2G01210.1	| Symbols: | Leucine-rich repeat protein kinase family protein | chr2:119509-121734 REVERSE LENGTH=716	60	79284	6	5	1	1	775	1	1	1	435.774	869.534	2	869.533	0.0001	0	33.09	0.0075	R	VVSLSIPR	K
21	1	AT2G01210.1	| Symbols: | Leucine-rich repeat protein kinase family protein | chr2:119509-121734 REVERSE LENGTH=716	60	79284	6	5	1	1	776	1	1	1	435.774	869.534	2	869.533	0.0005	0	21.64	0.11	R	VVSLSIPR	K
21	1	AT2G01210.1	| Symbols: | Leucine-rich repeat protein kinase family protein | chr2:119509-121734 REVERSE LENGTH=716	60	79284	6	5	1	1	777	1	1	1	435.775	869.535	2	869.533	0.0016	0	30.92	0.013	R	VVSLSIPR	K
21	1	AT2G01210.1	| Symbols: | Leucine-rich repeat protein kinase family protein | chr2:119509-121734 REVERSE LENGTH=716	60	79284	6	5	1	1	778	1	1	1	435.775	869.535	2	869.533	0.0018	0	30.32	0.01	R	VVSLSIPR	K
21		AT5G57950.1	| Symbols: | 26S proteasome regulatory subunit, putative | chr5:23460765-23462128 FORWARD LENGTH=227	51	24361	6	4	1	1	771	1	0	1	435.774	869.533	2	869.534	0	0	32.87	0.0079	K	VVLSVTPR	I
21		AT5G57950.1	| Symbols: | 26S proteasome regulatory subunit, putative | chr5:23460765-23462128 FORWARD LENGTH=227	51	24361	6	4	1	1	774	1	0	1	435.774	869.534	2	869.534	0.0001	0	21.75	0.013	K	VVLSVTPR	I
21		AT5G57950.1	| Symbols: | 26S proteasome regulatory subunit, putative | chr5:23460765-23462128 FORWARD LENGTH=227	51	24361	6	4	1	1	775	2	0	1	435.774	869.534	2	869.534	0.0001	0	22.97	0.077	K	VVLSVTPR	I
21		AT5G57950.1	| Symbols: | 26S proteasome regulatory subunit, putative | chr5:23460765-23462128 FORWARD LENGTH=227	51	24361	6	4	1	1	776	2	0	1	435.774	869.534	2	869.534	0.0004	0	19.65	0.17	K	VVLSVTPR	I
21		AT5G57950.1	| Symbols: | 26S proteasome regulatory subunit, putative | chr5:23460765-23462128 FORWARD LENGTH=227	51	24361	6	4	1	1	777	1	0	1	435.775	869.535	2	869.534	0.0016	0	30.92	0.013	K	VVLSVTPR	I
21		AT5G57950.1	| Symbols: | 26S proteasome regulatory subunit, putative | chr5:23460765-23462128 FORWARD LENGTH=227	51	24361	6	4	1	1	778	1	0	1	435.775	869.535	2	869.534	0.0017	0	30.32	0.01	K	VVLSVTPR	I
22	1	AT1G23410.1	| Symbols: | Ribosomal protein S27a / Ubiquitin family protein | chr1:8314940-8315410 FORWARD LENGTH=156	57	17889	2	2	2	2	202	1	1	1	383.22	764.425	2	764.426	0	0	49.18	0.00031	-	MQIFVK	T
22	1	AT1G23410.1	| Symbols: | Ribosomal protein S27a / Ubiquitin family protein | chr1:8314940-8315410 FORWARD LENGTH=156	57	17889	2	2	2	2	2091	1	1	1	533.283	1064.55	2	1064.55	0.0002	0	32.02	0.005	R	TLADYNIQK	E
23	1	AT3G44310.1	| Symbols: NIT1, ATNIT1, NITI | nitrilase 1 | chr3:15986901-15988841 FORWARD LENGTH=346	46	38527	1	1	1	1	11533	1	1	1	1026.53	2051.04	2	2051.04	0.0002	0	46.48	4.5e-05	R	VTIVQSSTVYNDTPATIDK	A
24	1	AT1G67090.1	| Symbols: RBCS1A | ribulose bisphosphate carboxylase small chain 1A | chr1:25048465-25049249 REVERSE LENGTH=180	42	20488	3	3	3	3	943	1	1	1	454.248	906.481	2	906.481	0.0002	0	28.12	0.0033	K	EVDYLIR	N
24	1	AT1G67090.1	| Symbols: RBCS1A | ribulose bisphosphate carboxylase small chain 1A | chr1:25048465-25049249 REVERSE LENGTH=180	42	20488	3	3	3	3	1061	1	1	1	468.251	934.488	2	934.487	0.0008	0	33.24	0.0098	R	IIGFDNTR	Q
24	1	AT1G67090.1	| Symbols: RBCS1A | ribulose bisphosphate carboxylase small chain 1A | chr1:25048465-25049249 REVERSE LENGTH=180	42	20488	3	3	3	3	11600	1	1	1	690.693	2069.06	3	2069.06	0.0001	1	17.87	0.025	K	KFETLSYLPDLTDSELAK	E
24		AT5G38410.1	| Symbols: | Ribulose bisphosphate carboxylase (small chain) family protein | chr5:15377501-15378306 REVERSE LENGTH=181	40	20556	2	2	2	2	943	1	0	1	454.248	906.481	2	906.481	0.0002	0	28.12	0.0033	K	EVDYLLR	N
24		AT5G38410.1	| Symbols: | Ribulose bisphosphate carboxylase (small chain) family protein | chr5:15377501-15378306 REVERSE LENGTH=181	40	20556	2	2	2	2	1061	1	0	1	468.251	934.488	2	934.487	0.0008	0	33.24	0.0098	R	IIGFDNTR	Q
24		AT1G67090.2	| Symbols: RBCS1A | ribulose bisphosphate carboxylase small chain 1A | chr1:25048590-25049249 REVERSE LENGTH=136	31	14891	2	2	2	2	943	1	0	1	454.248	906.481	2	906.481	0.0002	0	28.12	0.0033	K	EVDYLIR	N
24		AT1G67090.2	| Symbols: RBCS1A | ribulose bisphosphate carboxylase small chain 1A | chr1:25048590-25049249 REVERSE LENGTH=136	31	14891	2	2	2	2	11600	1	0	1	690.693	2069.06	3	2069.06	0.0001	1	17.87	0.025	K	KFETLSYLPDLTDSELAK	E
25	1	AT3G14590.1	| Symbols: NTMC2TYPE6.2, NTMC2T6.2 | Calcium-dependent lipid-binding (CaLB domain) family protein | chr3:4904448-4907506 REVERSE LENGTH=692	42	78638	1	1	1	1	1593	1	1	1	506.757	1011.5	2	1011.49	0.0118	0	41.6	0.0015	K	GSFSSVVSDK	S
26	1	AT1G43770.1	| Symbols: | RING/FYVE/PHD zinc finger superfamily protein | chr1:16548509-16549907 FORWARD LENGTH=371	37	41700	1	1	1	1	4371	1	1	1	661.311	1320.61	2	1320.61	-0.002	0	37.43	0.0016	K	QIQLADGSSSCR	V
27	1	AT1G12900.1	| Symbols: GAPA-2 | glyceraldehyde 3-phosphate dehydrogenase A subunit 2 | chr1:4392634-4394283 REVERSE LENGTH=399	37	43105	1	1	1	1	5015	1	1	1	692.894	1383.77	2	1383.77	0.0014	0	36.84	0.0019	R	AAALNIVPTSTGAAK	A
28	1	AT3G20250.1	| Symbols: APUM5, PUM5 | pumilio 5 | chr3:7059098-7062660 REVERSE LENGTH=961	35	107384	5	2	1	1	1318	1	1	1	487.268	972.522	2	972.524	-0.0021	0	17.59	0.62	K	LELSDIAGR	V
28	1	AT3G20250.1	| Symbols: APUM5, PUM5 | pumilio 5 | chr3:7059098-7062660 REVERSE LENGTH=961	35	107384	5	2	1	1	1319	1	1	1	487.269	972.523	2	972.524	-0.0007	0	28.67	0.054	K	LELSDIAGR	V
28	1	AT3G20250.1	| Symbols: APUM5, PUM5 | pumilio 5 | chr3:7059098-7062660 REVERSE LENGTH=961	35	107384	5	2	1	1	1320	1	1	1	487.269	972.523	2	972.524	-0.0006	0	34.27	0.015	K	LELSDIAGR	V
28	1	AT3G20250.1	| Symbols: APUM5, PUM5 | pumilio 5 | chr3:7059098-7062660 REVERSE LENGTH=961	35	107384	5	2	1	1	1322	1	1	1	487.269	972.524	2	972.524	0.0002	0	29.3	0.047	K	LELSDIAGR	V
28	1	AT3G20250.1	| Symbols: APUM5, PUM5 | pumilio 5 | chr3:7059098-7062660 REVERSE LENGTH=961	35	107384	5	2	1	1	1323	1	1	1	487.269	972.524	2	972.524	0.0004	0	23.92	0.16	K	LELSDIAGR	V
29	1	AT3G50180.1	| Symbols: | Plant protein of unknown function (DUF247) | chr3:18604943-18607162 REVERSE LENGTH=588	34	68102	2	2	1	1	1451	1	1	1	494.301	986.587	2	986.58	0.007	0	29.86	0.022	R	LEWVISIK	D
29	1	AT3G50180.1	| Symbols: | Plant protein of unknown function (DUF247) | chr3:18604943-18607162 REVERSE LENGTH=588	34	68102	2	2	1	1	1452	1	1	1	494.301	986.587	2	986.58	0.0073	0	24.53	0.005	R	LEWVISIK	D
30	1	AT1G62870.1	| Symbols: | unknown protein; BEST Arabidopsis thaliana protein match is: unknown protein (TAIR:AT1G12380.1); Has 351 Blast hits to 343 proteins in 42 species: Archae - 2; Bacteria - 0; Metazoa - 27; Fungi - 5; Plants - 299; Viruses - 0; Other Eukaryotes - 18 (source: NCBI BLink). | chr1:23284220-23286508 REVERSE LENGTH=762	33	86896	1	1	1	1	2744	1	1	1	569.783	1137.55	2	1137.57	-0.0154	1	33.33	0.0015	R	LDLKYEDSR	A
31	1	ATCG00480.1	| Symbols: ATPB, PB | ATP synthase subunit beta | chrC:52660-54156 REVERSE LENGTH=498	33	53957	1	1	1	1	10713	1	1	1	978.015	1954.02	2	1954.02	0.0002	0	32.69	0.00086	R	IFNVLGEPVDNLGPVDTR	T
32	1	AT1G49780.1	| Symbols: PUB26 | plant U-box 26 | chr1:18429024-18430289 REVERSE LENGTH=421	32	46561	3	1	1	1	397	1	1	1	404.202	806.39	2	806.392	-0.0026	0	26.08	0.077	R	LAADFDR	C
32	1	AT1G49780.1	| Symbols: PUB26 | plant U-box 26 | chr1:18429024-18430289 REVERSE LENGTH=421	32	46561	3	1	1	1	398	1	1	1	404.203	806.391	2	806.392	-0.0011	0	31.9	0.022	R	LAADFDR	C
32	1	AT1G49780.1	| Symbols: PUB26 | plant U-box 26 | chr1:18429024-18430289 REVERSE LENGTH=421	32	46561	3	1	1	1	399	2	1	1	404.203	806.392	2	806.392	-0.0001	0	23.12	0.17	R	LAADFDR	C
33	1	AT4G25630.1	| Symbols: FIB2, ATFIB2 | fibrillarin 2 | chr4:13074239-13076205 FORWARD LENGTH=320	32	33803	1	1	1	1	2293	1	1	1	545.773	1089.53	2	1089.53	0.0018	0	31.83	0.02	R	ISVQNEDGTK	T
34	1	AT1G30380.1	| Symbols: PSAK | photosystem I subunit K | chr1:10722325-10723013 FORWARD LENGTH=130	31	13312	1	1	1	1	1042	1	1	1	466.752	931.488	2	931.487	0.0009	0	30.8	0.0017	R	FGLAPSANR	K
35	1	AT3G28345.1	| Symbols: | ABC transporter family protein | chr3:10593921-10598775 REVERSE LENGTH=1240	30	136183	2	1	1	1	177	1	1	1	380.234	758.453	2	758.465	-0.012	0	30.48	0.041	R	ALISISR	K
35	1	AT3G28345.1	| Symbols: | ABC transporter family protein | chr3:10593921-10598775 REVERSE LENGTH=1240	30	136183	2	1	1	1	178	1	1	1	380.234	758.453	2	758.465	-0.0116	0	16.55	0.18	R	ALISISR	K
36	1	AT5G51730.1	| Symbols: | RNA-binding (RRM/RBD/RNP motifs) family protein | chr5:21011418-21013365 FORWARD LENGTH=317	30	35293	1	1	1	1	179	1	1	1	380.235	758.455	2	758.454	0.0008	0	30.43	0.042	K	VVVDSLK	E
37	1	AT1G16300.1	| Symbols: GAPCP-2 | glyceraldehyde-3-phosphate dehydrogenase of plastid 2 | chr1:5574433-5577406 FORWARD LENGTH=420	30	44989	2	1	1	1	315	1	1	1	398.211	794.408	2	794.411	-0.0028	0	30.26	0.019	K	LTGMAFR	V
37	1	AT1G16300.1	| Symbols: GAPCP-2 | glyceraldehyde-3-phosphate dehydrogenase of plastid 2 | chr1:5574433-5577406 FORWARD LENGTH=420	30	44989	2	1	1	1	432	2	0	1	406.21	810.406	2	810.406	-0.0002	0	21.57	0.13	K	LTGMAFR	V	Oxidation (M)	0.0002000.0
38	1	AT1G01490.1	| Symbols: | Heavy metal transport/detoxification superfamily protein | chr1:180401-182066 REVERSE LENGTH=177	30	19882	1	1	1	1	3354	1	1	1	601.312	1200.61	2	1200.6	0.0114	2	29.83	0.012	K	KEGEAPKEEGK	K
39	1	AT1G11540.1	| Symbols: | Sulfite exporter TauE/SafE family protein | chr1:3875476-3876973 REVERSE LENGTH=367	29	40759	1	1	1	1	3161	1	1	1	590.806	1179.6	2	1179.59	0.0099	0	29.31	0.0087	-	MTIIAGLEMK	T	Acetyl (Protein N-term); 2 Oxidation (M)	1.2000000020.0
40	1	AT5G64950.1	| Symbols: | Mitochondrial transcription termination factor family protein | chr5:25953887-25955062 FORWARD LENGTH=391	29	45010	2	2	1	1	11832	1	1	1	1056.53	2111.04	2	2111.06	-0.0275	2	22.88	0.015	K	KKNMVGIVEMTEEAFLEK	Y	Oxidation (M)	0.000200000000000000.0
40	1	AT5G64950.1	| Symbols: | Mitochondrial transcription termination factor family protein | chr5:25953887-25955062 FORWARD LENGTH=391	29	45010	2	2	1	1	11833	1	1	1	704.686	2111.04	3	2111.06	-0.0275	2	22.09	0.012	K	KKNMVGIVEMTEEAFLEK	Y	Oxidation (M)	0.000000000200000000.0
41	1	AT3G57970.1	| Symbols: | Emsy N Terminus (ENT)/ plant Tudor-like domains-containing protein | chr3:21465226-21466677 FORWARD LENGTH=319	28	35881	1	1	1	1	2229	1	1	1	543.824	1085.63	2	1085.65	-0.0186	0	27.98	0.017	R	IVIMQELLK	E
42	1	AT4G19180.1	| Symbols: | GDA1/CD39 nucleoside phosphatase family protein | chr4:10485518-10487868 REVERSE LENGTH=740	28	82544	4	1	1	1	1611	1	1	1	507.811	1013.61	2	1013.6	0.0098	1	27.79	0.037	K	LVNNRTGLK	T
42	1	AT4G19180.1	| Symbols: | GDA1/CD39 nucleoside phosphatase family protein | chr4:10485518-10487868 REVERSE LENGTH=740	28	82544	4	1	1	1	1612	1	1	1	507.813	1013.61	2	1013.6	0.0127	1	21.25	0.16	K	LVNNRTGLK	T
42	1	AT4G19180.1	| Symbols: | GDA1/CD39 nucleoside phosphatase family protein | chr4:10485518-10487868 REVERSE LENGTH=740	28	82544	4	1	1	1	1614	1	1	1	507.813	1013.61	2	1013.6	0.0137	1	22.1	0.11	K	LVNNRTGLK	T
42	1	AT4G19180.1	| Symbols: | GDA1/CD39 nucleoside phosphatase family protein | chr4:10485518-10487868 REVERSE LENGTH=740	28	82544	4	1	1	1	1615	1	1	1	507.814	1013.61	2	1013.6	0.0146	1	15.17	0.41	K	LVNNRTGLK	T
43	1	AT5G41580.1	| Symbols: | RING/U-box superfamily protein | chr5:16626563-16630659 REVERSE LENGTH=760	28	83798	1	1	1	1	1700	1	1	1	509.772	1017.53	2	1017.53	0.0017	0	27.62	0.0038	R	VSLSCPISR	K
44	1	AT5G47820.1	| Symbols: FRA1 | P-loop containing nucleoside triphosphate hydrolases superfamily protein | chr5:19366505-19372229 FORWARD LENGTH=1035	27	117402	2	1	2	1	2113	1	1	1	358.536	1072.59	3	1072.58	0.0113	0	18.97	0.51	R	LQDEIQSIK	A
44	1	AT5G47820.1	| Symbols: FRA1 | P-loop containing nucleoside triphosphate hydrolases superfamily protein | chr5:19366505-19372229 FORWARD LENGTH=1035	27	117402	2	1	2	1	5513	1	1	1	720.326	1438.64	2	1438.62	0.0198	0	27.32	0.023	K	EMAACLDQGSVSR	A	Oxidation (M)	0.0200000000000.0
45	1	AT2G39650.1	| Symbols: | Protein of unknown function (DUF506) | chr2:16528094-16529274 REVERSE LENGTH=291	26	32800	2	1	1	1	581	1	1	1	418.249	834.484	2	834.489	-0.0048	0	25.8	0.05	R	TLMLTIK	E	Oxidation (M)	0.0020000.0
45	1	AT2G39650.1	| Symbols: | Protein of unknown function (DUF506) | chr2:16528094-16529274 REVERSE LENGTH=291	26	32800	2	1	1	1	582	1	1	1	418.25	834.485	2	834.489	-0.0036	0	21.49	0.1	R	TLMLTIK	E	Oxidation (M)	0.0020000.0
46	1	AT3G24560.1	| Symbols: RSY3 | Adenine nucleotide alpha hydrolases-like superfamily protein | chr3:8964542-8966494 FORWARD LENGTH=462	25	52493	1	1	1	1	3334	1	1	1	599.333	1196.65	2	1196.63	0.0173	1	25	0.024	R	NLQLDAKHMK	N
47	1	AT4G13450.1	| Symbols: | Adenine nucleotide alpha hydrolases-like superfamily protein | chr4:7815146-7815904 REVERSE LENGTH=219	25	23371	3	1	1	1	2988	1	1	1	387.224	1158.65	3	1158.64	0.0081	1	24.28	0.13	R	KIMVIADPTR	E	Oxidation (M)	0.0020000000.0
47	1	AT4G13450.1	| Symbols: | Adenine nucleotide alpha hydrolases-like superfamily protein | chr4:7815146-7815904 REVERSE LENGTH=219	25	23371	3	1	1	1	2989	2	1	1	580.333	1158.65	2	1158.64	0.0081	1	15.44	0.97	R	KIMVIADPTR	E	Oxidation (M)	0.0020000000.0
47	1	AT4G13450.1	| Symbols: | Adenine nucleotide alpha hydrolases-like superfamily protein | chr4:7815146-7815904 REVERSE LENGTH=219	25	23371	3	1	1	1	2990	1	1	1	387.225	1158.65	3	1158.64	0.0095	1	24.62	0.051	R	KIMVIADPTR	E	Oxidation (M)	0.0020000000.0
48	1	AT1G58210.1	| Symbols: EMB1674 | kinase interacting family protein | chr1:21553621-21558056 FORWARD LENGTH=1246	23	141709	2	2	1	1	1076	1	1	1	470.23	938.445	2	938.431	0.0141	0	22.41	0.043	R	SQSMMLSR	K
48	1	AT1G58210.1	| Symbols: EMB1674 | kinase interacting family protein | chr1:21553621-21558056 FORWARD LENGTH=1246	23	141709	2	2	1	1	1077	1	1	1	470.231	938.447	2	938.431	0.0157	0	18.64	0.026	R	SQSMMLSR	K
49	1	AT5G55310.1	| Symbols: TOP1BETA, TOP1 | DNA topoisomerase 1 beta | chr5:22430389-22434590 REVERSE LENGTH=917	23	103503	1	1	1	1	2571	1	1	1	559.782	1117.55	2	1117.56	-0.0059	1	22.83	0.02	K	GRTPLMGSDGK	R
50	1	AT1G49240.1	| Symbols: ACT8 | actin 8 | chr1:18216539-18217947 FORWARD LENGTH=377	23	42064	1	1	1	1	1524	1	1	1	499.747	997.479	2	997.479	0.0002	0	22.58	0.0096	R	DLTDYLMK	I
51	1	AT5G16020.1	| Symbols: GEX3 | gamete-expressed 3 | chr5:5229692-5232241 FORWARD LENGTH=641	22	73807	1	1	1	1	1841	1	1	1	516.303	1030.59	2	1030.59	-0.0007	1	22.48	0.027	R	VIFPRNGTK	S
52	1	ATCG00065.1	| Symbols: RPS12A, RPS12 | ribosomal protein S12A | chrC:69611-69724 REVERSE LENGTH=123	22	13870	1	1	1	1	486	1	1	1	411.242	820.47	2	820.47	0.0004	0	22.47	0.024	R	VYTITPK	K
53	1	AT5G17430.1	| Symbols: BBM | Integrase-type DNA-binding superfamily protein | chr5:5742542-5745568 REVERSE LENGTH=584	22	64848	1	1	1	1	2605	1	1	1	561.296	1120.58	2	1120.6	-0.0219	1	22.44	0.045	R	QEYVASLRR	K
54	1	AT3G48150.1	| Symbols: APC8, CDC23 | anaphase-promoting complex subunit 8 | chr3:17779800-17782565 REVERSE LENGTH=579	22	67776	1	1	1	1	4406	1	1	1	662.359	1322.7	2	1322.7	0.0044	1	22.18	0.027	R	KSIFFLPNDSR	L
55	1	AT5G64870.1	| Symbols: | SPFH/Band 7/PHB domain-containing membrane-associated protein family | chr5:25929776-25931308 REVERSE LENGTH=479	22	52857	1	1	1	1	17336	1	1	1	998.134	2991.38	3	2991.4	-0.0174	1	22.13	0.043	K	ISVWNHGGAEQGMNGGGKATMNDIAGLYK	M	Oxidation (M)	0.00000000000000000000200000000.0
56	1	AT1G09280.1	| Symbols: | CONTAINS InterPro DOMAIN/s: Rhodanese-like (InterPro:IPR001763), Serine hydrolase (InterPro:IPR005645); BEST Arabidopsis thaliana protein match is: Rhodanese/Cell cycle control phosphatase superfamily protein (TAIR:AT2G40760.1); Has 5925 Blast hits to 5912 proteins in 1592 species: Archae - 0; Bacteria - 2946; Metazoa - 156; Fungi - 408; Plants - 229; Viruses - 0; Other Eukaryotes - …	22	66118	1	1	1	1	1668	1	1	1	508.279	1014.54	2	1014.54	0.0008	0	22.06	0.055	R	ILCLHGFR	Q
57	1	AT1G32330.1	| Symbols: ATHSFA1D, HSFA1D | heat shock transcription factor A1D | chr1:11657265-11660234 REVERSE LENGTH=485	22	54604	1	1	1	1	4722	1	1	1	679.843	1357.67	2	1357.65	0.0244	0	22.04	0.057	R	NNDSATPDGQIVK	Y
58	1	AT3G03330.1	| Symbols: | NAD(P)-binding Rossmann-fold superfamily protein | chr3:783572-786148 REVERSE LENGTH=328	22	35937	2	1	1	1	3926	1	1	1	633.322	1264.63	2	1264.61	0.0142	1	21.83	0.031	K	SKASDASEETLK	T
58	1	AT3G03330.1	| Symbols: | NAD(P)-binding Rossmann-fold superfamily protein | chr3:783572-786148 REVERSE LENGTH=328	22	35937	2	1	1	1	3927	1	1	1	633.322	1264.63	2	1264.61	0.0145	1	16.19	0.56	K	SKASDASEETLK	T
59	1	AT3G25530.1	| Symbols: GHBDH, ATGHBDH, GLYR1, GR1 | glyoxylate reductase 1 | chr3:9271949-9273514 REVERSE LENGTH=289	22	30957	1	1	1	1	7348	1	1	1	549.268	1644.78	3	1644.76	0.0265	0	21.52	0.0096	K	GYIDMSTVDAETSLK	I	Oxidation (M)	0.000020000000000.0
60	1	AT3G19370.1	| Symbols: | Plant protein of unknown function (DUF869) | chr3:6711046-6713494 FORWARD LENGTH=704	21	82181	2	2	2	2	4518	1	1	1	669.795	1337.58	2	1337.6	-0.0262	1	15.56	0.035	K	EKVEAEMETEK	S	Oxidation (M)	0.00000020000.0
60	1	AT3G19370.1	| Symbols: | Plant protein of unknown function (DUF869) | chr3:6711046-6713494 FORWARD LENGTH=704	21	82181	2	2	2	2	7670	1	1	1	560.628	1678.86	3	1678.86	0.0064	2	19.05	0.017	K	SMKEDLDTKLNITR	A	Oxidation (M)	0.02000000000000.0
61	1	AT1G16720.1	| Symbols: HCF173 | high chlorophyll fluorescence phenotype 173 | chr1:5723161-5726248 FORWARD LENGTH=598	21	66124	1	1	1	1	5625	1	1	1	486.886	1457.64	3	1457.66	-0.026	0	21.04	0.014	R	AQSSSSPSPSPPSDK	K
62	1	AT2G34640.1	| Symbols: PTAC12, HMR | plastid transcriptionally active 12 | chr2:14582061-14584345 REVERSE LENGTH=527	21	61143	1	1	1	1	2233	1	1	1	544.282	1086.55	2	1086.54	0.0115	0	20.97	0.03	R	EMHEALLTK	E	Oxidation (M)	0.020000000.0
63	1	AT1G08060.1	| Symbols: MOM, MOM1 | ATP-dependent helicase family protein | chr1:2501981-2510488 REVERSE LENGTH=2001	20	220999	2	1	2	1	4512	1	1	1	669.314	1336.61	2	1336.61	0.0032	0	15.62	0.25	R	ITSAASDEDVSSR	V
63	1	AT1G08060.1	| Symbols: MOM, MOM1 | ATP-dependent helicase family protein | chr1:2501981-2510488 REVERSE LENGTH=2001	20	220999	2	1	2	1	6424	1	1	1	776.368	1550.72	2	1550.73	-0.003	0	19.78	0.017	K	LSDEESPNIFWSK	L
64	1	AT1G09270.1	| Symbols: IMPA-4 | importin alpha isoform 4 | chr1:2994506-2997833 FORWARD LENGTH=538	20	59922	1	1	1	1	7861	1	1	1	570.328	1707.96	3	1707.98	-0.0134	1	19.67	0.045	K	LLSIERSPPIDEVIK	A
65	1	AT5G58270.1	| Symbols: STA1, ATATM3, ATM3 | ABC transporter of the mitochondrion 3 | chr5:23562168-23567040 FORWARD LENGTH=728	19	80598	2	1	1	1	3300	1	1	1	597.791	1193.57	2	1193.57	-0.0004	0	15.53	0.15	K	YEDAALQTQR	S
65	1	AT5G58270.1	| Symbols: STA1, ATATM3, ATM3 | ABC transporter of the mitochondrion 3 | chr5:23562168-23567040 FORWARD LENGTH=728	19	80598	2	1	1	1	3301	1	1	1	597.791	1193.57	2	1193.57	0.0004	0	18.94	0.031	K	YEDAALQTQR	S
66	1	AT4G02075.1	| Symbols: PIT1 | RING/FYVE/PHD zinc finger superfamily protein | chr4:913555-916414 REVERSE LENGTH=218	19	25873	1	1	1	1	7284	1	1	1	820.418	1638.82	2	1638.82	0.004	1	18.52	0.029	-	MGDVILFIDDTKSK	V	Acetyl (Protein N-term); Oxidation (M)	1.20000000000000.0
67	1	AT1G36510.1	| Symbols: | Nucleic acid-binding proteins superfamily | chr1:13761926-13764265 FORWARD LENGTH=351	18	39492	1	1	1	1	3455	1	1	1	605.303	1208.59	2	1208.61	-0.0159	0	18.39	0.022	K	TAAEFFAEVPK	E
68	1	AT1G48120.1	| Symbols: | hydrolases;protein serine/threonine phosphatases | chr1:17774238-17779624 REVERSE LENGTH=1340	18	151071	2	1	1	1	2745	1	1	1	569.802	1137.59	2	1137.59	0.0001	1	17.52	0.15	R	ASLSHKENPR	G
68	1	AT1G48120.1	| Symbols: | hydrolases;protein serine/threonine phosphatases | chr1:17774238-17779624 REVERSE LENGTH=1340	18	151071	2	1	1	1	2746	1	1	1	380.205	1137.59	3	1137.59	0.003	1	18.23	0.019	R	ASLSHKENPR	G
69	1	AT3G24840.1	| Symbols: | Sec14p-like phosphatidylinositol transfer family protein | chr3:9067301-9070256 FORWARD LENGTH=579	18	67153	1	1	1	1	194	1	1	1	382.226	762.438	2	762.439	-0.0009	0	17.87	0.047	K	VASFLAR	F
70	1	AT1G29900.1	| Symbols: CARB | carbamoyl phosphate synthetase B | chr1:10468164-10471976 FORWARD LENGTH=1187	18	131072	1	1	1	1	3004	1	1	1	581.294	1160.57	2	1160.59	-0.0187	0	17.72	0.024	K	PVSELADTTTK	P
71	1	AT4G19730.1	| Symbols: | Glycosyl hydrolase superfamily protein | chr4:10733864-10734975 REVERSE LENGTH=332	18	36761	1	1	1	1	6590	1	1	1	789.398	1576.78	2	1576.8	-0.0212	0	17.69	0.022	-	MTSTVILGSPSAEVK	A	Acetyl (Protein N-term); Oxidation (M)	1.200000000000000.0
72	1	AT1G31240.1	| Symbols: | Bromodomain transcription factor | chr1:11164065-11164898 REVERSE LENGTH=277	18	31285	1	1	1	1	8403	1	1	1	600.603	1798.79	3	1798.81	-0.0184	2	17.66	0.046	R	FKMEQRDWSSGGDTR	L
73	1	AT4G17000.1	| Symbols: | unknown protein; Has 2862 Blast hits to 2331 proteins in 349 species: Archae - 6; Bacteria - 408; Metazoa - 833; Fungi - 223; Plants - 134; Viruses - 7; Other Eukaryotes - 1251 (source: NCBI BLink). | chr4:9567046-9569913 REVERSE LENGTH=674	17	76150	1	1	1	1	18071	1	1	1	1153.24	3456.71	3	3456.72	-0.0169	2	17.37	0.024	R	IETAEQASQMNGGSKEVPIINKPSVCVVASGEK	R
74	1	AT1G10270.1	| Symbols: GRP23 | glutamine-rich protein 23 | chr1:3363535-3366276 FORWARD LENGTH=913	17	102543	1	1	1	1	4764	1	1	1	454.566	1360.68	3	1360.7	-0.0201	1	17.27	0.037	K	MLDRMVDVNLR	V
75	1	AT3G57630.1	| Symbols: | exostosin family protein | chr3:21339543-21343080 REVERSE LENGTH=793	17	92755	1	1	1	1	5832	1	1	1	746.876	1491.74	2	1491.72	0.0165	1	16.57	0.031	K	LAEEFGSSPNKEGK	L
76	1	AT5G27280.1	| Symbols: | Zim17-type zinc finger protein | chr5:9617548-9618369 FORWARD LENGTH=212	17	23588	1	1	1	1	8686	1	1	1	911.45	1820.88	2	1820.92	-0.0344	0	16.57	0.036	R	TLSNDEAMGLVLSAASVK	G	Oxidation (M)	0.000000020000000000.0
77	1	AT5G67385.1	| Symbols: | Phototropic-responsive NPH3 family protein | chr5:26884754-26887083 FORWARD LENGTH=604	16	68086	1	1	1	1	833	1	1	1	439.253	876.492	2	876.492	0.0003	1	15.83	0.046	K	KLVSESSK	D
78	1	AT5G23210.1	| Symbols: SCPL34 | serine carboxypeptidase-like 34 | chr5:7810892-7814837 FORWARD LENGTH=499	16	56750	1	1	1	1	10961	1	1	1	988.543	1975.07	2	1975.09	-0.0207	2	15.62	0.054	K	KLGLKIVQDWTPWYTK	L
79	1	AT5G10940.1	| Symbols: | transducin family protein / WD-40 repeat family protein | chr5:3448890-3454127 REVERSE LENGTH=757	16	84804	1	1	1	1	3474	1	1	1	605.846	1209.68	2	1209.68	-0.0061	2	15.55	0.035	R	SGAKRALADPPK	Q
80	1	AT5G11850.1	| Symbols: | Protein kinase superfamily protein | chr5:3816632-3821024 REVERSE LENGTH=880	15	98390	1	1	1	1	8179	1	1	1	589.284	1764.83	3	1764.85	-0.0234	1	15.49	0.043	K	EIETPAFSVSKEADSR	S
81	1	AT2G35940.1	| Symbols: BLH1, EDA29 | BEL1-like homeodomain 1 | chr2:15089171-15091699 REVERSE LENGTH=680	15	74645	1	1	1	1	319	1	1	1	398.714	795.413	2	795.413	0.0006	0	15.15	0.052	K	SQLFSSK	K
82	1	AT3G21060.1	| Symbols: | Transducin/WD40 repeat-like superfamily protein | chr3:7377822-7379942 FORWARD LENGTH=547	15	60845	1	1	1	1	1957	1	1	1	525.303	1048.59	2	1048.58	0.0104	0	15.06	0.039	K	GEILIVDYK	S
83	1	AT1G63690.1	| Symbols: ATSPPL2, SPPL2 | SIGNAL PEPTIDE PEPTIDASE-LIKE 2 | chr1:23618490-23622082 FORWARD LENGTH=540	15	60426	1	1	1	1	967	1	1	1	456.729	911.443	2	911.435	0.0081	0	15.01	0.039	R	EAAIEHDK	L

## Sheet: AIPP2-4Myc
prot_hit_num	prot_family_member	prot_acc	prot_desc	prot_score	prot_mass	prot_matches	prot_matches_sig	prot_sequences	prot_sequences_sig	pep_query	pep_rank	pep_isbold	pep_isunique	pep_exp_mz	pep_exp_mr	pep_exp_z	pep_calc_mr	pep_delta	pep_miss	pep_score	pep_expect	pep_res_before	pep_seq	pep_res_after	pep_var_mod	pep_var_mod_pos	pep_summed_mod_pos	pep_local_mod_pos
1	1	AT3G02890.1	| Symbols: | RING/FYVE/PHD zinc finger superfamily protein | chr3:640828-645303 FORWARD LENGTH=994	2501	110280	78	78	34	34	409	1	1	1	393.727	785.44	2	785.439	0.0006	0	64.57	1.1e-05	R	AAVDAALR	K
1	1	AT3G02890.1	| Symbols: | RING/FYVE/PHD zinc finger superfamily protein | chr3:640828-645303 FORWARD LENGTH=994	2501	110280	78	78	34	34	410	1	1	1	393.727	785.44	2	785.439	0.0008	0	60.17	3e-05	R	AAVDAALR	K
1	1	AT3G02890.1	| Symbols: | RING/FYVE/PHD zinc finger superfamily protein | chr3:640828-645303 FORWARD LENGTH=994	2501	110280	78	78	34	34	1115	1	1	1	442.206	882.397	2	882.397	-0.0003	0	18.56	0.027	K	DIESYEK	N
1	1	AT3G02890.1	| Symbols: | RING/FYVE/PHD zinc finger superfamily protein | chr3:640828-645303 FORWARD LENGTH=994	2501	110280	78	78	34	34	1116	1	1	1	442.206	882.398	2	882.397	0.0005	0	18.05	0.034	K	DIESYEK	N
1	1	AT3G02890.1	| Symbols: | RING/FYVE/PHD zinc finger superfamily protein | chr3:640828-645303 FORWARD LENGTH=994	2501	110280	78	78	34	34	1283	1	1	1	458.74	915.465	2	915.466	-0.0015	0	32.14	0.0054	R	VNVDDLNK	E
1	1	AT3G02890.1	| Symbols: | RING/FYVE/PHD zinc finger superfamily protein | chr3:640828-645303 FORWARD LENGTH=994	2501	110280	78	78	34	34	1284	1	1	1	458.74	915.465	2	915.466	-0.0011	0	46.43	0.00033	R	VNVDDLNK	E
1	1	AT3G02890.1	| Symbols: | RING/FYVE/PHD zinc finger superfamily protein | chr3:640828-645303 FORWARD LENGTH=994	2501	110280	78	78	34	34	1285	1	1	1	458.74	915.465	2	915.466	-0.0008	0	25.18	0.011	R	VNVDDLNK	E
1	1	AT3G02890.1	| Symbols: | RING/FYVE/PHD zinc finger superfamily protein | chr3:640828-645303 FORWARD LENGTH=994	2501	110280	78	78	34	34	1287	1	1	1	458.74	915.466	2	915.466	-0.0003	0	42	0.0011	R	VNVDDLNK	E
1	1	AT3G02890.1	| Symbols: | RING/FYVE/PHD zinc finger superfamily protein | chr3:640828-645303 FORWARD LENGTH=994	2501	110280	78	78	34	34	1288	1	1	1	458.74	915.466	2	915.466	-0.0001	0	49.89	0.0002	R	VNVDDLNK	E
1	1	AT3G02890.1	| Symbols: | RING/FYVE/PHD zinc finger superfamily protein | chr3:640828-645303 FORWARD LENGTH=994	2501	110280	78	78	34	34	1289	1	1	1	458.74	915.466	2	915.466	0.0001	0	47.1	0.00025	R	VNVDDLNK	E
1	1	AT3G02890.1	| Symbols: | RING/FYVE/PHD zinc finger superfamily protein | chr3:640828-645303 FORWARD LENGTH=994	2501	110280	78	78	34	34	1341	1	1	1	464.267	926.519	2	926.519	0.0001	0	59.99	1.5e-05	K	VTLNEVPR	L
1	1	AT3G02890.1	| Symbols: | RING/FYVE/PHD zinc finger superfamily protein | chr3:640828-645303 FORWARD LENGTH=994	2501	110280	78	78	34	34	1342	1	1	1	464.267	926.519	2	926.519	0.0005	0	40.66	0.0013	K	VTLNEVPR	L
1	1	AT3G02890.1	| Symbols: | RING/FYVE/PHD zinc finger superfamily protein | chr3:640828-645303 FORWARD LENGTH=994	2501	110280	78	78	34	34	1343	1	1	1	464.267	926.519	2	926.519	0.001	0	60.09	1.4e-05	K	VTLNEVPR	L
1	1	AT3G02890.1	| Symbols: | RING/FYVE/PHD zinc finger superfamily protein | chr3:640828-645303 FORWARD LENGTH=994	2501	110280	78	78	34	34	1410	1	1	1	468.744	935.474	2	935.471	0.003	0	42.74	0.00027	R	GNSSIPYAK	S
1	1	AT3G02890.1	| Symbols: | RING/FYVE/PHD zinc finger superfamily protein | chr3:640828-645303 FORWARD LENGTH=994	2501	110280	78	78	34	34	1685	1	1	1	487.269	972.524	2	972.524	-0.0001	0	50.69	9.4e-05	K	SGENVLLNK	A
1	1	AT3G02890.1	| Symbols: | RING/FYVE/PHD zinc finger superfamily protein | chr3:640828-645303 FORWARD LENGTH=994	2501	110280	78	78	34	34	2551	1	1	1	529.289	1056.56	2	1056.56	0.0005	0	28.67	0.035	K	PLVDNMIQK	D
1	1	AT3G02890.1	| Symbols: | RING/FYVE/PHD zinc finger superfamily protein | chr3:640828-645303 FORWARD LENGTH=994	2501	110280	78	78	34	34	2730	1	1	1	538.775	1075.54	2	1075.53	0.0019	0	75.37	1.2e-06	R	EDLLAICSR	C
1	1	AT3G02890.1	| Symbols: | RING/FYVE/PHD zinc finger superfamily protein | chr3:640828-645303 FORWARD LENGTH=994	2501	110280	78	78	34	34	2877	1	1	1	545.773	1089.53	2	1089.53	0.0003	0	61.54	1.8e-05	R	STDSQLQSPK	G
1	1	AT3G02890.1	| Symbols: | RING/FYVE/PHD zinc finger superfamily protein | chr3:640828-645303 FORWARD LENGTH=994	2501	110280	78	78	34	34	2952	1	1	1	549.762	1097.51	2	1097.51	-0.0002	0	52.85	8e-05	K	SNSFNSLSSR	S
1	1	AT3G02890.1	| Symbols: | RING/FYVE/PHD zinc finger superfamily protein | chr3:640828-645303 FORWARD LENGTH=994	2501	110280	78	78	34	34	2953	1	1	1	549.762	1097.51	2	1097.51	0.0001	0	49.07	0.00019	K	SNSFNSLSSR	S
1	1	AT3G02890.1	| Symbols: | RING/FYVE/PHD zinc finger superfamily protein | chr3:640828-645303 FORWARD LENGTH=994	2501	110280	78	78	34	34	3922	1	1	1	589.288	1176.56	2	1176.56	-0.0004	0	106.89	5.8e-10	K	TGNENSSLEVK	E
1	1	AT3G02890.1	| Symbols: | RING/FYVE/PHD zinc finger superfamily protein | chr3:640828-645303 FORWARD LENGTH=994	2501	110280	78	78	34	34	4152	1	1	1	599.803	1197.59	2	1197.6	-0.0073	0	42.01	0.0015	K	DELAQVDGVPR	S
1	1	AT3G02890.1	| Symbols: | RING/FYVE/PHD zinc finger superfamily protein | chr3:640828-645303 FORWARD LENGTH=994	2501	110280	78	78	34	34	4558	1	1	1	622.758	1243.5	2	1243.5	0.0018	0	30.44	0.0035	K	GYWLCEECK	F
1	1	AT3G02890.1	| Symbols: | RING/FYVE/PHD zinc finger superfamily protein | chr3:640828-645303 FORWARD LENGTH=994	2501	110280	78	78	34	34	5123	1	1	1	438.227	1311.66	3	1311.66	-0.0016	1	37.35	0.00082	K	VRPVDDDMLPR	Q
1	1	AT3G02890.1	| Symbols: | RING/FYVE/PHD zinc finger superfamily protein | chr3:640828-645303 FORWARD LENGTH=994	2501	110280	78	78	34	34	5124	1	1	1	656.837	1311.66	2	1311.66	-0.0002	1	68.23	1.2e-06	K	VRPVDDDMLPR	Q
1	1	AT3G02890.1	| Symbols: | RING/FYVE/PHD zinc finger superfamily protein | chr3:640828-645303 FORWARD LENGTH=994	2501	110280	78	78	34	34	5125	1	1	1	438.227	1311.66	3	1311.66	-0.0001	1	37.97	0.0046	K	VRPVDDDMLPR	Q
1	1	AT3G02890.1	| Symbols: | RING/FYVE/PHD zinc finger superfamily protein | chr3:640828-645303 FORWARD LENGTH=994	2501	110280	78	78	34	34	5208	1	1	1	660.338	1318.66	2	1318.66	-0.0007	0	85.76	1e-07	R	LEDIVASVGDSSK	N
1	1	AT3G02890.1	| Symbols: | RING/FYVE/PHD zinc finger superfamily protein | chr3:640828-645303 FORWARD LENGTH=994	2501	110280	78	78	34	34	5948	1	1	1	689.854	1377.69	2	1377.69	0.0009	0	76.13	2.7e-07	K	TVTGVETGCSIVR	R
1	1	AT3G02890.1	| Symbols: | RING/FYVE/PHD zinc finger superfamily protein | chr3:640828-645303 FORWARD LENGTH=994	2501	110280	78	78	34	34	6043	1	1	1	462.573	1384.7	3	1384.7	-0.0005	1	18.69	0.029	R	HIDKFEAVPDSK	R
1	1	AT3G02890.1	| Symbols: | RING/FYVE/PHD zinc finger superfamily protein | chr3:640828-645303 FORWARD LENGTH=994	2501	110280	78	78	34	34	6044	1	1	1	462.573	1384.7	3	1384.7	-0.0005	1	29.46	0.0025	R	HIDKFEAVPDSK	R
1	1	AT3G02890.1	| Symbols: | RING/FYVE/PHD zinc finger superfamily protein | chr3:640828-645303 FORWARD LENGTH=994	2501	110280	78	78	34	34	6045	1	1	1	462.573	1384.7	3	1384.7	-0.0004	1	21.9	0.015	R	HIDKFEAVPDSK	R
1	1	AT3G02890.1	| Symbols: | RING/FYVE/PHD zinc finger superfamily protein | chr3:640828-645303 FORWARD LENGTH=994	2501	110280	78	78	34	34	6387	1	1	1	706.851	1411.69	2	1411.69	0	0	71.37	3.1e-07	K	NTPLPASCVSPNR	D
1	1	AT3G02890.1	| Symbols: | RING/FYVE/PHD zinc finger superfamily protein | chr3:640828-645303 FORWARD LENGTH=994	2501	110280	78	78	34	34	6574	1	1	1	717.857	1433.7	2	1433.7	-0.0011	0	67.72	5.5e-06	R	ESEVNVNTQISSK	R
1	1	AT3G02890.1	| Symbols: | RING/FYVE/PHD zinc finger superfamily protein | chr3:640828-645303 FORWARD LENGTH=994	2501	110280	78	78	34	34	6575	1	1	1	717.857	1433.7	2	1433.7	-0.0004	0	52.94	1.1e-05	R	ESEVNVNTQISSK	R
1	1	AT3G02890.1	| Symbols: | RING/FYVE/PHD zinc finger superfamily protein | chr3:640828-645303 FORWARD LENGTH=994	2501	110280	78	78	34	34	6576	1	1	1	717.857	1433.7	2	1433.7	-0.0004	0	64.8	7.1e-06	R	ESEVNVNTQISSK	R
1	1	AT3G02890.1	| Symbols: | RING/FYVE/PHD zinc finger superfamily protein | chr3:640828-645303 FORWARD LENGTH=994	2501	110280	78	78	34	34	6577	1	1	1	717.857	1433.7	2	1433.7	0.0004	0	52.57	1.2e-05	R	ESEVNVNTQISSK	R
1	1	AT3G02890.1	| Symbols: | RING/FYVE/PHD zinc finger superfamily protein | chr3:640828-645303 FORWARD LENGTH=994	2501	110280	78	78	34	34	6722	1	1	1	728.296	1454.58	2	1454.58	0.0008	0	76	6.3e-08	R	CIDVGSSNCNDSK	V
1	1	AT3G02890.1	| Symbols: | RING/FYVE/PHD zinc finger superfamily protein | chr3:640828-645303 FORWARD LENGTH=994	2501	110280	78	78	34	34	6788	1	1	1	488.262	1461.76	3	1461.77	-0.0004	1	45.2	0.00036	K	NYKPLVDNMIQK	D
1	1	AT3G02890.1	| Symbols: | RING/FYVE/PHD zinc finger superfamily protein | chr3:640828-645303 FORWARD LENGTH=994	2501	110280	78	78	34	34	6789	1	1	1	731.89	1461.76	2	1461.77	0	1	42.83	0.0002	K	NYKPLVDNMIQK	D
1	1	AT3G02890.1	| Symbols: | RING/FYVE/PHD zinc finger superfamily protein | chr3:640828-645303 FORWARD LENGTH=994	2501	110280	78	78	34	34	6790	1	1	1	488.262	1461.77	3	1461.77	0.0004	1	32.84	0.0016	K	NYKPLVDNMIQK	D
1	1	AT3G02890.1	| Symbols: | RING/FYVE/PHD zinc finger superfamily protein | chr3:640828-645303 FORWARD LENGTH=994	2501	110280	78	78	34	34	6973	1	1	1	496.246	1485.72	3	1485.72	-0.0078	1	31.6	0.0049	K	CKDELAQVDGVPR	S
1	1	AT3G02890.1	| Symbols: | RING/FYVE/PHD zinc finger superfamily protein | chr3:640828-645303 FORWARD LENGTH=994	2501	110280	78	78	34	34	6974	1	1	1	496.248	1485.72	3	1485.72	-0.0036	1	52.56	2.8e-05	K	CKDELAQVDGVPR	S
1	1	AT3G02890.1	| Symbols: | RING/FYVE/PHD zinc finger superfamily protein | chr3:640828-645303 FORWARD LENGTH=994	2501	110280	78	78	34	34	6975	1	1	1	496.248	1485.72	3	1485.72	-0.0032	1	58.99	1e-05	K	CKDELAQVDGVPR	S
1	1	AT3G02890.1	| Symbols: | RING/FYVE/PHD zinc finger superfamily protein | chr3:640828-645303 FORWARD LENGTH=994	2501	110280	78	78	34	34	6976	1	1	1	496.248	1485.72	3	1485.72	-0.0026	1	32.44	0.003	K	CKDELAQVDGVPR	S
1	1	AT3G02890.1	| Symbols: | RING/FYVE/PHD zinc finger superfamily protein | chr3:640828-645303 FORWARD LENGTH=994	2501	110280	78	78	34	34	6978	1	1	1	496.248	1485.72	3	1485.72	-0.0023	1	56.06	1e-05	K	CKDELAQVDGVPR	S
1	1	AT3G02890.1	| Symbols: | RING/FYVE/PHD zinc finger superfamily protein | chr3:640828-645303 FORWARD LENGTH=994	2501	110280	78	78	34	34	6982	1	1	1	496.248	1485.72	3	1485.72	-0.0012	1	19.64	0.036	K	CKDELAQVDGVPR	S
1	1	AT3G02890.1	| Symbols: | RING/FYVE/PHD zinc finger superfamily protein | chr3:640828-645303 FORWARD LENGTH=994	2501	110280	78	78	34	34	7184	1	1	1	501.519	1501.54	3	1501.54	-0.0025	0	22.55	0.0056	R	CSDGAEHTYCMR	V	Oxidation (M)	0.000000000020.0
1	1	AT3G02890.1	| Symbols: | RING/FYVE/PHD zinc finger superfamily protein | chr3:640828-645303 FORWARD LENGTH=994	2501	110280	78	78	34	34	7366	1	1	1	760.852	1519.69	2	1519.69	-0.0013	0	94.04	3.4e-09	K	DWSTEANPSASISR	G
1	1	AT3G02890.1	| Symbols: | RING/FYVE/PHD zinc finger superfamily protein | chr3:640828-645303 FORWARD LENGTH=994	2501	110280	78	78	34	34	7367	1	1	1	760.852	1519.69	2	1519.69	-0.0005	0	82.11	8.5e-08	K	DWSTEANPSASISR	G
1	1	AT3G02890.1	| Symbols: | RING/FYVE/PHD zinc finger superfamily protein | chr3:640828-645303 FORWARD LENGTH=994	2501	110280	78	78	34	34	7589	1	1	1	768.375	1534.74	2	1534.74	-0.0052	0	30.35	0.0034	R	LSSWPAQFQDTGAK	E
1	1	AT3G02890.1	| Symbols: | RING/FYVE/PHD zinc finger superfamily protein | chr3:640828-645303 FORWARD LENGTH=994	2501	110280	78	78	34	34	7590	1	1	1	768.376	1534.74	2	1534.74	-0.0045	0	48.51	6.8e-05	R	LSSWPAQFQDTGAK	E
1	1	AT3G02890.1	| Symbols: | RING/FYVE/PHD zinc finger superfamily protein | chr3:640828-645303 FORWARD LENGTH=994	2501	110280	78	78	34	34	7591	1	1	1	512.587	1534.74	3	1534.74	-0.0012	0	27.16	0.0028	R	LSSWPAQFQDTGAK	E
1	1	AT3G02890.1	| Symbols: | RING/FYVE/PHD zinc finger superfamily protein | chr3:640828-645303 FORWARD LENGTH=994	2501	110280	78	78	34	34	8158	1	1	1	530.609	1588.81	3	1588.81	0.0007	1	79.84	2.8e-07	R	NRLEDIVASVGDSSK	N
1	1	AT3G02890.1	| Symbols: | RING/FYVE/PHD zinc finger superfamily protein | chr3:640828-645303 FORWARD LENGTH=994	2501	110280	78	78	34	34	8159	1	1	1	530.61	1588.81	3	1588.81	0.0014	1	81.83	2.3e-07	R	NRLEDIVASVGDSSK	N
1	1	AT3G02890.1	| Symbols: | RING/FYVE/PHD zinc finger superfamily protein | chr3:640828-645303 FORWARD LENGTH=994	2501	110280	78	78	34	34	8160	1	1	1	530.61	1588.81	3	1588.81	0.0022	1	54.23	3.3e-05	R	NRLEDIVASVGDSSK	N
1	1	AT3G02890.1	| Symbols: | RING/FYVE/PHD zinc finger superfamily protein | chr3:640828-645303 FORWARD LENGTH=994	2501	110280	78	78	34	34	8161	1	1	1	530.611	1588.81	3	1588.81	0.004	1	44.72	0.00024	R	NRLEDIVASVGDSSK	N
1	1	AT3G02890.1	| Symbols: | RING/FYVE/PHD zinc finger superfamily protein | chr3:640828-645303 FORWARD LENGTH=994	2501	110280	78	78	34	34	8162	1	1	1	795.413	1588.81	2	1588.81	0.0058	1	97.46	4.4e-09	R	NRLEDIVASVGDSSK	N
1	1	AT3G02890.1	| Symbols: | RING/FYVE/PHD zinc finger superfamily protein | chr3:640828-645303 FORWARD LENGTH=994	2501	110280	78	78	34	34	9082	1	1	1	415.471	1657.85	4	1657.85	0.0001	1	26.16	0.0035	R	SSDISHGPLLDRPHK	D
1	1	AT3G02890.1	| Symbols: | RING/FYVE/PHD zinc finger superfamily protein | chr3:640828-645303 FORWARD LENGTH=994	2501	110280	78	78	34	34	11006	1	1	1	616.316	1845.93	3	1845.93	-0.0024	0	47.7	3.4e-05	R	DWPVGFQGLPGGHPNLR	T
1	1	AT3G02890.1	| Symbols: | RING/FYVE/PHD zinc finger superfamily protein | chr3:640828-645303 FORWARD LENGTH=994	2501	110280	78	78	34	34	11007	1	1	1	616.317	1845.93	3	1845.93	0.0002	0	24.09	0.0055	R	DWPVGFQGLPGGHPNLR	T
1	1	AT3G02890.1	| Symbols: | RING/FYVE/PHD zinc finger superfamily protein | chr3:640828-645303 FORWARD LENGTH=994	2501	110280	78	78	34	34	11008	1	1	1	616.317	1845.93	3	1845.93	0.001	0	53.26	1e-05	R	DWPVGFQGLPGGHPNLR	T
1	1	AT3G02890.1	| Symbols: | RING/FYVE/PHD zinc finger superfamily protein | chr3:640828-645303 FORWARD LENGTH=994	2501	110280	78	78	34	34	11009	1	1	1	616.318	1845.93	3	1845.93	0.0034	0	43.29	8.7e-05	R	DWPVGFQGLPGGHPNLR	T
1	1	AT3G02890.1	| Symbols: | RING/FYVE/PHD zinc finger superfamily protein | chr3:640828-645303 FORWARD LENGTH=994	2501	110280	78	78	34	34	11010	1	1	1	616.318	1845.93	3	1845.93	0.0053	0	20.08	0.013	R	DWPVGFQGLPGGHPNLR	T
1	1	AT3G02890.1	| Symbols: | RING/FYVE/PHD zinc finger superfamily protein | chr3:640828-645303 FORWARD LENGTH=994	2501	110280	78	78	34	34	11860	1	1	1	630.65	1888.93	3	1888.93	0.0019	1	55.46	1.7e-05	K	QLKDWSTEANPSASISR	G
1	1	AT3G02890.1	| Symbols: | RING/FYVE/PHD zinc finger superfamily protein | chr3:640828-645303 FORWARD LENGTH=994	2501	110280	78	78	34	34	13060	1	1	1	657.984	1970.93	3	1970.94	-0.0072	1	78.79	4.9e-08	R	VNVDDLNKEGLCEGPANK	K
1	1	AT3G02890.1	| Symbols: | RING/FYVE/PHD zinc finger superfamily protein | chr3:640828-645303 FORWARD LENGTH=994	2501	110280	78	78	34	34	13061	1	1	1	657.985	1970.93	3	1970.94	-0.003	1	20	0.013	R	VNVDDLNKEGLCEGPANK	K
1	1	AT3G02890.1	| Symbols: | RING/FYVE/PHD zinc finger superfamily protein | chr3:640828-645303 FORWARD LENGTH=994	2501	110280	78	78	34	34	13062	1	1	1	986.475	1970.94	2	1970.94	-0.0008	1	80.31	3e-08	R	VNVDDLNKEGLCEGPANK	K
1	1	AT3G02890.1	| Symbols: | RING/FYVE/PHD zinc finger superfamily protein | chr3:640828-645303 FORWARD LENGTH=994	2501	110280	78	78	34	34	13498	1	1	1	672.647	2014.92	3	2014.93	-0.0062	0	40.98	0.00014	R	GLEQSDLPPVSNVDSGCNK	A
1	1	AT3G02890.1	| Symbols: | RING/FYVE/PHD zinc finger superfamily protein | chr3:640828-645303 FORWARD LENGTH=994	2501	110280	78	78	34	34	13500	1	1	1	672.649	2014.93	3	2014.93	-0.0008	0	44.09	9e-05	R	GLEQSDLPPVSNVDSGCNK	A
1	1	AT3G02890.1	| Symbols: | RING/FYVE/PHD zinc finger superfamily protein | chr3:640828-645303 FORWARD LENGTH=994	2501	110280	78	78	34	34	13501	1	1	1	1008.47	2014.93	2	2014.93	0.0003	0	75.74	7.9e-08	R	GLEQSDLPPVSNVDSGCNK	A
1	1	AT3G02890.1	| Symbols: | RING/FYVE/PHD zinc finger superfamily protein | chr3:640828-645303 FORWARD LENGTH=994	2501	110280	78	78	34	34	13502	1	1	1	672.65	2014.93	3	2014.93	0.0011	0	93.93	1.6e-09	R	GLEQSDLPPVSNVDSGCNK	A
1	1	AT3G02890.1	| Symbols: | RING/FYVE/PHD zinc finger superfamily protein | chr3:640828-645303 FORWARD LENGTH=994	2501	110280	78	78	34	34	13503	1	1	1	1008.47	2014.93	2	2014.93	0.0011	0	86.11	9e-09	R	GLEQSDLPPVSNVDSGCNK	A
1	1	AT3G02890.1	| Symbols: | RING/FYVE/PHD zinc finger superfamily protein | chr3:640828-645303 FORWARD LENGTH=994	2501	110280	78	78	34	34	13504	1	1	1	1008.47	2014.93	2	2014.93	0.0015	0	42.23	0.00017	R	GLEQSDLPPVSNVDSGCNK	A
1	1	AT3G02890.1	| Symbols: | RING/FYVE/PHD zinc finger superfamily protein | chr3:640828-645303 FORWARD LENGTH=994	2501	110280	78	78	34	34	14139	1	1	1	700.685	2099.03	3	2099.03	0.0008	2	51.13	1.8e-05	R	VNVDDLNKEGLCEGPANKK	L
1	1	AT3G02890.1	| Symbols: | RING/FYVE/PHD zinc finger superfamily protein | chr3:640828-645303 FORWARD LENGTH=994	2501	110280	78	78	34	34	14140	1	1	1	525.765	2099.03	4	2099.03	0.001	2	68.57	3.7e-07	R	VNVDDLNKEGLCEGPANKK	L
1	1	AT3G02890.1	| Symbols: | RING/FYVE/PHD zinc finger superfamily protein | chr3:640828-645303 FORWARD LENGTH=994	2501	110280	78	78	34	34	17492	1	1	1	626.067	2500.24	4	2500.24	-0.0004	0	28.04	0.0028	K	GNLEGVELLIFASNQLPQDCQR	W
1	1	AT3G02890.1	| Symbols: | RING/FYVE/PHD zinc finger superfamily protein | chr3:640828-645303 FORWARD LENGTH=994	2501	110280	78	78	34	34	17493	1	1	1	834.42	2500.24	3	2500.24	0.0013	0	89.5	1e-08	K	GNLEGVELLIFASNQLPQDCQR	W
1	1	AT3G02890.1	| Symbols: | RING/FYVE/PHD zinc finger superfamily protein | chr3:640828-645303 FORWARD LENGTH=994	2501	110280	78	78	34	34	20770	1	1	1	1055.84	3164.5	3	3164.49	0.0041	0	95.94	1e-09	K	QFTLAGTDATTASQSVEPEVNDPSVQSVMR	D
1		AT5G16680.1	| Symbols: | RING/FYVE/PHD zinc finger superfamily protein | chr5:5467534-5472956 REVERSE LENGTH=1311	98	143524	2	2	1	1	409	1	0	1	393.727	785.44	2	785.439	0.0006	0	64.57	1.1e-05	R	AAVDAALR	K
1		AT5G16680.1	| Symbols: | RING/FYVE/PHD zinc finger superfamily protein | chr5:5467534-5472956 REVERSE LENGTH=1311	98	143524	2	2	1	1	410	1	0	1	393.727	785.44	2	785.439	0.0008	0	60.17	3e-05	R	AAVDAALR	K
2	1	AT4G28520.1	| Symbols: CRU3, CRC | cruciferin 3 | chr4:14087596-14089617 FORWARD LENGTH=524	1385	58541	30	30	17	17	874	1	1	1	424.226	846.438	2	846.438	0.0002	0	48.37	0.00062	R	CVGVSVAR	Y
2	1	AT4G28520.1	| Symbols: CRU3, CRC | cruciferin 3 | chr4:14087596-14089617 FORWARD LENGTH=524	1385	58541	30	30	17	17	1536	1	1	1	478.748	955.481	2	955.48	0.0007	0	28.69	0.0097	K	FEWISFK	T
2	1	AT4G28520.1	| Symbols: CRU3, CRC | cruciferin 3 | chr4:14087596-14089617 FORWARD LENGTH=524	1385	58541	30	30	17	17	3066	1	1	1	369.205	1104.59	3	1104.59	-0.0008	1	36.44	0.00063	R	ADVYKPSLGR	V
2	1	AT4G28520.1	| Symbols: CRU3, CRC | cruciferin 3 | chr4:14087596-14089617 FORWARD LENGTH=524	1385	58541	30	30	17	17	3067	1	1	1	369.205	1104.59	3	1104.59	-0.0004	1	41.9	0.00045	R	ADVYKPSLGR	V
2	1	AT4G28520.1	| Symbols: CRU3, CRC | cruciferin 3 | chr4:14087596-14089617 FORWARD LENGTH=524	1385	58541	30	30	17	17	3068	1	1	1	369.205	1104.59	3	1104.59	0.0001	1	36.6	0.00062	R	ADVYKPSLGR	V
2	1	AT4G28520.1	| Symbols: CRU3, CRC | cruciferin 3 | chr4:14087596-14089617 FORWARD LENGTH=524	1385	58541	30	30	17	17	3701	1	1	1	385.179	1152.52	3	1152.52	-0.0004	0	52.02	1.8e-05	R	SHENIDDPAR	A
2	1	AT4G28520.1	| Symbols: CRU3, CRC | cruciferin 3 | chr4:14087596-14089617 FORWARD LENGTH=524	1385	58541	30	30	17	17	4128	1	1	1	598.32	1194.62	2	1194.62	0.0004	0	59.27	3.5e-05	K	FNTLETTLTR	A
2	1	AT4G28520.1	| Symbols: CRU3, CRC | cruciferin 3 | chr4:14087596-14089617 FORWARD LENGTH=524	1385	58541	30	30	17	17	4422	1	1	1	613.849	1225.68	2	1225.69	-0.0018	0	56.32	3.9e-05	R	GVLQGNAMVLPK	Y
2	1	AT4G28520.1	| Symbols: CRU3, CRC | cruciferin 3 | chr4:14087596-14089617 FORWARD LENGTH=524	1385	58541	30	30	17	17	4423	1	1	1	613.85	1225.69	2	1225.69	0.0004	0	61.85	9.7e-06	R	GVLQGNAMVLPK	Y
2	1	AT4G28520.1	| Symbols: CRU3, CRC | cruciferin 3 | chr4:14087596-14089617 FORWARD LENGTH=524	1385	58541	30	30	17	17	4740	1	1	1	422.587	1264.74	3	1264.74	-0.0017	1	24.43	0.019	K	GPFQVVRPPLR	Q
2	1	AT4G28520.1	| Symbols: CRU3, CRC | cruciferin 3 | chr4:14087596-14089617 FORWARD LENGTH=524	1385	58541	30	30	17	17	5370	1	1	1	668.864	1335.71	2	1335.71	-0.0007	0	40.3	0.0013	K	ISYVVQGTGISGR	V
2	1	AT4G28520.1	| Symbols: CRU3, CRC | cruciferin 3 | chr4:14087596-14089617 FORWARD LENGTH=524	1385	58541	30	30	17	17	5371	1	1	1	668.865	1335.71	2	1335.71	0.0004	0	68.8	3.9e-06	K	ISYVVQGTGISGR	V
2	1	AT4G28520.1	| Symbols: CRU3, CRC | cruciferin 3 | chr4:14087596-14089617 FORWARD LENGTH=524	1385	58541	30	30	17	17	5937	1	1	1	689.343	1376.67	2	1376.67	-0.0005	0	88.21	2.8e-08	K	TNENAMISTLAGR	T
2	1	AT4G28520.1	| Symbols: CRU3, CRC | cruciferin 3 | chr4:14087596-14089617 FORWARD LENGTH=524	1385	58541	30	30	17	17	5938	1	1	1	689.343	1376.67	2	1376.67	0.0007	0	94.12	4.1e-09	K	TNENAMISTLAGR	T
2	1	AT4G28520.1	| Symbols: CRU3, CRC | cruciferin 3 | chr4:14087596-14089617 FORWARD LENGTH=524	1385	58541	30	30	17	17	5939	1	1	1	689.344	1376.67	2	1376.67	0.0013	0	90.1	1.2e-08	K	TNENAMISTLAGR	T
2	1	AT4G28520.1	| Symbols: CRU3, CRC | cruciferin 3 | chr4:14087596-14089617 FORWARD LENGTH=524	1385	58541	30	30	17	17	6140	1	1	1	697.34	1392.67	2	1392.67	-0.0005	0	59.94	8e-06	K	TNENAMISTLAGR	T	Oxidation (M)	0.0000020000000.0
2	1	AT4G28520.1	| Symbols: CRU3, CRC | cruciferin 3 | chr4:14087596-14089617 FORWARD LENGTH=524	1385	58541	30	30	17	17	6141	1	1	1	697.341	1392.67	2	1392.67	0.0003	0	88.38	2.8e-08	K	TNENAMISTLAGR	T	Oxidation (M)	0.0000020000000.0
2	1	AT4G28520.1	| Symbols: CRU3, CRC | cruciferin 3 | chr4:14087596-14089617 FORWARD LENGTH=524	1385	58541	30	30	17	17	9978	1	1	1	884.917	1767.82	2	1767.8	0.0162	0	32.22	0.014	R	QGQPWEGQGQQGQQGR	Q
2	1	AT4G28520.1	| Symbols: CRU3, CRC | cruciferin 3 | chr4:14087596-14089617 FORWARD LENGTH=524	1385	58541	30	30	17	17	11704	1	1	1	942.482	1882.95	2	1882.95	0	0	82.29	5.6e-08	K	IDVQLAQQLQNQQDSR	G
2	1	AT4G28520.1	| Symbols: CRU3, CRC | cruciferin 3 | chr4:14087596-14089617 FORWARD LENGTH=524	1385	58541	30	30	17	17	11705	1	1	1	628.658	1882.95	3	1882.95	0.0015	0	75.63	4.6e-07	K	IDVQLAQQLQNQQDSR	G
2	1	AT4G28520.1	| Symbols: CRU3, CRC | cruciferin 3 | chr4:14087596-14089617 FORWARD LENGTH=524	1385	58541	30	30	17	17	11706	1	1	1	942.483	1882.95	2	1882.95	0.0024	0	108.65	2.9e-10	K	IDVQLAQQLQNQQDSR	G
2	1	AT4G28520.1	| Symbols: CRU3, CRC | cruciferin 3 | chr4:14087596-14089617 FORWARD LENGTH=524	1385	58541	30	30	17	17	13105	1	1	1	659.626	1975.86	3	1975.85	0.0042	0	27.06	0.0029	K	YNMNANEILYCTGGQGR	I	Oxidation (M)	0.00200000000000000.0
2	1	AT4G28520.1	| Symbols: CRU3, CRC | cruciferin 3 | chr4:14087596-14089617 FORWARD LENGTH=524	1385	58541	30	30	17	17	13696	1	1	1	1020.03	2038.05	2	2038.04	0.0087	0	112.14	1.6e-10	R	IQVVNDNGQNVLDQQVQK	G
2	1	AT4G28520.1	| Symbols: CRU3, CRC | cruciferin 3 | chr4:14087596-14089617 FORWARD LENGTH=524	1385	58541	30	30	17	17	13916	1	1	1	690.7	2069.08	3	2069.08	-0.0002	0	90.87	2.4e-08	R	ALPLEVISNGFQISPEEAR	K
2	1	AT4G28520.1	| Symbols: CRU3, CRC | cruciferin 3 | chr4:14087596-14089617 FORWARD LENGTH=524	1385	58541	30	30	17	17	13996	1	1	1	693.993	2078.96	3	2078.96	0.0013	0	88.39	5.2e-09	K	SEAGQIEYWDHNHPQLR	C
2	1	AT4G28520.1	| Symbols: CRU3, CRC | cruciferin 3 | chr4:14087596-14089617 FORWARD LENGTH=524	1385	58541	30	30	17	17	15908	1	1	1	743.678	2228.01	3	2228.01	0.0005	0	70.71	2.3e-07	R	QGQQGQPWEGQGQQGQQGFR	D
2	1	AT4G28520.1	| Symbols: CRU3, CRC | cruciferin 3 | chr4:14087596-14089617 FORWARD LENGTH=524	1385	58541	30	30	17	17	15911	1	1	1	743.681	2228.02	3	2228.01	0.0095	0	23.97	0.0056	R	QGQQGQPWEGQGQQGQQGFR	D
2	1	AT4G28520.1	| Symbols: CRU3, CRC | cruciferin 3 | chr4:14087596-14089617 FORWARD LENGTH=524	1385	58541	30	30	17	17	17443	1	1	1	829.729	2486.17	3	2486.17	-0.0029	0	96.26	9.8e-10	R	VFHLAGNNQQGGFGGSQQQQEQK	N
2	1	AT4G28520.1	| Symbols: CRU3, CRC | cruciferin 3 | chr4:14087596-14089617 FORWARD LENGTH=524	1385	58541	30	30	17	17	17444	1	1	1	829.73	2486.17	3	2486.17	0.0004	0	121.13	4.4e-12	R	VFHLAGNNQQGGFGGSQQQQEQK	N
2	1	AT4G28520.1	| Symbols: CRU3, CRC | cruciferin 3 | chr4:14087596-14089617 FORWARD LENGTH=524	1385	58541	30	30	17	17	17445	1	1	1	829.73	2486.17	3	2486.17	0.0007	0	121.48	7.3e-12	R	VFHLAGNNQQGGFGGSQQQQEQK	N
2		AT4G28520.3	| Symbols: CRU3, CRC | cruciferin 3 | chr4:14087596-14089617 FORWARD LENGTH=453	1092	50316	22	22	13	13	874	1	0	1	424.226	846.438	2	846.438	0.0002	0	48.37	0.00062	R	CVGVSVAR	Y
2		AT4G28520.3	| Symbols: CRU3, CRC | cruciferin 3 | chr4:14087596-14089617 FORWARD LENGTH=453	1092	50316	22	22	13	13	1536	1	0	1	478.748	955.481	2	955.48	0.0007	0	28.69	0.0097	K	FEWISFK	T
2		AT4G28520.3	| Symbols: CRU3, CRC | cruciferin 3 | chr4:14087596-14089617 FORWARD LENGTH=453	1092	50316	22	22	13	13	4128	1	0	1	598.32	1194.62	2	1194.62	0.0004	0	59.27	3.5e-05	K	FNTLETTLTR	A
2		AT4G28520.3	| Symbols: CRU3, CRC | cruciferin 3 | chr4:14087596-14089617 FORWARD LENGTH=453	1092	50316	22	22	13	13	4422	1	0	1	613.849	1225.68	2	1225.69	-0.0018	0	56.32	3.9e-05	R	GVLQGNAMVLPK	Y
2		AT4G28520.3	| Symbols: CRU3, CRC | cruciferin 3 | chr4:14087596-14089617 FORWARD LENGTH=453	1092	50316	22	22	13	13	4423	1	0	1	613.85	1225.69	2	1225.69	0.0004	0	61.85	9.7e-06	R	GVLQGNAMVLPK	Y
2		AT4G28520.3	| Symbols: CRU3, CRC | cruciferin 3 | chr4:14087596-14089617 FORWARD LENGTH=453	1092	50316	22	22	13	13	5370	1	0	1	668.864	1335.71	2	1335.71	-0.0007	0	40.3	0.0013	K	ISYVVQGTGISGR	V
2		AT4G28520.3	| Symbols: CRU3, CRC | cruciferin 3 | chr4:14087596-14089617 FORWARD LENGTH=453	1092	50316	22	22	13	13	5371	1	0	1	668.865	1335.71	2	1335.71	0.0004	0	68.8	3.9e-06	K	ISYVVQGTGISGR	V
2		AT4G28520.3	| Symbols: CRU3, CRC | cruciferin 3 | chr4:14087596-14089617 FORWARD LENGTH=453	1092	50316	22	22	13	13	5937	1	0	1	689.343	1376.67	2	1376.67	-0.0005	0	88.21	2.8e-08	K	TNENAMISTLAGR	T
2		AT4G28520.3	| Symbols: CRU3, CRC | cruciferin 3 | chr4:14087596-14089617 FORWARD LENGTH=453	1092	50316	22	22	13	13	5938	1	0	1	689.343	1376.67	2	1376.67	0.0007	0	94.12	4.1e-09	K	TNENAMISTLAGR	T
2		AT4G28520.3	| Symbols: CRU3, CRC | cruciferin 3 | chr4:14087596-14089617 FORWARD LENGTH=453	1092	50316	22	22	13	13	5939	1	0	1	689.344	1376.67	2	1376.67	0.0013	0	90.1	1.2e-08	K	TNENAMISTLAGR	T
2		AT4G28520.3	| Symbols: CRU3, CRC | cruciferin 3 | chr4:14087596-14089617 FORWARD LENGTH=453	1092	50316	22	22	13	13	6140	1	0	1	697.34	1392.67	2	1392.67	-0.0005	0	59.94	8e-06	K	TNENAMISTLAGR	T	Oxidation (M)	0.0000020000000.0
2		AT4G28520.3	| Symbols: CRU3, CRC | cruciferin 3 | chr4:14087596-14089617 FORWARD LENGTH=453	1092	50316	22	22	13	13	6141	1	0	1	697.341	1392.67	2	1392.67	0.0003	0	88.38	2.8e-08	K	TNENAMISTLAGR	T	Oxidation (M)	0.0000020000000.0
2		AT4G28520.3	| Symbols: CRU3, CRC | cruciferin 3 | chr4:14087596-14089617 FORWARD LENGTH=453	1092	50316	22	22	13	13	9978	1	0	1	884.917	1767.82	2	1767.8	0.0162	0	32.22	0.014	R	QGQPWEGQGQQGQQGR	Q
2		AT4G28520.3	| Symbols: CRU3, CRC | cruciferin 3 | chr4:14087596-14089617 FORWARD LENGTH=453	1092	50316	22	22	13	13	13105	1	0	1	659.626	1975.86	3	1975.85	0.0042	0	27.06	0.0029	K	YNMNANEILYCTGGQGR	I	Oxidation (M)	0.00200000000000000.0
2		AT4G28520.3	| Symbols: CRU3, CRC | cruciferin 3 | chr4:14087596-14089617 FORWARD LENGTH=453	1092	50316	22	22	13	13	13696	1	0	1	1020.03	2038.05	2	2038.04	0.0087	0	112.14	1.6e-10	R	IQVVNDNGQNVLDQQVQK	G
2		AT4G28520.3	| Symbols: CRU3, CRC | cruciferin 3 | chr4:14087596-14089617 FORWARD LENGTH=453	1092	50316	22	22	13	13	13916	1	0	1	690.7	2069.08	3	2069.08	-0.0002	0	90.87	2.4e-08	R	ALPLEVISNGFQISPEEAR	K
2		AT4G28520.3	| Symbols: CRU3, CRC | cruciferin 3 | chr4:14087596-14089617 FORWARD LENGTH=453	1092	50316	22	22	13	13	13996	1	0	1	693.993	2078.96	3	2078.96	0.0013	0	88.39	5.2e-09	K	SEAGQIEYWDHNHPQLR	C
2		AT4G28520.3	| Symbols: CRU3, CRC | cruciferin 3 | chr4:14087596-14089617 FORWARD LENGTH=453	1092	50316	22	22	13	13	15908	1	0	1	743.678	2228.01	3	2228.01	0.0005	0	70.71	2.3e-07	R	QGQQGQPWEGQGQQGQQGFR	D
2		AT4G28520.3	| Symbols: CRU3, CRC | cruciferin 3 | chr4:14087596-14089617 FORWARD LENGTH=453	1092	50316	22	22	13	13	15911	1	0	1	743.681	2228.02	3	2228.01	0.0095	0	23.97	0.0056	R	QGQQGQPWEGQGQQGQQGFR	D
2		AT4G28520.3	| Symbols: CRU3, CRC | cruciferin 3 | chr4:14087596-14089617 FORWARD LENGTH=453	1092	50316	22	22	13	13	17443	1	0	1	829.729	2486.17	3	2486.17	-0.0029	0	96.26	9.8e-10	R	VFHLAGNNQQGGFGGSQQQQEQK	N
2		AT4G28520.3	| Symbols: CRU3, CRC | cruciferin 3 | chr4:14087596-14089617 FORWARD LENGTH=453	1092	50316	22	22	13	13	17444	1	0	1	829.73	2486.17	3	2486.17	0.0004	0	121.13	4.4e-12	R	VFHLAGNNQQGGFGGSQQQQEQK	N
2		AT4G28520.3	| Symbols: CRU3, CRC | cruciferin 3 | chr4:14087596-14089617 FORWARD LENGTH=453	1092	50316	22	22	13	13	17445	1	0	1	829.73	2486.17	3	2486.17	0.0007	0	121.48	7.3e-12	R	VFHLAGNNQQGGFGGSQQQQEQK	N
2		AT4G28520.2	| Symbols: CRU3, CRC | cruciferin 3 | chr4:14087596-14089229 FORWARD LENGTH=394	809	44039	18	18	10	10	874	1	0	1	424.226	846.438	2	846.438	0.0002	0	48.37	0.00062	R	CVGVSVAR	Y
2		AT4G28520.2	| Symbols: CRU3, CRC | cruciferin 3 | chr4:14087596-14089229 FORWARD LENGTH=394	809	44039	18	18	10	10	3066	1	0	1	369.205	1104.59	3	1104.59	-0.0008	1	36.44	0.00063	R	ADVYKPSLGR	V
2		AT4G28520.2	| Symbols: CRU3, CRC | cruciferin 3 | chr4:14087596-14089229 FORWARD LENGTH=394	809	44039	18	18	10	10	3067	1	0	1	369.205	1104.59	3	1104.59	-0.0004	1	41.9	0.00045	R	ADVYKPSLGR	V
2		AT4G28520.2	| Symbols: CRU3, CRC | cruciferin 3 | chr4:14087596-14089229 FORWARD LENGTH=394	809	44039	18	18	10	10	3068	1	0	1	369.205	1104.59	3	1104.59	0.0001	1	36.6	0.00062	R	ADVYKPSLGR	V
2		AT4G28520.2	| Symbols: CRU3, CRC | cruciferin 3 | chr4:14087596-14089229 FORWARD LENGTH=394	809	44039	18	18	10	10	3701	1	0	1	385.179	1152.52	3	1152.52	-0.0004	0	52.02	1.8e-05	R	SHENIDDPAR	A
2		AT4G28520.2	| Symbols: CRU3, CRC | cruciferin 3 | chr4:14087596-14089229 FORWARD LENGTH=394	809	44039	18	18	10	10	4740	1	0	1	422.587	1264.74	3	1264.74	-0.0017	1	24.43	0.019	K	GPFQVVRPPLR	Q
2		AT4G28520.2	| Symbols: CRU3, CRC | cruciferin 3 | chr4:14087596-14089229 FORWARD LENGTH=394	809	44039	18	18	10	10	5370	1	0	1	668.864	1335.71	2	1335.71	-0.0007	0	40.3	0.0013	K	ISYVVQGTGISGR	V
2		AT4G28520.2	| Symbols: CRU3, CRC | cruciferin 3 | chr4:14087596-14089229 FORWARD LENGTH=394	809	44039	18	18	10	10	5371	1	0	1	668.865	1335.71	2	1335.71	0.0004	0	68.8	3.9e-06	K	ISYVVQGTGISGR	V
2		AT4G28520.2	| Symbols: CRU3, CRC | cruciferin 3 | chr4:14087596-14089229 FORWARD LENGTH=394	809	44039	18	18	10	10	9978	1	0	1	884.917	1767.82	2	1767.8	0.0162	0	32.22	0.014	R	QGQPWEGQGQQGQQGR	Q
2		AT4G28520.2	| Symbols: CRU3, CRC | cruciferin 3 | chr4:14087596-14089229 FORWARD LENGTH=394	809	44039	18	18	10	10	11704	1	0	1	942.482	1882.95	2	1882.95	0	0	82.29	5.6e-08	K	IDVQLAQQLQNQQDSR	G
2		AT4G28520.2	| Symbols: CRU3, CRC | cruciferin 3 | chr4:14087596-14089229 FORWARD LENGTH=394	809	44039	18	18	10	10	11705	1	0	1	628.658	1882.95	3	1882.95	0.0015	0	75.63	4.6e-07	K	IDVQLAQQLQNQQDSR	G
2		AT4G28520.2	| Symbols: CRU3, CRC | cruciferin 3 | chr4:14087596-14089229 FORWARD LENGTH=394	809	44039	18	18	10	10	11706	1	0	1	942.483	1882.95	2	1882.95	0.0024	0	108.65	2.9e-10	K	IDVQLAQQLQNQQDSR	G
2		AT4G28520.2	| Symbols: CRU3, CRC | cruciferin 3 | chr4:14087596-14089229 FORWARD LENGTH=394	809	44039	18	18	10	10	13996	1	0	1	693.993	2078.96	3	2078.96	0.0013	0	88.39	5.2e-09	K	SEAGQIEYWDHNHPQLR	C
2		AT4G28520.2	| Symbols: CRU3, CRC | cruciferin 3 | chr4:14087596-14089229 FORWARD LENGTH=394	809	44039	18	18	10	10	15908	1	0	1	743.678	2228.01	3	2228.01	0.0005	0	70.71	2.3e-07	R	QGQQGQPWEGQGQQGQQGFR	D
2		AT4G28520.2	| Symbols: CRU3, CRC | cruciferin 3 | chr4:14087596-14089229 FORWARD LENGTH=394	809	44039	18	18	10	10	15911	1	0	1	743.681	2228.02	3	2228.01	0.0095	0	23.97	0.0056	R	QGQQGQPWEGQGQQGQQGFR	D
2		AT4G28520.2	| Symbols: CRU3, CRC | cruciferin 3 | chr4:14087596-14089229 FORWARD LENGTH=394	809	44039	18	18	10	10	17443	1	0	1	829.729	2486.17	3	2486.17	-0.0029	0	96.26	9.8e-10	R	VFHLAGNNQQGGFGGSQQQQEQK	N
2		AT4G28520.2	| Symbols: CRU3, CRC | cruciferin 3 | chr4:14087596-14089229 FORWARD LENGTH=394	809	44039	18	18	10	10	17444	1	0	1	829.73	2486.17	3	2486.17	0.0004	0	121.13	4.4e-12	R	VFHLAGNNQQGGFGGSQQQQEQK	N
2		AT4G28520.2	| Symbols: CRU3, CRC | cruciferin 3 | chr4:14087596-14089229 FORWARD LENGTH=394	809	44039	18	18	10	10	17445	1	0	1	829.73	2486.17	3	2486.17	0.0007	0	121.48	7.3e-12	R	VFHLAGNNQQGGFGGSQQQQEQK	N
3	1	AT4G11560.1	| Symbols: | bromo-adjacent homology (BAH) domain-containing protein | chr4:7000095-7003445 REVERSE LENGTH=587	1137	66930	34	34	26	26	253	1	1	1	379.73	757.445	2	757.445	0.0003	0	45.5	0.0015	K	NTALLAR	R
3	1	AT4G11560.1	| Symbols: | bromo-adjacent homology (BAH) domain-containing protein | chr4:7000095-7003445 REVERSE LENGTH=587	1137	66930	34	34	26	26	254	1	1	1	379.731	757.447	2	757.445	0.0022	0	31.9	0.014	K	NTALLAR	R
3	1	AT4G11560.1	| Symbols: | bromo-adjacent homology (BAH) domain-containing protein | chr4:7000095-7003445 REVERSE LENGTH=587	1137	66930	34	34	26	26	594	1	1	1	408.247	814.48	2	814.48	-0.0002	0	44.27	0.0015	R	EIDVLVK	K
3	1	AT4G11560.1	| Symbols: | bromo-adjacent homology (BAH) domain-containing protein | chr4:7000095-7003445 REVERSE LENGTH=587	1137	66930	34	34	26	26	758	1	1	1	417.758	833.502	2	833.501	0.0005	0	37.09	0.0032	R	TLVFNLK	N
3	1	AT4G11560.1	| Symbols: | bromo-adjacent homology (BAH) domain-containing protein | chr4:7000095-7003445 REVERSE LENGTH=587	1137	66930	34	34	26	26	917	1	1	1	426.707	851.399	2	851.399	0	0	35.9	0.0053	R	MQMTSVR	C
3	1	AT4G11560.1	| Symbols: | bromo-adjacent homology (BAH) domain-containing protein | chr4:7000095-7003445 REVERSE LENGTH=587	1137	66930	34	34	26	26	1932	1	1	1	499.785	997.556	2	997.556	-0.0001	0	81.62	1.1e-07	K	VNISPVDVR	R
3	1	AT4G11560.1	| Symbols: | bromo-adjacent homology (BAH) domain-containing protein | chr4:7000095-7003445 REVERSE LENGTH=587	1137	66930	34	34	26	26	1933	1	1	1	499.785	997.556	2	997.556	0	0	42.82	0.00086	K	VNISPVDVR	R
3	1	AT4G11560.1	| Symbols: | bromo-adjacent homology (BAH) domain-containing protein | chr4:7000095-7003445 REVERSE LENGTH=587	1137	66930	34	34	26	26	2312	1	1	1	517.278	1032.54	2	1032.54	0.0018	0	70.09	4.1e-06	R	CSQLTVGLR	D
3	1	AT4G11560.1	| Symbols: | bromo-adjacent homology (BAH) domain-containing protein | chr4:7000095-7003445 REVERSE LENGTH=587	1137	66930	34	34	26	26	2313	1	1	1	517.278	1032.54	2	1032.54	0.0025	0	70.9	3.2e-06	R	CSQLTVGLR	D
3	1	AT4G11560.1	| Symbols: | bromo-adjacent homology (BAH) domain-containing protein | chr4:7000095-7003445 REVERSE LENGTH=587	1137	66930	34	34	26	26	2670	1	1	1	536.746	1071.48	2	1071.48	0.0006	0	16.23	0.03	K	LYEDFEEK	E
3	1	AT4G11560.1	| Symbols: | bromo-adjacent homology (BAH) domain-containing protein | chr4:7000095-7003445 REVERSE LENGTH=587	1137	66930	34	34	26	26	3197	1	1	1	373.512	1117.52	3	1117.52	-0.0002	0	45	0.00052	K	FDSLTGDAHR	D
3	1	AT4G11560.1	| Symbols: | bromo-adjacent homology (BAH) domain-containing protein | chr4:7000095-7003445 REVERSE LENGTH=587	1137	66930	34	34	26	26	3198	1	1	1	559.77	1117.53	2	1117.53	0.0002	0	68.25	2.7e-06	R	NSASPEESLGK	R
3	1	AT4G11560.1	| Symbols: | bromo-adjacent homology (BAH) domain-containing protein | chr4:7000095-7003445 REVERSE LENGTH=587	1137	66930	34	34	26	26	3284	1	1	1	376.222	1125.64	3	1125.65	-0.007	1	30.67	0.0017	R	KVNISPVDVR	R
3	1	AT4G11560.1	| Symbols: | bromo-adjacent homology (BAH) domain-containing protein | chr4:7000095-7003445 REVERSE LENGTH=587	1137	66930	34	34	26	26	3285	1	1	1	376.224	1125.65	3	1125.65	-0.0007	1	24.24	0.014	R	KVNISPVDVR	R
3	1	AT4G11560.1	| Symbols: | bromo-adjacent homology (BAH) domain-containing protein | chr4:7000095-7003445 REVERSE LENGTH=587	1137	66930	34	34	26	26	3286	1	1	1	563.833	1125.65	2	1125.65	0.0012	1	57.87	2.5e-05	R	KVNISPVDVR	R
3	1	AT4G11560.1	| Symbols: | bromo-adjacent homology (BAH) domain-containing protein | chr4:7000095-7003445 REVERSE LENGTH=587	1137	66930	34	34	26	26	3608	1	1	1	382.9	1145.68	3	1145.68	-0.0015	1	27.15	0.022	K	SQKPYVAIIK	D
3	1	AT4G11560.1	| Symbols: | bromo-adjacent homology (BAH) domain-containing protein | chr4:7000095-7003445 REVERSE LENGTH=587	1137	66930	34	34	26	26	4299	1	1	1	405.191	1212.55	3	1212.55	-0.001	1	73.14	8.1e-07	K	LTDKDYEDSK	Q
3	1	AT4G11560.1	| Symbols: | bromo-adjacent homology (BAH) domain-containing protein | chr4:7000095-7003445 REVERSE LENGTH=587	1137	66930	34	34	26	26	4300	1	1	1	607.282	1212.55	2	1212.55	-0.0007	1	68.76	2.3e-06	K	LTDKDYEDSK	Q
3	1	AT4G11560.1	| Symbols: | bromo-adjacent homology (BAH) domain-containing protein | chr4:7000095-7003445 REVERSE LENGTH=587	1137	66930	34	34	26	26	4348	1	1	1	407.214	1218.62	3	1218.62	-0.0014	0	17.89	0.021	R	CVVYFVPAHK	Q
3	1	AT4G11560.1	| Symbols: | bromo-adjacent homology (BAH) domain-containing protein | chr4:7000095-7003445 REVERSE LENGTH=587	1137	66930	34	34	26	26	4349	1	1	1	610.318	1218.62	2	1218.62	-0.0011	0	42.51	0.0001	R	CVVYFVPAHK	Q
3	1	AT4G11560.1	| Symbols: | bromo-adjacent homology (BAH) domain-containing protein | chr4:7000095-7003445 REVERSE LENGTH=587	1137	66930	34	34	26	26	4774	1	1	1	635.298	1268.58	2	1268.58	-0.0007	0	69.56	8.1e-07	R	DEVPAESVMHR	C
3	1	AT4G11560.1	| Symbols: | bromo-adjacent homology (BAH) domain-containing protein | chr4:7000095-7003445 REVERSE LENGTH=587	1137	66930	34	34	26	26	7140	1	1	1	499.911	1496.71	3	1496.71	-0.0006	2	34.23	0.0037	K	LTDKDYEDSKQR	E
3	1	AT4G11560.1	| Symbols: | bromo-adjacent homology (BAH) domain-containing protein | chr4:7000095-7003445 REVERSE LENGTH=587	1137	66930	34	34	26	26	10426	1	1	1	904.419	1806.82	2	1806.83	-0.0027	0	80.64	3.1e-08	R	FAQVSSDEEDDVPITR	S
3	1	AT4G11560.1	| Symbols: | bromo-adjacent homology (BAH) domain-containing protein | chr4:7000095-7003445 REVERSE LENGTH=587	1137	66930	34	34	26	26	10657	1	1	1	913.976	1825.94	2	1825.94	-0.002	0	39.8	0.00054	K	LLEAVQHICYIPENK	Q
3	1	AT4G11560.1	| Symbols: | bromo-adjacent homology (BAH) domain-containing protein | chr4:7000095-7003445 REVERSE LENGTH=587	1137	66930	34	34	26	26	10658	1	1	1	609.654	1825.94	3	1825.94	0.0004	0	25.15	0.0051	K	LLEAVQHICYIPENK	Q
3	1	AT4G11560.1	| Symbols: | bromo-adjacent homology (BAH) domain-containing protein | chr4:7000095-7003445 REVERSE LENGTH=587	1137	66930	34	34	26	26	10689	1	1	1	610.941	1829.8	3	1829.8	-0.0011	2	78.09	4.8e-08	K	TNDSNADNNPEASKKPE	-
3	1	AT4G11560.1	| Symbols: | bromo-adjacent homology (BAH) domain-containing protein | chr4:7000095-7003445 REVERSE LENGTH=587	1137	66930	34	34	26	26	13517	1	1	1	673.001	2015.98	3	2015.98	0.0021	0	87.59	6.1e-09	K	AETPGSGAGISSEHYAILEK	F
3	1	AT4G11560.1	| Symbols: | bromo-adjacent homology (BAH) domain-containing protein | chr4:7000095-7003445 REVERSE LENGTH=587	1137	66930	34	34	26	26	13640	1	1	1	678.021	2031.04	3	2031.04	0.0042	1	44.46	6.8e-05	R	DEVSTLTIVTDKPAQGTEK	E
3	1	AT4G11560.1	| Symbols: | bromo-adjacent homology (BAH) domain-containing protein | chr4:7000095-7003445 REVERSE LENGTH=587	1137	66930	34	34	26	26	13835	1	1	1	1028.93	2055.85	2	2055.85	0.0089	0	94.76	1.4e-09	R	YQLECVDCGYSWYASR	D
3	1	AT4G11560.1	| Symbols: | bromo-adjacent homology (BAH) domain-containing protein | chr4:7000095-7003445 REVERSE LENGTH=587	1137	66930	34	34	26	26	15129	1	1	1	1092.09	2182.16	2	2182.16	0.0011	0	79.46	3.9e-08	R	LLNGELEPATILNMSPTELK	E
3	1	AT4G11560.1	| Symbols: | bromo-adjacent homology (BAH) domain-containing protein | chr4:7000095-7003445 REVERSE LENGTH=587	1137	66930	34	34	26	26	16541	1	1	1	763.023	2286.05	3	2286.04	0.0014	1	60.63	2.2e-06	K	DGSMMILGQWFYRPEEAEK	R
3	1	AT4G11560.1	| Symbols: | bromo-adjacent homology (BAH) domain-containing protein | chr4:7000095-7003445 REVERSE LENGTH=587	1137	66930	34	34	26	26	16910	1	1	1	588.032	2348.1	4	2348.1	-0.0003	1	28.8	0.002	R	ELFYSFHRDEVPAESVMHR	C
3	1	AT4G11560.1	| Symbols: | bromo-adjacent homology (BAH) domain-containing protein | chr4:7000095-7003445 REVERSE LENGTH=587	1137	66930	34	34	26	26	19272	1	1	1	939.79	2816.35	3	2816.35	0.0012	0	94.32	1.4e-09	K	TMNVLGDLPDLESEDMLVDQENVLK	A
3	1	AT4G11560.1	| Symbols: | bromo-adjacent homology (BAH) domain-containing protein | chr4:7000095-7003445 REVERSE LENGTH=587	1137	66930	34	34	26	26	20405	1	1	1	1008.83	3023.46	3	3023.46	0.0046	0	82.94	1.7e-08	R	THFNQFAYDGNTYDLEVPVLLVPEDK	S
3		AT3G49142.1	| Symbols: | Tetratricopeptide repeat (TPR)-like superfamily protein | chr3:18215788-18217848 REVERSE LENGTH=686	44	77826	1	1	1	1	594	1	0	1	408.247	814.48	2	814.48	-0.0002	0	44.27	0.0015	R	ELDVLVK	K
4	1	AT5G44120.3	| Symbols: CRA1, ATCRA1, CRU1 | RmlC-like cupins superfamily protein | chr5:17756460-17758246 REVERSE LENGTH=472	1000	52905	26	25	13	13	212	1	1	1	376.714	751.413	2	751.412	0.0011	0	16.69	0.19	R	YIIESK	G
4	1	AT5G44120.3	| Symbols: CRA1, ATCRA1, CRU1 | RmlC-like cupins superfamily protein | chr5:17756460-17758246 REVERSE LENGTH=472	1000	52905	26	25	13	13	213	1	1	1	376.714	751.413	2	751.412	0.0013	0	32.23	0.009	R	YIIESK	G
4	1	AT5G44120.3	| Symbols: CRA1, ATCRA1, CRU1 | RmlC-like cupins superfamily protein | chr5:17756460-17758246 REVERSE LENGTH=472	1000	52905	26	25	13	13	1117	1	1	1	442.208	882.401	2	882.402	-0.0007	0	50.53	6e-05	R	CSGVSFAR	Y
4	1	AT5G44120.3	| Symbols: CRA1, ATCRA1, CRU1 | RmlC-like cupins superfamily protein | chr5:17756460-17758246 REVERSE LENGTH=472	1000	52905	26	25	13	13	1765	1	1	1	492.253	982.492	2	982.491	0.0005	0	40.37	0.002	R	FQWVEFK	T
4	1	AT5G44120.3	| Symbols: CRA1, ATCRA1, CRU1 | RmlC-like cupins superfamily protein | chr5:17756460-17758246 REVERSE LENGTH=472	1000	52905	26	25	13	13	4083	1	1	1	596.749	1191.48	2	1191.48	0.0002	0	61.01	2.3e-06	R	CTDNLDDPSR	A
4	1	AT5G44120.3	| Symbols: CRA1, ATCRA1, CRU1 | RmlC-like cupins superfamily protein | chr5:17756460-17758246 REVERSE LENGTH=472	1000	52905	26	25	13	13	5453	1	1	1	672.355	1342.7	2	1342.7	0.0009	0	83.71	1.1e-07	K	TNANAQINTLAGR	T
4	1	AT5G44120.3	| Symbols: CRA1, ATCRA1, CRU1 | RmlC-like cupins superfamily protein | chr5:17756460-17758246 REVERSE LENGTH=472	1000	52905	26	25	13	13	5454	1	1	1	672.357	1342.7	2	1342.7	0.0052	0	87.7	5.6e-08	K	TNANAQINTLAGR	T
4	1	AT5G44120.3	| Symbols: CRA1, ATCRA1, CRU1 | RmlC-like cupins superfamily protein | chr5:17756460-17758246 REVERSE LENGTH=472	1000	52905	26	25	13	13	5656	1	1	1	679.361	1356.71	2	1356.71	-0.0007	0	16.72	0.029	K	GLYLPSFFNTAK	L
4	1	AT5G44120.3	| Symbols: CRA1, ATCRA1, CRU1 | RmlC-like cupins superfamily protein | chr5:17756460-17758246 REVERSE LENGTH=472	1000	52905	26	25	13	13	6591	1	1	1	479.289	1434.85	3	1434.85	-0.0002	1	33.98	0.00079	R	VQGPFGVIRPPLR	G
4	1	AT5G44120.3	| Symbols: CRA1, ATCRA1, CRU1 | RmlC-like cupins superfamily protein | chr5:17756460-17758246 REVERSE LENGTH=472	1000	52905	26	25	13	13	6592	1	1	1	479.289	1434.85	3	1434.85	0.0007	1	40.34	0.00016	R	VQGPFGVIRPPLR	G
4	1	AT5G44120.3	| Symbols: CRA1, ATCRA1, CRU1 | RmlC-like cupins superfamily protein | chr5:17756460-17758246 REVERSE LENGTH=472	1000	52905	26	25	13	13	6593	1	1	1	479.29	1434.85	3	1434.85	0.0011	1	57.68	1.4e-05	R	VQGPFGVIRPPLR	G
4	1	AT5G44120.3	| Symbols: CRA1, ATCRA1, CRU1 | RmlC-like cupins superfamily protein | chr5:17756460-17758246 REVERSE LENGTH=472	1000	52905	26	25	13	13	7173	1	1	0	375.948	1499.76	4	1499.76	0	0	50.26	8.1e-05	R	IEVWDHHAPQLR	C
4	1	AT5G44120.3	| Symbols: CRA1, ATCRA1, CRU1 | RmlC-like cupins superfamily protein | chr5:17756460-17758246 REVERSE LENGTH=472	1000	52905	26	25	13	13	7174	1	1	0	500.928	1499.76	3	1499.76	0.0001	0	37.2	0.001	R	IEVWDHHAPQLR	C
4	1	AT5G44120.3	| Symbols: CRA1, ATCRA1, CRU1 | RmlC-like cupins superfamily protein | chr5:17756460-17758246 REVERSE LENGTH=472	1000	52905	26	25	13	13	7175	1	1	0	375.948	1499.76	4	1499.76	0.0005	0	51.83	0.00018	R	IEVWDHHAPQLR	C
4	1	AT5G44120.3	| Symbols: CRA1, ATCRA1, CRU1 | RmlC-like cupins superfamily protein | chr5:17756460-17758246 REVERSE LENGTH=472	1000	52905	26	25	13	13	7176	1	1	0	500.929	1499.77	3	1499.76	0.0032	0	63.78	6.1e-06	R	IEVWDHHAPQLR	C
4	1	AT5G44120.3	| Symbols: CRA1, ATCRA1, CRU1 | RmlC-like cupins superfamily protein | chr5:17756460-17758246 REVERSE LENGTH=472	1000	52905	26	25	13	13	7177	1	1	0	500.93	1499.77	3	1499.76	0.0035	0	56.53	8.1e-06	R	IEVWDHHAPQLR	C
4	1	AT5G44120.3	| Symbols: CRA1, ATCRA1, CRU1 | RmlC-like cupins superfamily protein | chr5:17756460-17758246 REVERSE LENGTH=472	1000	52905	26	25	13	13	7928	1	1	1	786.847	1571.68	2	1571.68	-0.002	1	43.4	0.00041	R	GQRPQEEEEEEGR	H
4	1	AT5G44120.3	| Symbols: CRA1, ATCRA1, CRU1 | RmlC-like cupins superfamily protein | chr5:17756460-17758246 REVERSE LENGTH=472	1000	52905	26	25	13	13	7929	1	1	1	524.901	1571.68	3	1571.68	0.0008	1	75.29	2.8e-07	R	GQRPQEEEEEEGR	H
4	1	AT5G44120.3	| Symbols: CRA1, ATCRA1, CRU1 | RmlC-like cupins superfamily protein | chr5:17756460-17758246 REVERSE LENGTH=472	1000	52905	26	25	13	13	12020	1	1	1	633.977	1898.91	3	1898.91	0.0001	0	77.13	5.9e-08	K	IDLQTAQQLQNQDDNR	G
4	1	AT5G44120.3	| Symbols: CRA1, ATCRA1, CRU1 | RmlC-like cupins superfamily protein | chr5:17756460-17758246 REVERSE LENGTH=472	1000	52905	26	25	13	13	12021	1	1	1	950.462	1898.91	2	1898.91	0.0012	0	64.71	6e-06	K	IDLQTAQQLQNQDDNR	G
4	1	AT5G44120.3	| Symbols: CRA1, ATCRA1, CRU1 | RmlC-like cupins superfamily protein | chr5:17756460-17758246 REVERSE LENGTH=472	1000	52905	26	25	13	13	12022	1	1	1	950.464	1898.91	2	1898.91	0.0049	0	75.43	7.5e-07	K	IDLQTAQQLQNQDDNR	G
4	1	AT5G44120.3	| Symbols: CRA1, ATCRA1, CRU1 | RmlC-like cupins superfamily protein | chr5:17756460-17758246 REVERSE LENGTH=472	1000	52905	26	25	13	13	13694	1	1	1	680.333	2037.98	3	2037.98	0.0017	0	127.74	3.6e-12	K	FNTLETTLTHSSGPASYGR	P
4	1	AT5G44120.3	| Symbols: CRA1, ATCRA1, CRU1 | RmlC-like cupins superfamily protein | chr5:17756460-17758246 REVERSE LENGTH=472	1000	52905	26	25	13	13	13695	1	1	1	1020	2037.98	2	2037.98	0.0067	0	46.14	8.5e-05	K	FNTLETTLTHSSGPASYGR	P
4	1	AT5G44120.3	| Symbols: CRA1, ATCRA1, CRU1 | RmlC-like cupins superfamily protein | chr5:17756460-17758246 REVERSE LENGTH=472	1000	52905	26	25	13	13	13890	1	1	1	1034.47	2066.93	2	2066.94	-0.0018	0	109.62	5.3e-11	K	VIPGCAETFQDSSEFQPR	F
4	1	AT5G44120.3	| Symbols: CRA1, ATCRA1, CRU1 | RmlC-like cupins superfamily protein | chr5:17756460-17758246 REVERSE LENGTH=472	1000	52905	26	25	13	13	13891	1	1	1	689.987	2066.94	3	2066.94	0.0017	0	84.75	4.8e-08	K	VIPGCAETFQDSSEFQPR	F
4	1	AT5G44120.3	| Symbols: CRA1, ATCRA1, CRU1 | RmlC-like cupins superfamily protein | chr5:17756460-17758246 REVERSE LENGTH=472	1000	52905	26	25	13	13	13916	2	0	1	690.7	2069.08	3	2069.08	-0.0002	0	55.88	7.4e-05	R	GLPLEVITNGFQISPEEAR	R
4	2	AT1G03880.1	| Symbols: CRU2, CRB | cruciferin 2 | chr1:985786-987916 FORWARD LENGTH=455	339	50869	10	10	4	4	6069	1	0	1	694.349	1386.68	2	1386.69	-0.0021	0	32.34	0.018	K	TNENAQVNTLAGR	T
4	2	AT1G03880.1	| Symbols: CRU2, CRB | cruciferin 2 | chr1:985786-987916 FORWARD LENGTH=455	339	50869	10	10	4	4	6070	1	0	1	694.35	1386.68	2	1386.69	-0.0006	0	79.88	3.3e-07	K	TNENAQVNTLAGR	T
4	2	AT1G03880.1	| Symbols: CRU2, CRB | cruciferin 2 | chr1:985786-987916 FORWARD LENGTH=455	339	50869	10	10	4	4	6071	1	0	1	694.35	1386.69	2	1386.69	0	0	34.19	0.009	K	TNENAQVNTLAGR	T
4	2	AT1G03880.1	| Symbols: CRU2, CRB | cruciferin 2 | chr1:985786-987916 FORWARD LENGTH=455	339	50869	10	10	4	4	7173	1	0	0	375.948	1499.76	4	1499.76	0	0	50.26	8.1e-05	R	IEVWDHHAPQLR	C
4	2	AT1G03880.1	| Symbols: CRU2, CRB | cruciferin 2 | chr1:985786-987916 FORWARD LENGTH=455	339	50869	10	10	4	4	7174	1	0	0	500.928	1499.76	3	1499.76	0.0001	0	37.2	0.001	R	IEVWDHHAPQLR	C
4	2	AT1G03880.1	| Symbols: CRU2, CRB | cruciferin 2 | chr1:985786-987916 FORWARD LENGTH=455	339	50869	10	10	4	4	7175	1	0	0	375.948	1499.76	4	1499.76	0.0005	0	51.83	0.00018	R	IEVWDHHAPQLR	C
4	2	AT1G03880.1	| Symbols: CRU2, CRB | cruciferin 2 | chr1:985786-987916 FORWARD LENGTH=455	339	50869	10	10	4	4	7176	1	0	0	500.929	1499.77	3	1499.76	0.0032	0	63.78	6.1e-06	R	IEVWDHHAPQLR	C
4	2	AT1G03880.1	| Symbols: CRU2, CRB | cruciferin 2 | chr1:985786-987916 FORWARD LENGTH=455	339	50869	10	10	4	4	7177	1	0	0	500.93	1499.77	3	1499.76	0.0035	0	56.53	8.1e-06	R	IEVWDHHAPQLR	C
4	2	AT1G03880.1	| Symbols: CRU2, CRB | cruciferin 2 | chr1:985786-987916 FORWARD LENGTH=455	339	50869	10	10	4	4	12013	1	0	1	949.969	1897.92	2	1897.92	-0.0003	0	90.36	8e-09	K	INVETAQQLQNQQDNR	G
4	2	AT1G03880.1	| Symbols: CRU2, CRB | cruciferin 2 | chr1:985786-987916 FORWARD LENGTH=455	339	50869	10	10	4	4	17220	1	0	1	803.423	2407.25	3	2407.25	0.0003	0	50.74	2.4e-05	R	VFDQEISSGQLLVVPQGFSVMK	H
4		AT5G44120.2	| Symbols: CRA1, ATCRA1, CRU1 | RmlC-like cupins superfamily protein | chr5:17756460-17757811 REVERSE LENGTH=368	811	41178	17	17	9	9	1765	1	0	1	492.253	982.492	2	982.491	0.0005	0	40.37	0.002	R	FQWVEFK	T
4		AT5G44120.2	| Symbols: CRA1, ATCRA1, CRU1 | RmlC-like cupins superfamily protein | chr5:17756460-17757811 REVERSE LENGTH=368	811	41178	17	17	9	9	4083	1	0	1	596.749	1191.48	2	1191.48	0.0002	0	61.01	2.3e-06	R	CTDNLDDPSR	A
4		AT5G44120.2	| Symbols: CRA1, ATCRA1, CRU1 | RmlC-like cupins superfamily protein | chr5:17756460-17757811 REVERSE LENGTH=368	811	41178	17	17	9	9	5453	1	0	1	672.355	1342.7	2	1342.7	0.0009	0	83.71	1.1e-07	K	TNANAQINTLAGR	T
4		AT5G44120.2	| Symbols: CRA1, ATCRA1, CRU1 | RmlC-like cupins superfamily protein | chr5:17756460-17757811 REVERSE LENGTH=368	811	41178	17	17	9	9	5454	1	0	1	672.357	1342.7	2	1342.7	0.0052	0	87.7	5.6e-08	K	TNANAQINTLAGR	T
4		AT5G44120.2	| Symbols: CRA1, ATCRA1, CRU1 | RmlC-like cupins superfamily protein | chr5:17756460-17757811 REVERSE LENGTH=368	811	41178	17	17	9	9	6591	1	0	1	479.289	1434.85	3	1434.85	-0.0002	1	33.98	0.00079	R	VQGPFGVIRPPLR	G
4		AT5G44120.2	| Symbols: CRA1, ATCRA1, CRU1 | RmlC-like cupins superfamily protein | chr5:17756460-17757811 REVERSE LENGTH=368	811	41178	17	17	9	9	6592	1	0	1	479.289	1434.85	3	1434.85	0.0007	1	40.34	0.00016	R	VQGPFGVIRPPLR	G
4		AT5G44120.2	| Symbols: CRA1, ATCRA1, CRU1 | RmlC-like cupins superfamily protein | chr5:17756460-17757811 REVERSE LENGTH=368	811	41178	17	17	9	9	6593	1	0	1	479.29	1434.85	3	1434.85	0.0011	1	57.68	1.4e-05	R	VQGPFGVIRPPLR	G
4		AT5G44120.2	| Symbols: CRA1, ATCRA1, CRU1 | RmlC-like cupins superfamily protein | chr5:17756460-17757811 REVERSE LENGTH=368	811	41178	17	17	9	9	7928	1	0	1	786.847	1571.68	2	1571.68	-0.002	1	43.4	0.00041	R	GQRPQEEEEEEGR	H
4		AT5G44120.2	| Symbols: CRA1, ATCRA1, CRU1 | RmlC-like cupins superfamily protein | chr5:17756460-17757811 REVERSE LENGTH=368	811	41178	17	17	9	9	7929	1	0	1	524.901	1571.68	3	1571.68	0.0008	1	75.29	2.8e-07	R	GQRPQEEEEEEGR	H
4		AT5G44120.2	| Symbols: CRA1, ATCRA1, CRU1 | RmlC-like cupins superfamily protein | chr5:17756460-17757811 REVERSE LENGTH=368	811	41178	17	17	9	9	12020	1	0	1	633.977	1898.91	3	1898.91	0.0001	0	77.13	5.9e-08	K	IDLQTAQQLQNQDDNR	G
4		AT5G44120.2	| Symbols: CRA1, ATCRA1, CRU1 | RmlC-like cupins superfamily protein | chr5:17756460-17757811 REVERSE LENGTH=368	811	41178	17	17	9	9	12021	1	0	1	950.462	1898.91	2	1898.91	0.0012	0	64.71	6e-06	K	IDLQTAQQLQNQDDNR	G
4		AT5G44120.2	| Symbols: CRA1, ATCRA1, CRU1 | RmlC-like cupins superfamily protein | chr5:17756460-17757811 REVERSE LENGTH=368	811	41178	17	17	9	9	12022	1	0	1	950.464	1898.91	2	1898.91	0.0049	0	75.43	7.5e-07	K	IDLQTAQQLQNQDDNR	G
4		AT5G44120.2	| Symbols: CRA1, ATCRA1, CRU1 | RmlC-like cupins superfamily protein | chr5:17756460-17757811 REVERSE LENGTH=368	811	41178	17	17	9	9	13694	1	0	1	680.333	2037.98	3	2037.98	0.0017	0	127.74	3.6e-12	K	FNTLETTLTHSSGPASYGR	P
4		AT5G44120.2	| Symbols: CRA1, ATCRA1, CRU1 | RmlC-like cupins superfamily protein | chr5:17756460-17757811 REVERSE LENGTH=368	811	41178	17	17	9	9	13695	1	0	1	1020	2037.98	2	2037.98	0.0067	0	46.14	8.5e-05	K	FNTLETTLTHSSGPASYGR	P
4		AT5G44120.2	| Symbols: CRA1, ATCRA1, CRU1 | RmlC-like cupins superfamily protein | chr5:17756460-17757811 REVERSE LENGTH=368	811	41178	17	17	9	9	13890	1	0	1	1034.47	2066.93	2	2066.94	-0.0018	0	109.62	5.3e-11	K	VIPGCAETFQDSSEFQPR	F
4		AT5G44120.2	| Symbols: CRA1, ATCRA1, CRU1 | RmlC-like cupins superfamily protein | chr5:17756460-17757811 REVERSE LENGTH=368	811	41178	17	17	9	9	13891	1	0	1	689.987	2066.94	3	2066.94	0.0017	0	84.75	4.8e-08	K	VIPGCAETFQDSSEFQPR	F
4		AT5G44120.2	| Symbols: CRA1, ATCRA1, CRU1 | RmlC-like cupins superfamily protein | chr5:17756460-17757811 REVERSE LENGTH=368	811	41178	17	17	9	9	13916	2	0	1	690.7	2069.08	3	2069.08	-0.0002	0	55.88	7.4e-05	R	GLPLEVITNGFQISPEEAR	R
4		AT5G44120.1	| Symbols: CRA1, ATCRA1, CRU1 | RmlC-like cupins superfamily protein | chr5:17756460-17757432 REVERSE LENGTH=285	660	31740	15	15	8	8	1765	1	0	1	492.253	982.492	2	982.491	0.0005	0	40.37	0.002	R	FQWVEFK	T
4		AT5G44120.1	| Symbols: CRA1, ATCRA1, CRU1 | RmlC-like cupins superfamily protein | chr5:17756460-17757432 REVERSE LENGTH=285	660	31740	15	15	8	8	4083	1	0	1	596.749	1191.48	2	1191.48	0.0002	0	61.01	2.3e-06	R	CTDNLDDPSR	A
4		AT5G44120.1	| Symbols: CRA1, ATCRA1, CRU1 | RmlC-like cupins superfamily protein | chr5:17756460-17757432 REVERSE LENGTH=285	660	31740	15	15	8	8	5453	1	0	1	672.355	1342.7	2	1342.7	0.0009	0	83.71	1.1e-07	K	TNANAQINTLAGR	T
4		AT5G44120.1	| Symbols: CRA1, ATCRA1, CRU1 | RmlC-like cupins superfamily protein | chr5:17756460-17757432 REVERSE LENGTH=285	660	31740	15	15	8	8	5454	1	0	1	672.357	1342.7	2	1342.7	0.0052	0	87.7	5.6e-08	K	TNANAQINTLAGR	T
4		AT5G44120.1	| Symbols: CRA1, ATCRA1, CRU1 | RmlC-like cupins superfamily protein | chr5:17756460-17757432 REVERSE LENGTH=285	660	31740	15	15	8	8	6591	1	0	1	479.289	1434.85	3	1434.85	-0.0002	1	33.98	0.00079	R	VQGPFGVIRPPLR	G
4		AT5G44120.1	| Symbols: CRA1, ATCRA1, CRU1 | RmlC-like cupins superfamily protein | chr5:17756460-17757432 REVERSE LENGTH=285	660	31740	15	15	8	8	6592	1	0	1	479.289	1434.85	3	1434.85	0.0007	1	40.34	0.00016	R	VQGPFGVIRPPLR	G
4		AT5G44120.1	| Symbols: CRA1, ATCRA1, CRU1 | RmlC-like cupins superfamily protein | chr5:17756460-17757432 REVERSE LENGTH=285	660	31740	15	15	8	8	6593	1	0	1	479.29	1434.85	3	1434.85	0.0011	1	57.68	1.4e-05	R	VQGPFGVIRPPLR	G
4		AT5G44120.1	| Symbols: CRA1, ATCRA1, CRU1 | RmlC-like cupins superfamily protein | chr5:17756460-17757432 REVERSE LENGTH=285	660	31740	15	15	8	8	7928	1	0	1	786.847	1571.68	2	1571.68	-0.002	1	43.4	0.00041	R	GQRPQEEEEEEGR	H
4		AT5G44120.1	| Symbols: CRA1, ATCRA1, CRU1 | RmlC-like cupins superfamily protein | chr5:17756460-17757432 REVERSE LENGTH=285	660	31740	15	15	8	8	7929	1	0	1	524.901	1571.68	3	1571.68	0.0008	1	75.29	2.8e-07	R	GQRPQEEEEEEGR	H
4		AT5G44120.1	| Symbols: CRA1, ATCRA1, CRU1 | RmlC-like cupins superfamily protein | chr5:17756460-17757432 REVERSE LENGTH=285	660	31740	15	15	8	8	12020	1	0	1	633.977	1898.91	3	1898.91	0.0001	0	77.13	5.9e-08	K	IDLQTAQQLQNQDDNR	G
4		AT5G44120.1	| Symbols: CRA1, ATCRA1, CRU1 | RmlC-like cupins superfamily protein | chr5:17756460-17757432 REVERSE LENGTH=285	660	31740	15	15	8	8	12021	1	0	1	950.462	1898.91	2	1898.91	0.0012	0	64.71	6e-06	K	IDLQTAQQLQNQDDNR	G
4		AT5G44120.1	| Symbols: CRA1, ATCRA1, CRU1 | RmlC-like cupins superfamily protein | chr5:17756460-17757432 REVERSE LENGTH=285	660	31740	15	15	8	8	12022	1	0	1	950.464	1898.91	2	1898.91	0.0049	0	75.43	7.5e-07	K	IDLQTAQQLQNQDDNR	G
4		AT5G44120.1	| Symbols: CRA1, ATCRA1, CRU1 | RmlC-like cupins superfamily protein | chr5:17756460-17757432 REVERSE LENGTH=285	660	31740	15	15	8	8	13694	1	0	1	680.333	2037.98	3	2037.98	0.0017	0	127.74	3.6e-12	K	FNTLETTLTHSSGPASYGR	P
4		AT5G44120.1	| Symbols: CRA1, ATCRA1, CRU1 | RmlC-like cupins superfamily protein | chr5:17756460-17757432 REVERSE LENGTH=285	660	31740	15	15	8	8	13695	1	0	1	1020	2037.98	2	2037.98	0.0067	0	46.14	8.5e-05	K	FNTLETTLTHSSGPASYGR	P
4		AT5G44120.1	| Symbols: CRA1, ATCRA1, CRU1 | RmlC-like cupins superfamily protein | chr5:17756460-17757432 REVERSE LENGTH=285	660	31740	15	15	8	8	13916	2	0	1	690.7	2069.08	3	2069.08	-0.0002	0	55.88	7.4e-05	R	GLPLEVITNGFQISPEEAR	R
5	1	AT5G01270.1	| Symbols: CPL2, ATCPL2 | carboxyl-terminal domain (ctd) phosphatase-like 2 | chr5:108163-112143 REVERSE LENGTH=770	800	86753	36	33	22	21	268	1	1	1	381.224	760.434	2	760.433	0.0006	0	21.06	0.13	R	DTSVLVK	L
5	1	AT5G01270.1	| Symbols: CPL2, ATCPL2 | carboxyl-terminal domain (ctd) phosphatase-like 2 | chr5:108163-112143 REVERSE LENGTH=770	800	86753	36	33	22	21	553	1	1	1	405.745	809.476	2	809.476	-0.0001	0	23.62	0.038	K	PSLLGAPR	R
5	1	AT5G01270.1	| Symbols: CPL2, ATCPL2 | carboxyl-terminal domain (ctd) phosphatase-like 2 | chr5:108163-112143 REVERSE LENGTH=770	800	86753	36	33	22	21	1500	1	1	1	475.725	949.436	2	949.436	0.0001	0	71.8	1.9e-06	K	MAMVIDDR	M
5	1	AT5G01270.1	| Symbols: CPL2, ATCPL2 | carboxyl-terminal domain (ctd) phosphatase-like 2 | chr5:108163-112143 REVERSE LENGTH=770	800	86753	36	33	22	21	1501	1	1	1	475.726	949.437	2	949.436	0.001	0	57	5.1e-05	K	MAMVIDDR	M
5	1	AT5G01270.1	| Symbols: CPL2, ATCPL2 | carboxyl-terminal domain (ctd) phosphatase-like 2 | chr5:108163-112143 REVERSE LENGTH=770	800	86753	36	33	22	21	1642	1	1	1	483.722	965.43	2	965.431	-0.0009	0	58.36	2.8e-05	K	MAMVIDDR	M	Oxidation (M)	0.00200000.0
5	1	AT5G01270.1	| Symbols: CPL2, ATCPL2 | carboxyl-terminal domain (ctd) phosphatase-like 2 | chr5:108163-112143 REVERSE LENGTH=770	800	86753	36	33	22	21	2424	1	1	1	523.273	1044.53	2	1044.54	-0.003	0	40.82	0.0026	K	SVVYHGDLR	L
5	1	AT5G01270.1	| Symbols: CPL2, ATCPL2 | carboxyl-terminal domain (ctd) phosphatase-like 2 | chr5:108163-112143 REVERSE LENGTH=770	800	86753	36	33	22	21	2561	1	1	1	529.731	1057.45	2	1057.45	0.0017	0	28.88	0.0086	R	DGFTFSDGGR	P
5	1	AT5G01270.1	| Symbols: CPL2, ATCPL2 | carboxyl-terminal domain (ctd) phosphatase-like 2 | chr5:108163-112143 REVERSE LENGTH=770	800	86753	36	33	22	21	2812	1	1	1	542.25	1082.48	2	1082.49	-0.001	0	45.69	0.00017	R	DYALEMWR	L
5	1	AT5G01270.1	| Symbols: CPL2, ATCPL2 | carboxyl-terminal domain (ctd) phosphatase-like 2 | chr5:108163-112143 REVERSE LENGTH=770	800	86753	36	33	22	21	2928	1	1	1	366.214	1095.62	3	1095.62	-0.0003	0	64.59	4.8e-06	K	YVAHVAPLAR	E
5	1	AT5G01270.1	| Symbols: CPL2, ATCPL2 | carboxyl-terminal domain (ctd) phosphatase-like 2 | chr5:108163-112143 REVERSE LENGTH=770	800	86753	36	33	22	21	2929	1	1	1	366.214	1095.62	3	1095.62	0.0004	0	42.42	0.00037	K	YVAHVAPLAR	E
5	1	AT5G01270.1	| Symbols: CPL2, ATCPL2 | carboxyl-terminal domain (ctd) phosphatase-like 2 | chr5:108163-112143 REVERSE LENGTH=770	800	86753	36	33	22	21	3177	1	1	1	372.868	1115.58	3	1115.58	-0.0004	0	61.56	1.8e-05	R	IHHLSPAGER	C
5	1	AT5G01270.1	| Symbols: CPL2, ATCPL2 | carboxyl-terminal domain (ctd) phosphatase-like 2 | chr5:108163-112143 REVERSE LENGTH=770	800	86753	36	33	22	21	3178	1	1	1	558.799	1115.58	2	1115.58	-0.0001	0	23.12	0.02	R	IHHLSPAGER	C
5	1	AT5G01270.1	| Symbols: CPL2, ATCPL2 | carboxyl-terminal domain (ctd) phosphatase-like 2 | chr5:108163-112143 REVERSE LENGTH=770	800	86753	36	33	22	21	3874	1	1	1	390.552	1168.63	3	1168.64	-0.0003	1	38.79	0.0028	K	LRPAWEELR	S
5	1	AT5G01270.1	| Symbols: CPL2, ATCPL2 | carboxyl-terminal domain (ctd) phosphatase-like 2 | chr5:108163-112143 REVERSE LENGTH=770	800	86753	36	33	22	21	3875	1	1	1	585.327	1168.64	2	1168.64	0.0052	1	44.51	0.0007	K	LRPAWEELR	S
5	1	AT5G01270.1	| Symbols: CPL2, ATCPL2 | carboxyl-terminal domain (ctd) phosphatase-like 2 | chr5:108163-112143 REVERSE LENGTH=770	800	86753	36	33	22	21	3877	1	1	1	585.334	1168.65	2	1168.64	0.0185	1	17.84	0.071	K	LRPAWEELR	S
5	1	AT5G01270.1	| Symbols: CPL2, ATCPL2 | carboxyl-terminal domain (ctd) phosphatase-like 2 | chr5:108163-112143 REVERSE LENGTH=770	800	86753	36	33	22	21	3901	1	1	1	586.788	1171.56	2	1171.56	-0.0001	1	33.69	0.008	K	VWEDKDQPR	V
5	1	AT5G01270.1	| Symbols: CPL2, ATCPL2 | carboxyl-terminal domain (ctd) phosphatase-like 2 | chr5:108163-112143 REVERSE LENGTH=770	800	86753	36	33	22	21	3902	1	1	1	391.528	1171.56	3	1171.56	0.0002	1	38.38	0.0027	K	VWEDKDQPR	V
5	1	AT5G01270.1	| Symbols: CPL2, ATCPL2 | carboxyl-terminal domain (ctd) phosphatase-like 2 | chr5:108163-112143 REVERSE LENGTH=770	800	86753	36	33	22	21	5231	1	1	1	441.884	1322.63	3	1322.63	-0.0015	0	53.78	0.00011	K	DAHQQAAENALR	S
5	1	AT5G01270.1	| Symbols: CPL2, ATCPL2 | carboxyl-terminal domain (ctd) phosphatase-like 2 | chr5:108163-112143 REVERSE LENGTH=770	800	86753	36	33	22	21	5551	1	1	1	674.895	1347.78	2	1347.78	-0.0011	0	54.41	7.9e-06	R	LLDPEAHLISLK	E
5	1	AT5G01270.1	| Symbols: CPL2, ATCPL2 | carboxyl-terminal domain (ctd) phosphatase-like 2 | chr5:108163-112143 REVERSE LENGTH=770	800	86753	36	33	22	21	5552	1	1	1	450.266	1347.78	3	1347.78	-0.0009	0	58.32	1.4e-05	R	LLDPEAHLISLK	E
5	1	AT5G01270.1	| Symbols: CPL2, ATCPL2 | carboxyl-terminal domain (ctd) phosphatase-like 2 | chr5:108163-112143 REVERSE LENGTH=770	800	86753	36	33	22	21	5553	1	1	1	450.266	1347.78	3	1347.78	0.0009	0	54.05	2.8e-05	R	LLDPEAHLISLK	E
5	1	AT5G01270.1	| Symbols: CPL2, ATCPL2 | carboxyl-terminal domain (ctd) phosphatase-like 2 | chr5:108163-112143 REVERSE LENGTH=770	800	86753	36	33	22	21	6016	1	1	1	692.372	1382.73	2	1382.73	-0.0002	0	46.81	0.00036	R	NQNFNQPPILAK	I
5	1	AT5G01270.1	| Symbols: CPL2, ATCPL2 | carboxyl-terminal domain (ctd) phosphatase-like 2 | chr5:108163-112143 REVERSE LENGTH=770	800	86753	36	33	22	21	6017	1	1	1	692.373	1382.73	2	1382.73	0.0016	0	15.99	0.17	R	NQNFNQPPILAK	I
5	1	AT5G01270.1	| Symbols: CPL2, ATCPL2 | carboxyl-terminal domain (ctd) phosphatase-like 2 | chr5:108163-112143 REVERSE LENGTH=770	800	86753	36	33	22	21	6328	1	1	1	469.885	1406.63	3	1406.63	-0.0016	1	48.92	3.3e-05	R	SEEVAMDDDLKR	Q
5	1	AT5G01270.1	| Symbols: CPL2, ATCPL2 | carboxyl-terminal domain (ctd) phosphatase-like 2 | chr5:108163-112143 REVERSE LENGTH=770	800	86753	36	33	22	21	6329	1	1	1	469.885	1406.63	3	1406.63	-0.0005	1	65.77	6.8e-07	R	SEEVAMDDDLKR	Q
5	1	AT5G01270.1	| Symbols: CPL2, ATCPL2 | carboxyl-terminal domain (ctd) phosphatase-like 2 | chr5:108163-112143 REVERSE LENGTH=770	800	86753	36	33	22	21	6330	1	1	1	469.885	1406.63	3	1406.63	0	1	49.28	2.4e-05	R	SEEVAMDDDLKR	Q
5	1	AT5G01270.1	| Symbols: CPL2, ATCPL2 | carboxyl-terminal domain (ctd) phosphatase-like 2 | chr5:108163-112143 REVERSE LENGTH=770	800	86753	36	33	22	21	7450	1	1	1	510.27	1527.79	3	1527.79	0.0017	0	45.6	5.6e-05	K	SLLSVFNGGICHPK	M
5	1	AT5G01270.1	| Symbols: CPL2, ATCPL2 | carboxyl-terminal domain (ctd) phosphatase-like 2 | chr5:108163-112143 REVERSE LENGTH=770	800	86753	36	33	22	21	7821	1	1	1	779.385	1556.76	2	1556.76	-0.0004	1	28.1	0.0023	K	GLEEEAPKENISEL	-
5	1	AT5G01270.1	| Symbols: CPL2, ATCPL2 | carboxyl-terminal domain (ctd) phosphatase-like 2 | chr5:108163-112143 REVERSE LENGTH=770	800	86753	36	33	22	21	9212	1	1	1	557.604	1669.79	3	1669.79	0.0001	1	36.18	0.0004	K	AQPEEVRPTSDGQEK	V
5	1	AT5G01270.1	| Symbols: CPL2, ATCPL2 | carboxyl-terminal domain (ctd) phosphatase-like 2 | chr5:108163-112143 REVERSE LENGTH=770	800	86753	36	33	22	21	9359	1	1	1	562.929	1685.77	3	1685.77	0.0002	1	29.13	0.0019	R	DGFTFSDGGRPLMMR	P
5	1	AT5G01270.1	| Symbols: CPL2, ATCPL2 | carboxyl-terminal domain (ctd) phosphatase-like 2 | chr5:108163-112143 REVERSE LENGTH=770	800	86753	36	33	22	21	11765	1	1	1	944.461	1886.91	2	1886.9	0.0025	0	19.93	0.014	K	QYIDNDYAFDNGVLLK	A
5	1	AT5G01270.1	| Symbols: CPL2, ATCPL2 | carboxyl-terminal domain (ctd) phosphatase-like 2 | chr5:108163-112143 REVERSE LENGTH=770	800	86753	36	33	22	21	13703	1	1	1	1020.53	2039.04	2	2039.04	-0.0069	0	17.75	0.025	K	TAVVMLGDEEIHLVAMPSK	E
5	1	AT5G01270.1	| Symbols: CPL2, ATCPL2 | carboxyl-terminal domain (ctd) phosphatase-like 2 | chr5:108163-112143 REVERSE LENGTH=770	800	86753	36	33	22	21	13704	1	1	1	680.689	2039.04	3	2039.04	0.0012	0	76.82	6.3e-08	K	TAVVMLGDEEIHLVAMPSK	E
5	1	AT5G01270.1	| Symbols: CPL2, ATCPL2 | carboxyl-terminal domain (ctd) phosphatase-like 2 | chr5:108163-112143 REVERSE LENGTH=770	800	86753	36	33	22	21	18097	1	1	1	871.051	2610.13	3	2610.14	-0.0037	1	29.89	0.0016	R	ETEKGPENDNGFLWESSEDVSNK	G
5	1	AT5G01270.1	| Symbols: CPL2, ATCPL2 | carboxyl-terminal domain (ctd) phosphatase-like 2 | chr5:108163-112143 REVERSE LENGTH=770	800	86753	36	33	22	21	18098	1	1	1	871.052	2610.13	3	2610.14	-0.0031	1	40.66	0.00015	R	ETEKGPENDNGFLWESSEDVSNK	G
5	1	AT5G01270.1	| Symbols: CPL2, ATCPL2 | carboxyl-terminal domain (ctd) phosphatase-like 2 | chr5:108163-112143 REVERSE LENGTH=770	800	86753	36	33	22	21	20795	1	1	1	795.378	3177.48	4	3177.48	0.0073	1	22.41	0.0079	K	IPMQPPSSSMHSPGGWLVDDENRPSFPGR	P
5		AT5G01270.2	| Symbols: CPL2 | carboxyl-terminal domain (ctd) phosphatase-like 2 | chr5:107943-112143 REVERSE LENGTH=774	786	87250	35	32	21	20	268	1	0	1	381.224	760.434	2	760.433	0.0006	0	21.06	0.13	R	DTSVLVK	L
5		AT5G01270.2	| Symbols: CPL2 | carboxyl-terminal domain (ctd) phosphatase-like 2 | chr5:107943-112143 REVERSE LENGTH=774	786	87250	35	32	21	20	553	1	0	1	405.745	809.476	2	809.476	-0.0001	0	23.62	0.038	K	PSLLGAPR	R
5		AT5G01270.2	| Symbols: CPL2 | carboxyl-terminal domain (ctd) phosphatase-like 2 | chr5:107943-112143 REVERSE LENGTH=774	786	87250	35	32	21	20	1500	1	0	1	475.725	949.436	2	949.436	0.0001	0	71.8	1.9e-06	K	MAMVIDDR	M
5		AT5G01270.2	| Symbols: CPL2 | carboxyl-terminal domain (ctd) phosphatase-like 2 | chr5:107943-112143 REVERSE LENGTH=774	786	87250	35	32	21	20	1501	1	0	1	475.726	949.437	2	949.436	0.001	0	57	5.1e-05	K	MAMVIDDR	M
5		AT5G01270.2	| Symbols: CPL2 | carboxyl-terminal domain (ctd) phosphatase-like 2 | chr5:107943-112143 REVERSE LENGTH=774	786	87250	35	32	21	20	1642	1	0	1	483.722	965.43	2	965.431	-0.0009	0	58.36	2.8e-05	K	MAMVIDDR	M	Oxidation (M)	0.00200000.0
5		AT5G01270.2	| Symbols: CPL2 | carboxyl-terminal domain (ctd) phosphatase-like 2 | chr5:107943-112143 REVERSE LENGTH=774	786	87250	35	32	21	20	2424	1	0	1	523.273	1044.53	2	1044.54	-0.003	0	40.82	0.0026	K	SVVYHGDLR	L
5		AT5G01270.2	| Symbols: CPL2 | carboxyl-terminal domain (ctd) phosphatase-like 2 | chr5:107943-112143 REVERSE LENGTH=774	786	87250	35	32	21	20	2561	1	0	1	529.731	1057.45	2	1057.45	0.0017	0	28.88	0.0086	R	DGFTFSDGGR	P
5		AT5G01270.2	| Symbols: CPL2 | carboxyl-terminal domain (ctd) phosphatase-like 2 | chr5:107943-112143 REVERSE LENGTH=774	786	87250	35	32	21	20	2812	1	0	1	542.25	1082.48	2	1082.49	-0.001	0	45.69	0.00017	R	DYALEMWR	L
5		AT5G01270.2	| Symbols: CPL2 | carboxyl-terminal domain (ctd) phosphatase-like 2 | chr5:107943-112143 REVERSE LENGTH=774	786	87250	35	32	21	20	2928	1	0	1	366.214	1095.62	3	1095.62	-0.0003	0	64.59	4.8e-06	K	YVAHVAPLAR	E
5		AT5G01270.2	| Symbols: CPL2 | carboxyl-terminal domain (ctd) phosphatase-like 2 | chr5:107943-112143 REVERSE LENGTH=774	786	87250	35	32	21	20	2929	1	0	1	366.214	1095.62	3	1095.62	0.0004	0	42.42	0.00037	K	YVAHVAPLAR	E
5		AT5G01270.2	| Symbols: CPL2 | carboxyl-terminal domain (ctd) phosphatase-like 2 | chr5:107943-112143 REVERSE LENGTH=774	786	87250	35	32	21	20	3177	1	0	1	372.868	1115.58	3	1115.58	-0.0004	0	61.56	1.8e-05	R	IHHLSPAGER	C
5		AT5G01270.2	| Symbols: CPL2 | carboxyl-terminal domain (ctd) phosphatase-like 2 | chr5:107943-112143 REVERSE LENGTH=774	786	87250	35	32	21	20	3178	1	0	1	558.799	1115.58	2	1115.58	-0.0001	0	23.12	0.02	R	IHHLSPAGER	C
5		AT5G01270.2	| Symbols: CPL2 | carboxyl-terminal domain (ctd) phosphatase-like 2 | chr5:107943-112143 REVERSE LENGTH=774	786	87250	35	32	21	20	3874	1	0	1	390.552	1168.63	3	1168.64	-0.0003	1	38.79	0.0028	K	LRPAWEELR	S
5		AT5G01270.2	| Symbols: CPL2 | carboxyl-terminal domain (ctd) phosphatase-like 2 | chr5:107943-112143 REVERSE LENGTH=774	786	87250	35	32	21	20	3875	1	0	1	585.327	1168.64	2	1168.64	0.0052	1	44.51	0.0007	K	LRPAWEELR	S
5		AT5G01270.2	| Symbols: CPL2 | carboxyl-terminal domain (ctd) phosphatase-like 2 | chr5:107943-112143 REVERSE LENGTH=774	786	87250	35	32	21	20	3877	1	0	1	585.334	1168.65	2	1168.64	0.0185	1	17.84	0.071	K	LRPAWEELR	S
5		AT5G01270.2	| Symbols: CPL2 | carboxyl-terminal domain (ctd) phosphatase-like 2 | chr5:107943-112143 REVERSE LENGTH=774	786	87250	35	32	21	20	3901	1	0	1	586.788	1171.56	2	1171.56	-0.0001	1	33.69	0.008	K	VWEDKDQPR	V
5		AT5G01270.2	| Symbols: CPL2 | carboxyl-terminal domain (ctd) phosphatase-like 2 | chr5:107943-112143 REVERSE LENGTH=774	786	87250	35	32	21	20	3902	1	0	1	391.528	1171.56	3	1171.56	0.0002	1	38.38	0.0027	K	VWEDKDQPR	V
5		AT5G01270.2	| Symbols: CPL2 | carboxyl-terminal domain (ctd) phosphatase-like 2 | chr5:107943-112143 REVERSE LENGTH=774	786	87250	35	32	21	20	5231	1	0	1	441.884	1322.63	3	1322.63	-0.0015	0	53.78	0.00011	K	DAHQQAAENALR	S
5		AT5G01270.2	| Symbols: CPL2 | carboxyl-terminal domain (ctd) phosphatase-like 2 | chr5:107943-112143 REVERSE LENGTH=774	786	87250	35	32	21	20	5551	1	0	1	674.895	1347.78	2	1347.78	-0.0011	0	54.41	7.9e-06	R	LLDPEAHLISLK	E
5		AT5G01270.2	| Symbols: CPL2 | carboxyl-terminal domain (ctd) phosphatase-like 2 | chr5:107943-112143 REVERSE LENGTH=774	786	87250	35	32	21	20	5552	1	0	1	450.266	1347.78	3	1347.78	-0.0009	0	58.32	1.4e-05	R	LLDPEAHLISLK	E
5		AT5G01270.2	| Symbols: CPL2 | carboxyl-terminal domain (ctd) phosphatase-like 2 | chr5:107943-112143 REVERSE LENGTH=774	786	87250	35	32	21	20	5553	1	0	1	450.266	1347.78	3	1347.78	0.0009	0	54.05	2.8e-05	R	LLDPEAHLISLK	E
5		AT5G01270.2	| Symbols: CPL2 | carboxyl-terminal domain (ctd) phosphatase-like 2 | chr5:107943-112143 REVERSE LENGTH=774	786	87250	35	32	21	20	6016	1	0	1	692.372	1382.73	2	1382.73	-0.0002	0	46.81	0.00036	R	NQNFNQPPILAK	I
5		AT5G01270.2	| Symbols: CPL2 | carboxyl-terminal domain (ctd) phosphatase-like 2 | chr5:107943-112143 REVERSE LENGTH=774	786	87250	35	32	21	20	6017	1	0	1	692.373	1382.73	2	1382.73	0.0016	0	15.99	0.17	R	NQNFNQPPILAK	I
5		AT5G01270.2	| Symbols: CPL2 | carboxyl-terminal domain (ctd) phosphatase-like 2 | chr5:107943-112143 REVERSE LENGTH=774	786	87250	35	32	21	20	6328	1	0	1	469.885	1406.63	3	1406.63	-0.0016	1	48.92	3.3e-05	R	SEEVAMDDDLKR	Q
5		AT5G01270.2	| Symbols: CPL2 | carboxyl-terminal domain (ctd) phosphatase-like 2 | chr5:107943-112143 REVERSE LENGTH=774	786	87250	35	32	21	20	6329	1	0	1	469.885	1406.63	3	1406.63	-0.0005	1	65.77	6.8e-07	R	SEEVAMDDDLKR	Q
5		AT5G01270.2	| Symbols: CPL2 | carboxyl-terminal domain (ctd) phosphatase-like 2 | chr5:107943-112143 REVERSE LENGTH=774	786	87250	35	32	21	20	6330	1	0	1	469.885	1406.63	3	1406.63	0	1	49.28	2.4e-05	R	SEEVAMDDDLKR	Q
5		AT5G01270.2	| Symbols: CPL2 | carboxyl-terminal domain (ctd) phosphatase-like 2 | chr5:107943-112143 REVERSE LENGTH=774	786	87250	35	32	21	20	7450	1	0	1	510.27	1527.79	3	1527.79	0.0017	0	45.6	5.6e-05	K	SLLSVFNGGICHPK	M
5		AT5G01270.2	| Symbols: CPL2 | carboxyl-terminal domain (ctd) phosphatase-like 2 | chr5:107943-112143 REVERSE LENGTH=774	786	87250	35	32	21	20	9212	1	0	1	557.604	1669.79	3	1669.79	0.0001	1	36.18	0.0004	K	AQPEEVRPTSDGQEK	V
5		AT5G01270.2	| Symbols: CPL2 | carboxyl-terminal domain (ctd) phosphatase-like 2 | chr5:107943-112143 REVERSE LENGTH=774	786	87250	35	32	21	20	9359	1	0	1	562.929	1685.77	3	1685.77	0.0002	1	29.13	0.0019	R	DGFTFSDGGRPLMMR	P
5		AT5G01270.2	| Symbols: CPL2 | carboxyl-terminal domain (ctd) phosphatase-like 2 | chr5:107943-112143 REVERSE LENGTH=774	786	87250	35	32	21	20	11765	1	0	1	944.461	1886.91	2	1886.9	0.0025	0	19.93	0.014	K	QYIDNDYAFDNGVLLK	A
5		AT5G01270.2	| Symbols: CPL2 | carboxyl-terminal domain (ctd) phosphatase-like 2 | chr5:107943-112143 REVERSE LENGTH=774	786	87250	35	32	21	20	13703	1	0	1	1020.53	2039.04	2	2039.04	-0.0069	0	17.75	0.025	K	TAVVMLGDEEIHLVAMPSK	E
5		AT5G01270.2	| Symbols: CPL2 | carboxyl-terminal domain (ctd) phosphatase-like 2 | chr5:107943-112143 REVERSE LENGTH=774	786	87250	35	32	21	20	13704	1	0	1	680.689	2039.04	3	2039.04	0.0012	0	76.82	6.3e-08	K	TAVVMLGDEEIHLVAMPSK	E
5		AT5G01270.2	| Symbols: CPL2 | carboxyl-terminal domain (ctd) phosphatase-like 2 | chr5:107943-112143 REVERSE LENGTH=774	786	87250	35	32	21	20	18097	1	0	1	871.051	2610.13	3	2610.14	-0.0037	1	29.89	0.0016	R	ETEKGPENDNGFLWESSEDVSNK	G
5		AT5G01270.2	| Symbols: CPL2 | carboxyl-terminal domain (ctd) phosphatase-like 2 | chr5:107943-112143 REVERSE LENGTH=774	786	87250	35	32	21	20	18098	1	0	1	871.052	2610.13	3	2610.14	-0.0031	1	40.66	0.00015	R	ETEKGPENDNGFLWESSEDVSNK	G
5		AT5G01270.2	| Symbols: CPL2 | carboxyl-terminal domain (ctd) phosphatase-like 2 | chr5:107943-112143 REVERSE LENGTH=774	786	87250	35	32	21	20	20795	1	0	1	795.378	3177.48	4	3177.48	0.0073	1	22.41	0.0079	K	IPMQPPSSSMHSPGGWLVDDENRPSFPGR	P
5		AT4G21670.1	| Symbols: CPL1, FRY2, ATCPL1 | C-terminal domain phosphatase-like 1 | chr4:11511511-11516922 FORWARD LENGTH=967	48	109150	3	2	2	2	2812	1	0	1	542.25	1082.48	2	1082.49	-0.001	0	45.69	0.00017	R	DYALEMWR	L
5		AT4G21670.1	| Symbols: CPL1, FRY2, ATCPL1 | C-terminal domain phosphatase-like 1 | chr4:11511511-11516922 FORWARD LENGTH=967	48	109150	3	2	2	2	3901	2	0	1	586.788	1171.56	2	1171.56	-0.0001	1	22.28	0.11	K	VWDEKDQPR	V
5		AT4G21670.1	| Symbols: CPL1, FRY2, ATCPL1 | C-terminal domain phosphatase-like 1 | chr4:11511511-11516922 FORWARD LENGTH=967	48	109150	3	2	2	2	3902	2	0	1	391.528	1171.56	3	1171.56	0.0002	1	25.74	0.05	K	VWDEKDQPR	V
6	1	AT1G63310.1	| Symbols: | unknown protein; BEST Arabidopsis thaliana protein match is: unknown protein (TAIR:AT2G20362.1); Has 78 Blast hits to 77 proteins in 11 species: Archae - 0; Bacteria - 0; Metazoa - 0; Fungi - 0; Plants - 78; Viruses - 0; Other Eukaryotes - 0 (source: NCBI BLink). | chr1:23486580-23487044 REVERSE LENGTH=154	607	17190	15	15	4	4	6103	1	1	1	695.826	1389.64	2	1389.64	-0.001	0	57.17	5.4e-06	K	NMISSLTHMGGDK	A
6	1	AT1G63310.1	| Symbols: | unknown protein; BEST Arabidopsis thaliana protein match is: unknown protein (TAIR:AT2G20362.1); Has 78 Blast hits to 77 proteins in 11 species: Archae - 0; Bacteria - 0; Metazoa - 0; Fungi - 0; Plants - 78; Viruses - 0; Other Eukaryotes - 0 (source: NCBI BLink). | chr1:23486580-23487044 REVERSE LENGTH=154	607	17190	15	15	4	4	6104	1	1	1	464.22	1389.64	3	1389.64	0.0001	0	42.6	0.0001	K	NMISSLTHMGGDK	A
6	1	AT1G63310.1	| Symbols: | unknown protein; BEST Arabidopsis thaliana protein match is: unknown protein (TAIR:AT2G20362.1); Has 78 Blast hits to 77 proteins in 11 species: Archae - 0; Bacteria - 0; Metazoa - 0; Fungi - 0; Plants - 78; Viruses - 0; Other Eukaryotes - 0 (source: NCBI BLink). | chr1:23486580-23487044 REVERSE LENGTH=154	607	17190	15	15	4	4	6119	1	1	1	696.381	1390.75	2	1390.75	-0.0005	0	66.98	5.2e-07	R	VITLSGSNLGATMK	T
6	1	AT1G63310.1	| Symbols: | unknown protein; BEST Arabidopsis thaliana protein match is: unknown protein (TAIR:AT2G20362.1); Has 78 Blast hits to 77 proteins in 11 species: Archae - 0; Bacteria - 0; Metazoa - 0; Fungi - 0; Plants - 78; Viruses - 0; Other Eukaryotes - 0 (source: NCBI BLink). | chr1:23486580-23487044 REVERSE LENGTH=154	607	17190	15	15	4	4	6120	1	1	1	696.382	1390.75	2	1390.75	-0.0001	0	83.39	2.5e-08	R	VITLSGSNLGATMK	T
6	1	AT1G63310.1	| Symbols: | unknown protein; BEST Arabidopsis thaliana protein match is: unknown protein (TAIR:AT2G20362.1); Has 78 Blast hits to 77 proteins in 11 species: Archae - 0; Bacteria - 0; Metazoa - 0; Fungi - 0; Plants - 78; Viruses - 0; Other Eukaryotes - 0 (source: NCBI BLink). | chr1:23486580-23487044 REVERSE LENGTH=154	607	17190	15	15	4	4	6321	1	1	1	469.55	1405.63	3	1405.63	-0.0033	0	29.29	0.0027	K	NMISSLTHMGGDK	A	Oxidation (M)	0.0200000000000.0
6	1	AT1G63310.1	| Symbols: | unknown protein; BEST Arabidopsis thaliana protein match is: unknown protein (TAIR:AT2G20362.1); Has 78 Blast hits to 77 proteins in 11 species: Archae - 0; Bacteria - 0; Metazoa - 0; Fungi - 0; Plants - 78; Viruses - 0; Other Eukaryotes - 0 (source: NCBI BLink). | chr1:23486580-23487044 REVERSE LENGTH=154	607	17190	15	15	4	4	6323	1	1	1	469.552	1405.63	3	1405.63	0.0009	0	37.77	0.00029	K	NMISSLTHMGGDK	A	Oxidation (M)	0.0000000020000.0
6	1	AT1G63310.1	| Symbols: | unknown protein; BEST Arabidopsis thaliana protein match is: unknown protein (TAIR:AT2G20362.1); Has 78 Blast hits to 77 proteins in 11 species: Archae - 0; Bacteria - 0; Metazoa - 0; Fungi - 0; Plants - 78; Viruses - 0; Other Eukaryotes - 0 (source: NCBI BLink). | chr1:23486580-23487044 REVERSE LENGTH=154	607	17190	15	15	4	4	6339	1	1	1	704.378	1406.74	2	1406.74	-0.0025	0	30.97	0.0012	R	VITLSGSNLGATMK	T	Oxidation (M)	0.00000000000020.0
6	1	AT1G63310.1	| Symbols: | unknown protein; BEST Arabidopsis thaliana protein match is: unknown protein (TAIR:AT2G20362.1); Has 78 Blast hits to 77 proteins in 11 species: Archae - 0; Bacteria - 0; Metazoa - 0; Fungi - 0; Plants - 78; Viruses - 0; Other Eukaryotes - 0 (source: NCBI BLink). | chr1:23486580-23487044 REVERSE LENGTH=154	607	17190	15	15	4	4	7875	1	1	1	783.336	1564.66	2	1564.66	-0.0069	0	71.03	2.2e-07	K	AGPSQYDEEEDGIR	V
6	1	AT1G63310.1	| Symbols: | unknown protein; BEST Arabidopsis thaliana protein match is: unknown protein (TAIR:AT2G20362.1); Has 78 Blast hits to 77 proteins in 11 species: Archae - 0; Bacteria - 0; Metazoa - 0; Fungi - 0; Plants - 78; Viruses - 0; Other Eukaryotes - 0 (source: NCBI BLink). | chr1:23486580-23487044 REVERSE LENGTH=154	607	17190	15	15	4	4	7876	1	1	1	783.337	1564.66	2	1564.66	-0.0049	0	80.09	3.1e-08	K	AGPSQYDEEEDGIR	V
6	1	AT1G63310.1	| Symbols: | unknown protein; BEST Arabidopsis thaliana protein match is: unknown protein (TAIR:AT2G20362.1); Has 78 Blast hits to 77 proteins in 11 species: Archae - 0; Bacteria - 0; Metazoa - 0; Fungi - 0; Plants - 78; Viruses - 0; Other Eukaryotes - 0 (source: NCBI BLink). | chr1:23486580-23487044 REVERSE LENGTH=154	607	17190	15	15	4	4	7877	1	1	1	783.339	1564.66	2	1564.66	-0.0013	0	61.87	1.6e-06	K	AGPSQYDEEEDGIR	V
6	1	AT1G63310.1	| Symbols: | unknown protein; BEST Arabidopsis thaliana protein match is: unknown protein (TAIR:AT2G20362.1); Has 78 Blast hits to 77 proteins in 11 species: Archae - 0; Bacteria - 0; Metazoa - 0; Fungi - 0; Plants - 78; Viruses - 0; Other Eukaryotes - 0 (source: NCBI BLink). | chr1:23486580-23487044 REVERSE LENGTH=154	607	17190	15	15	4	4	7878	1	1	1	783.34	1564.67	2	1564.66	0.0022	0	52.63	1.2e-05	K	AGPSQYDEEEDGIR	V
6	1	AT1G63310.1	| Symbols: | unknown protein; BEST Arabidopsis thaliana protein match is: unknown protein (TAIR:AT2G20362.1); Has 78 Blast hits to 77 proteins in 11 species: Archae - 0; Bacteria - 0; Metazoa - 0; Fungi - 0; Plants - 78; Viruses - 0; Other Eukaryotes - 0 (source: NCBI BLink). | chr1:23486580-23487044 REVERSE LENGTH=154	607	17190	15	15	4	4	17268	1	1	1	485.244	2421.18	5	2421.18	0.0013	1	48.79	2.7e-05	K	YETHDPGVHLDISGDVEKPSVK	I
6	1	AT1G63310.1	| Symbols: | unknown protein; BEST Arabidopsis thaliana protein match is: unknown protein (TAIR:AT2G20362.1); Has 78 Blast hits to 77 proteins in 11 species: Archae - 0; Bacteria - 0; Metazoa - 0; Fungi - 0; Plants - 78; Viruses - 0; Other Eukaryotes - 0 (source: NCBI BLink). | chr1:23486580-23487044 REVERSE LENGTH=154	607	17190	15	15	4	4	17269	1	1	1	485.244	2421.18	5	2421.18	0.0015	1	60.33	2.2e-06	K	YETHDPGVHLDISGDVEKPSVK	I
6	1	AT1G63310.1	| Symbols: | unknown protein; BEST Arabidopsis thaliana protein match is: unknown protein (TAIR:AT2G20362.1); Has 78 Blast hits to 77 proteins in 11 species: Archae - 0; Bacteria - 0; Metazoa - 0; Fungi - 0; Plants - 78; Viruses - 0; Other Eukaryotes - 0 (source: NCBI BLink). | chr1:23486580-23487044 REVERSE LENGTH=154	607	17190	15	15	4	4	17270	1	1	1	606.303	2421.18	4	2421.18	0.0019	1	65.14	7.8e-07	K	YETHDPGVHLDISGDVEKPSVK	I
6	1	AT1G63310.1	| Symbols: | unknown protein; BEST Arabidopsis thaliana protein match is: unknown protein (TAIR:AT2G20362.1); Has 78 Blast hits to 77 proteins in 11 species: Archae - 0; Bacteria - 0; Metazoa - 0; Fungi - 0; Plants - 78; Viruses - 0; Other Eukaryotes - 0 (source: NCBI BLink). | chr1:23486580-23487044 REVERSE LENGTH=154	607	17190	15	15	4	4	17272	1	1	1	606.303	2421.18	4	2421.18	0.0022	1	47.64	3.4e-05	K	YETHDPGVHLDISGDVEKPSVK	I
7	1	AT2G46630.1	| Symbols: | unknown protein; LOCATED IN: chloroplast; EXPRESSED IN: 22 plant structures; EXPRESSED DURING: 13 growth stages; Has 110095 Blast hits to 59224 proteins in 2216 species: Archae - 177; Bacteria - 15429; Metazoa - 38345; Fungi - 18843; Plants - 13341; Viruses - 3084; Other Eukaryotes - 20876 (source: NCBI BLink). | chr2:19145529-19146713 FORWARD LENGTH=394	566	43220	21	19	7	7	414	1	1	1	394.729	787.443	2	787.444	-0.0005	0	16.66	0.12	K	NILTAEK	T
7	1	AT2G46630.1	| Symbols: | unknown protein; LOCATED IN: chloroplast; EXPRESSED IN: 22 plant structures; EXPRESSED DURING: 13 growth stages; Has 110095 Blast hits to 59224 proteins in 2216 species: Archae - 177; Bacteria - 15429; Metazoa - 38345; Fungi - 18843; Plants - 13341; Viruses - 3084; Other Eukaryotes - 20876 (source: NCBI BLink). | chr2:19145529-19146713 FORWARD LENGTH=394	566	43220	21	19	7	7	416	1	1	1	394.729	787.444	2	787.444	0.0001	0	33	0.0081	K	NILTAEK	T
7	1	AT2G46630.1	| Symbols: | unknown protein; LOCATED IN: chloroplast; EXPRESSED IN: 22 plant structures; EXPRESSED DURING: 13 growth stages; Has 110095 Blast hits to 59224 proteins in 2216 species: Archae - 177; Bacteria - 15429; Metazoa - 38345; Fungi - 18843; Plants - 13341; Viruses - 3084; Other Eukaryotes - 20876 (source: NCBI BLink). | chr2:19145529-19146713 FORWARD LENGTH=394	566	43220	21	19	7	7	1124	1	1	1	444.752	887.49	2	887.49	-0.0001	0	48.69	0.00054	K	GAVMEILR	S
7	1	AT2G46630.1	| Symbols: | unknown protein; LOCATED IN: chloroplast; EXPRESSED IN: 22 plant structures; EXPRESSED DURING: 13 growth stages; Has 110095 Blast hits to 59224 proteins in 2216 species: Archae - 177; Bacteria - 15429; Metazoa - 38345; Fungi - 18843; Plants - 13341; Viruses - 3084; Other Eukaryotes - 20876 (source: NCBI BLink). | chr2:19145529-19146713 FORWARD LENGTH=394	566	43220	21	19	7	7	1198	1	1	1	452.748	903.482	2	903.485	-0.0031	0	38.16	0.0074	K	GAVMEILR	S	Oxidation (M)	0.00020000.0
7	1	AT2G46630.1	| Symbols: | unknown protein; LOCATED IN: chloroplast; EXPRESSED IN: 22 plant structures; EXPRESSED DURING: 13 growth stages; Has 110095 Blast hits to 59224 proteins in 2216 species: Archae - 177; Bacteria - 15429; Metazoa - 38345; Fungi - 18843; Plants - 13341; Viruses - 3084; Other Eukaryotes - 20876 (source: NCBI BLink). | chr2:19145529-19146713 FORWARD LENGTH=394	566	43220	21	19	7	7	1468	1	1	1	472.773	943.531	2	943.534	-0.003	0	33.85	0.0033	R	VITIAGENK	G
7	1	AT2G46630.1	| Symbols: | unknown protein; LOCATED IN: chloroplast; EXPRESSED IN: 22 plant structures; EXPRESSED DURING: 13 growth stages; Has 110095 Blast hits to 59224 proteins in 2216 species: Archae - 177; Bacteria - 15429; Metazoa - 38345; Fungi - 18843; Plants - 13341; Viruses - 3084; Other Eukaryotes - 20876 (source: NCBI BLink). | chr2:19145529-19146713 FORWARD LENGTH=394	566	43220	21	19	7	7	1469	1	1	1	472.774	943.534	2	943.534	-0.0001	0	40.06	0.0012	R	VITIAGENK	G
7	1	AT2G46630.1	| Symbols: | unknown protein; LOCATED IN: chloroplast; EXPRESSED IN: 22 plant structures; EXPRESSED DURING: 13 growth stages; Has 110095 Blast hits to 59224 proteins in 2216 species: Archae - 177; Bacteria - 15429; Metazoa - 38345; Fungi - 18843; Plants - 13341; Viruses - 3084; Other Eukaryotes - 20876 (source: NCBI BLink). | chr2:19145529-19146713 FORWARD LENGTH=394	566	43220	21	19	7	7	1470	1	1	1	472.774	943.534	2	943.534	0	0	50.69	0.00015	R	VITIAGENK	G
7	1	AT2G46630.1	| Symbols: | unknown protein; LOCATED IN: chloroplast; EXPRESSED IN: 22 plant structures; EXPRESSED DURING: 13 growth stages; Has 110095 Blast hits to 59224 proteins in 2216 species: Archae - 177; Bacteria - 15429; Metazoa - 38345; Fungi - 18843; Plants - 13341; Viruses - 3084; Other Eukaryotes - 20876 (source: NCBI BLink). | chr2:19145529-19146713 FORWARD LENGTH=394	566	43220	21	19	7	7	1471	1	1	1	472.774	943.534	2	943.534	0.0002	0	58.79	5.3e-05	R	VITIAGENK	G
7	1	AT2G46630.1	| Symbols: | unknown protein; LOCATED IN: chloroplast; EXPRESSED IN: 22 plant structures; EXPRESSED DURING: 13 growth stages; Has 110095 Blast hits to 59224 proteins in 2216 species: Archae - 177; Bacteria - 15429; Metazoa - 38345; Fungi - 18843; Plants - 13341; Viruses - 3084; Other Eukaryotes - 20876 (source: NCBI BLink). | chr2:19145529-19146713 FORWARD LENGTH=394	566	43220	21	19	7	7	2342	1	1	1	519.781	1037.55	2	1037.55	-0.0025	0	40.23	0.0025	K	EVQEALPPR	K
7	1	AT2G46630.1	| Symbols: | unknown protein; LOCATED IN: chloroplast; EXPRESSED IN: 22 plant structures; EXPRESSED DURING: 13 growth stages; Has 110095 Blast hits to 59224 proteins in 2216 species: Archae - 177; Bacteria - 15429; Metazoa - 38345; Fungi - 18843; Plants - 13341; Viruses - 3084; Other Eukaryotes - 20876 (source: NCBI BLink). | chr2:19145529-19146713 FORWARD LENGTH=394	566	43220	21	19	7	7	2343	1	1	1	519.783	1037.55	2	1037.55	0.0006	0	25.74	0.011	K	EVQEALPPR	K
7	1	AT2G46630.1	| Symbols: | unknown protein; LOCATED IN: chloroplast; EXPRESSED IN: 22 plant structures; EXPRESSED DURING: 13 growth stages; Has 110095 Blast hits to 59224 proteins in 2216 species: Archae - 177; Bacteria - 15429; Metazoa - 38345; Fungi - 18843; Plants - 13341; Viruses - 3084; Other Eukaryotes - 20876 (source: NCBI BLink). | chr2:19145529-19146713 FORWARD LENGTH=394	566	43220	21	19	7	7	2344	1	1	1	519.783	1037.55	2	1037.55	0.0013	0	30.94	0.0097	K	EVQEALPPR	K
7	1	AT2G46630.1	| Symbols: | unknown protein; LOCATED IN: chloroplast; EXPRESSED IN: 22 plant structures; EXPRESSED DURING: 13 growth stages; Has 110095 Blast hits to 59224 proteins in 2216 species: Archae - 177; Bacteria - 15429; Metazoa - 38345; Fungi - 18843; Plants - 13341; Viruses - 3084; Other Eukaryotes - 20876 (source: NCBI BLink). | chr2:19145529-19146713 FORWARD LENGTH=394	566	43220	21	19	7	7	2345	1	1	1	519.784	1037.55	2	1037.55	0.002	0	21.64	0.024	K	EVQEALPPR	K
7	1	AT2G46630.1	| Symbols: | unknown protein; LOCATED IN: chloroplast; EXPRESSED IN: 22 plant structures; EXPRESSED DURING: 13 growth stages; Has 110095 Blast hits to 59224 proteins in 2216 species: Archae - 177; Bacteria - 15429; Metazoa - 38345; Fungi - 18843; Plants - 13341; Viruses - 3084; Other Eukaryotes - 20876 (source: NCBI BLink). | chr2:19145529-19146713 FORWARD LENGTH=394	566	43220	21	19	7	7	2346	1	1	1	519.784	1037.55	2	1037.55	0.0033	0	15.72	0.096	K	EVQEALPPR	K
7	1	AT2G46630.1	| Symbols: | unknown protein; LOCATED IN: chloroplast; EXPRESSED IN: 22 plant structures; EXPRESSED DURING: 13 growth stages; Has 110095 Blast hits to 59224 proteins in 2216 species: Archae - 177; Bacteria - 15429; Metazoa - 38345; Fungi - 18843; Plants - 13341; Viruses - 3084; Other Eukaryotes - 20876 (source: NCBI BLink). | chr2:19145529-19146713 FORWARD LENGTH=394	566	43220	21	19	7	7	2347	1	1	1	519.785	1037.55	2	1037.55	0.0042	0	38.42	0.0019	K	EVQEALPPR	K
7	1	AT2G46630.1	| Symbols: | unknown protein; LOCATED IN: chloroplast; EXPRESSED IN: 22 plant structures; EXPRESSED DURING: 13 growth stages; Has 110095 Blast hits to 59224 proteins in 2216 species: Archae - 177; Bacteria - 15429; Metazoa - 38345; Fungi - 18843; Plants - 13341; Viruses - 3084; Other Eukaryotes - 20876 (source: NCBI BLink). | chr2:19145529-19146713 FORWARD LENGTH=394	566	43220	21	19	7	7	2510	1	1	1	351.885	1052.63	3	1052.63	-0.0007	1	35.39	0.0019	R	SSLVVRPPAK	Q
7	1	AT2G46630.1	| Symbols: | unknown protein; LOCATED IN: chloroplast; EXPRESSED IN: 22 plant structures; EXPRESSED DURING: 13 growth stages; Has 110095 Blast hits to 59224 proteins in 2216 species: Archae - 177; Bacteria - 15429; Metazoa - 38345; Fungi - 18843; Plants - 13341; Viruses - 3084; Other Eukaryotes - 20876 (source: NCBI BLink). | chr2:19145529-19146713 FORWARD LENGTH=394	566	43220	21	19	7	7	7477	1	1	1	766.378	1530.74	2	1530.74	-0.0014	0	121.28	4.3e-12	R	PTAQGSSDPPPPQPR	P
7	1	AT2G46630.1	| Symbols: | unknown protein; LOCATED IN: chloroplast; EXPRESSED IN: 22 plant structures; EXPRESSED DURING: 13 growth stages; Has 110095 Blast hits to 59224 proteins in 2216 species: Archae - 177; Bacteria - 15429; Metazoa - 38345; Fungi - 18843; Plants - 13341; Viruses - 3084; Other Eukaryotes - 20876 (source: NCBI BLink). | chr2:19145529-19146713 FORWARD LENGTH=394	566	43220	21	19	7	7	7608	1	1	1	769.839	1537.66	2	1537.67	-0.0037	0	85.42	3.2e-08	R	QPSSSDSENIMSTR	V
7	1	AT2G46630.1	| Symbols: | unknown protein; LOCATED IN: chloroplast; EXPRESSED IN: 22 plant structures; EXPRESSED DURING: 13 growth stages; Has 110095 Blast hits to 59224 proteins in 2216 species: Archae - 177; Bacteria - 15429; Metazoa - 38345; Fungi - 18843; Plants - 13341; Viruses - 3084; Other Eukaryotes - 20876 (source: NCBI BLink). | chr2:19145529-19146713 FORWARD LENGTH=394	566	43220	21	19	7	7	7609	1	1	1	769.84	1537.66	2	1537.67	-0.0029	0	51.31	1.8e-05	R	QPSSSDSENIMSTR	V
7	1	AT2G46630.1	| Symbols: | unknown protein; LOCATED IN: chloroplast; EXPRESSED IN: 22 plant structures; EXPRESSED DURING: 13 growth stages; Has 110095 Blast hits to 59224 proteins in 2216 species: Archae - 177; Bacteria - 15429; Metazoa - 38345; Fungi - 18843; Plants - 13341; Viruses - 3084; Other Eukaryotes - 20876 (source: NCBI BLink). | chr2:19145529-19146713 FORWARD LENGTH=394	566	43220	21	19	7	7	7610	1	1	1	769.841	1537.67	2	1537.67	-0.0002	0	89.99	1.2e-08	R	QPSSSDSENIMSTR	V
7	1	AT2G46630.1	| Symbols: | unknown protein; LOCATED IN: chloroplast; EXPRESSED IN: 22 plant structures; EXPRESSED DURING: 13 growth stages; Has 110095 Blast hits to 59224 proteins in 2216 species: Archae - 177; Bacteria - 15429; Metazoa - 38345; Fungi - 18843; Plants - 13341; Viruses - 3084; Other Eukaryotes - 20876 (source: NCBI BLink). | chr2:19145529-19146713 FORWARD LENGTH=394	566	43220	21	19	7	7	7611	1	1	1	769.841	1537.67	2	1537.67	0.0001	0	93.08	5.8e-09	R	QPSSSDSENIMSTR	V
7	1	AT2G46630.1	| Symbols: | unknown protein; LOCATED IN: chloroplast; EXPRESSED IN: 22 plant structures; EXPRESSED DURING: 13 growth stages; Has 110095 Blast hits to 59224 proteins in 2216 species: Archae - 177; Bacteria - 15429; Metazoa - 38345; Fungi - 18843; Plants - 13341; Viruses - 3084; Other Eukaryotes - 20876 (source: NCBI BLink). | chr2:19145529-19146713 FORWARD LENGTH=394	566	43220	21	19	7	7	7800	1	1	1	777.839	1553.66	2	1553.66	0.0002	0	40.11	0.00019	R	QPSSSDSENIMSTR	V	Oxidation (M)	0.00000000002000.0
8	1	AT1G07660.1	| Symbols: | Histone superfamily protein | chr1:2369212-2369523 FORWARD LENGTH=103	551	11402	14	14	4	4	3952	1	1	1	590.814	1179.61	2	1179.61	-0.0001	0	80.01	3e-07	R	ISGLIYEETR	G
8	1	AT1G07660.1	| Symbols: | Histone superfamily protein | chr1:2369212-2369523 FORWARD LENGTH=103	551	11402	14	14	4	4	3953	1	1	1	590.815	1179.62	2	1179.61	0.0016	0	76.93	5.7e-07	R	ISGLIYEETR	G
8	1	AT1G07660.1	| Symbols: | Histone superfamily protein | chr1:2369212-2369523 FORWARD LENGTH=103	551	11402	14	14	4	4	3954	1	1	1	590.816	1179.62	2	1179.61	0.0043	0	59.48	1.5e-05	R	ISGLIYEETR	G
8	1	AT1G07660.1	| Symbols: | Histone superfamily protein | chr1:2369212-2369523 FORWARD LENGTH=103	551	11402	14	14	4	4	5102	1	1	1	655.855	1309.7	2	1309.7	0.0009	0	65.54	9.5e-07	K	TVTAMDVVYALK	R
8	1	AT1G07660.1	| Symbols: | Histone superfamily protein | chr1:2369212-2369523 FORWARD LENGTH=103	551	11402	14	14	4	4	5103	1	1	1	437.573	1309.7	3	1309.7	0.0018	0	42.96	0.0012	K	TVTAMDVVYALK	R
8	1	AT1G07660.1	| Symbols: | Histone superfamily protein | chr1:2369212-2369523 FORWARD LENGTH=103	551	11402	14	14	4	4	5104	1	1	1	655.856	1309.7	2	1309.7	0.0019	0	51.24	1.6e-05	K	TVTAMDVVYALK	R
8	1	AT1G07660.1	| Symbols: | Histone superfamily protein | chr1:2369212-2369523 FORWARD LENGTH=103	551	11402	14	14	4	4	5270	1	1	1	442.589	1324.75	3	1324.75	-0.0011	1	54.71	5.6e-05	R	DNIQGITKPAIR	R
8	1	AT1G07660.1	| Symbols: | Histone superfamily protein | chr1:2369212-2369523 FORWARD LENGTH=103	551	11402	14	14	4	4	5271	1	1	1	442.589	1324.75	3	1324.75	-0.0008	1	53.14	8e-05	R	DNIQGITKPAIR	R
8	1	AT1G07660.1	| Symbols: | Histone superfamily protein | chr1:2369212-2369523 FORWARD LENGTH=103	551	11402	14	14	4	4	5272	1	1	1	442.59	1324.75	3	1324.75	0.0022	1	50.82	0.00013	R	DNIQGITKPAIR	R
8	1	AT1G07660.1	| Symbols: | Histone superfamily protein | chr1:2369212-2369523 FORWARD LENGTH=103	551	11402	14	14	4	4	5273	1	1	1	663.382	1324.75	2	1324.75	0.0028	1	55.35	4.7e-05	R	DNIQGITKPAIR	R
8	1	AT1G07660.1	| Symbols: | Histone superfamily protein | chr1:2369212-2369523 FORWARD LENGTH=103	551	11402	14	14	4	4	5274	1	1	1	663.384	1324.75	2	1324.75	0.0066	1	68.52	1.9e-06	R	DNIQGITKPAIR	R
8	1	AT1G07660.1	| Symbols: | Histone superfamily protein | chr1:2369212-2369523 FORWARD LENGTH=103	551	11402	14	14	4	4	5282	1	1	1	663.852	1325.69	2	1325.69	-0.0011	0	63.63	1.1e-06	K	TVTAMDVVYALK	R	Oxidation (M)	0.000020000000.0
8	1	AT1G07660.1	| Symbols: | Histone superfamily protein | chr1:2369212-2369523 FORWARD LENGTH=103	551	11402	14	14	4	4	5283	1	1	1	663.852	1325.69	2	1325.69	0.0001	0	63.58	3e-06	K	TVTAMDVVYALK	R	Oxidation (M)	0.000020000000.0
8	1	AT1G07660.1	| Symbols: | Histone superfamily protein | chr1:2369212-2369523 FORWARD LENGTH=103	551	11402	14	14	4	4	6612	1	1	1	480.271	1437.79	3	1437.79	-0.0005	1	63.94	4.1e-06	R	KTVTAMDVVYALK	R
8		AT1G07660.2	| Symbols: | Histone superfamily protein | chr1:2369212-2369523 FORWARD LENGTH=86	391	9388	9	9	3	3	3952	1	0	1	590.814	1179.61	2	1179.61	-0.0001	0	80.01	3e-07	R	ISGLIYEETR	G
8		AT1G07660.2	| Symbols: | Histone superfamily protein | chr1:2369212-2369523 FORWARD LENGTH=86	391	9388	9	9	3	3	3953	1	0	1	590.815	1179.62	2	1179.61	0.0016	0	76.93	5.7e-07	R	ISGLIYEETR	G
8		AT1G07660.2	| Symbols: | Histone superfamily protein | chr1:2369212-2369523 FORWARD LENGTH=86	391	9388	9	9	3	3	3954	1	0	1	590.816	1179.62	2	1179.61	0.0043	0	59.48	1.5e-05	R	ISGLIYEETR	G
8		AT1G07660.2	| Symbols: | Histone superfamily protein | chr1:2369212-2369523 FORWARD LENGTH=86	391	9388	9	9	3	3	5102	1	0	1	655.855	1309.7	2	1309.7	0.0009	0	65.54	9.5e-07	K	TVTAMDVVYALK	R
8		AT1G07660.2	| Symbols: | Histone superfamily protein | chr1:2369212-2369523 FORWARD LENGTH=86	391	9388	9	9	3	3	5103	1	0	1	437.573	1309.7	3	1309.7	0.0018	0	42.96	0.0012	K	TVTAMDVVYALK	R
8		AT1G07660.2	| Symbols: | Histone superfamily protein | chr1:2369212-2369523 FORWARD LENGTH=86	391	9388	9	9	3	3	5104	1	0	1	655.856	1309.7	2	1309.7	0.0019	0	51.24	1.6e-05	K	TVTAMDVVYALK	R
8		AT1G07660.2	| Symbols: | Histone superfamily protein | chr1:2369212-2369523 FORWARD LENGTH=86	391	9388	9	9	3	3	5282	1	0	1	663.852	1325.69	2	1325.69	-0.0011	0	63.63	1.1e-06	K	TVTAMDVVYALK	R	Oxidation (M)	0.000020000000.0
8		AT1G07660.2	| Symbols: | Histone superfamily protein | chr1:2369212-2369523 FORWARD LENGTH=86	391	9388	9	9	3	3	5283	1	0	1	663.852	1325.69	2	1325.69	0.0001	0	63.58	3e-06	K	TVTAMDVVYALK	R	Oxidation (M)	0.000020000000.0
8		AT1G07660.2	| Symbols: | Histone superfamily protein | chr1:2369212-2369523 FORWARD LENGTH=86	391	9388	9	9	3	3	6612	1	0	1	480.271	1437.79	3	1437.79	-0.0005	1	63.94	4.1e-06	R	KTVTAMDVVYALK	R
9	1	AT5G02500.1	| Symbols: HSC70-1, HSP70-1, AT-HSC70-1, HSC70 | heat shock cognate protein 70-1 | chr5:554055-556334 REVERSE LENGTH=651	466	71712	13	13	11	11	4438	1	1	0	614.818	1227.62	2	1227.62	-0.0002	0	54	8.6e-05	R	VEIIANDQGNR	T
9	1	AT5G02500.1	| Symbols: HSC70-1, HSP70-1, AT-HSC70-1, HSC70 | heat shock cognate protein 70-1 | chr5:554055-556334 REVERSE LENGTH=651	466	71712	13	13	11	11	4440	1	1	0	614.818	1227.62	2	1227.62	0.0017	0	52.68	5.6e-05	R	VEIIANDQGNR	T
9	1	AT5G02500.1	| Symbols: HSC70-1, HSP70-1, AT-HSC70-1, HSC70 | heat shock cognate protein 70-1 | chr5:554055-556334 REVERSE LENGTH=651	466	71712	13	13	11	11	4448	1	1	1	615.768	1229.52	2	1229.52	-0.0024	0	27.6	0.0026	R	FSDSSVQSDMK	L
9	1	AT5G02500.1	| Symbols: HSC70-1, HSP70-1, AT-HSC70-1, HSC70 | heat shock cognate protein 70-1 | chr5:554055-556334 REVERSE LENGTH=651	466	71712	13	13	11	11	4862	1	1	0	426.882	1277.62	3	1277.62	0.0001	0	26.1	0.0036	R	MVNHFVQEFK	R
9	1	AT5G02500.1	| Symbols: HSC70-1, HSP70-1, AT-HSC70-1, HSC70 | heat shock cognate protein 70-1 | chr5:554055-556334 REVERSE LENGTH=651	466	71712	13	13	11	11	5133	1	1	1	657.314	1312.61	2	1312.61	0.002	0	54.81	3.6e-05	R	FEELNMDLFR	K
9	1	AT5G02500.1	| Symbols: HSC70-1, HSP70-1, AT-HSC70-1, HSC70 | heat shock cognate protein 70-1 | chr5:554055-556334 REVERSE LENGTH=651	466	71712	13	13	11	11	5667	1	1	0	679.812	1357.61	2	1357.61	0	0	34.29	0.0014	K	NALENYAYNMR	N
9	1	AT5G02500.1	| Symbols: HSC70-1, HSP70-1, AT-HSC70-1, HSC70 | heat shock cognate protein 70-1 | chr5:554055-556334 REVERSE LENGTH=651	466	71712	13	13	11	11	6059	1	1	1	693.869	1385.72	2	1385.72	0.0004	0	38.83	0.00023	K	ELESICNPIIAK	M
9	1	AT5G02500.1	| Symbols: HSC70-1, HSP70-1, AT-HSC70-1, HSC70 | heat shock cognate protein 70-1 | chr5:554055-556334 REVERSE LENGTH=651	466	71712	13	13	11	11	6603	1	1	0	718.881	1435.75	2	1435.75	0.0015	0	32.72	0.0026	K	VQQLLQDFFNGK	E
9	1	AT5G02500.1	| Symbols: HSC70-1, HSP70-1, AT-HSC70-1, HSC70 | heat shock cognate protein 70-1 | chr5:554055-556334 REVERSE LENGTH=651	466	71712	13	13	11	11	7889	1	1	1	783.904	1565.79	2	1565.8	-0.0076	0	48.28	3.4e-05	K	EFAAEEISSMVLIK	M
9	1	AT5G02500.1	| Symbols: HSC70-1, HSP70-1, AT-HSC70-1, HSC70 | heat shock cognate protein 70-1 | chr5:554055-556334 REVERSE LENGTH=651	466	71712	13	13	11	11	9093	1	1	0	830.45	1658.89	2	1658.89	-0.0026	0	95.87	1.9e-09	R	IINEPTAAAIAYGLDK	K
9	1	AT5G02500.1	| Symbols: HSC70-1, HSP70-1, AT-HSC70-1, HSC70 | heat shock cognate protein 70-1 | chr5:554055-556334 REVERSE LENGTH=651	466	71712	13	13	11	11	9094	1	1	0	553.971	1658.89	3	1658.89	0.0026	0	89.99	3.7e-09	R	IINEPTAAAIAYGLDK	K
9	1	AT5G02500.1	| Symbols: HSC70-1, HSP70-1, AT-HSC70-1, HSC70 | heat shock cognate protein 70-1 | chr5:554055-556334 REVERSE LENGTH=651	466	71712	13	13	11	11	9294	1	1	0	840.918	1679.82	2	1679.83	-0.0055	0	53.16	1e-05	K	NAVVTVPAYFNDSQR	Q
9	1	AT5G02500.1	| Symbols: HSC70-1, HSP70-1, AT-HSC70-1, HSC70 | heat shock cognate protein 70-1 | chr5:554055-556334 REVERSE LENGTH=651	466	71712	13	13	11	11	17759	1	1	1	854.089	2559.25	3	2559.25	-0.0001	0	80.47	3.5e-08	K	SINPDEAVAYGAAVQGAILSGEGNEK	V
9	2	AT5G02490.1	| Symbols: | Heat shock protein 70 (Hsp 70) family protein | chr5:550296-552565 REVERSE LENGTH=653	353	71741	9	9	7	7	4145	1	0	1	599.352	1196.69	2	1196.69	0.0009	0	69.43	6.1e-07	K	DAGVIAGLNVLR	I
9	2	AT5G02490.1	| Symbols: | Heat shock protein 70 (Hsp 70) family protein | chr5:550296-552565 REVERSE LENGTH=653	353	71741	9	9	7	7	4438	1	0	0	614.818	1227.62	2	1227.62	-0.0002	0	54	8.6e-05	R	VEIIANDQGNR	T
9	2	AT5G02490.1	| Symbols: | Heat shock protein 70 (Hsp 70) family protein | chr5:550296-552565 REVERSE LENGTH=653	353	71741	9	9	7	7	4440	1	0	0	614.818	1227.62	2	1227.62	0.0017	0	52.68	5.6e-05	R	VEIIANDQGNR	T
9	2	AT5G02490.1	| Symbols: | Heat shock protein 70 (Hsp 70) family protein | chr5:550296-552565 REVERSE LENGTH=653	353	71741	9	9	7	7	4862	1	0	0	426.882	1277.62	3	1277.62	0.0001	0	26.1	0.0036	R	MVNHFVQEFK	R
9	2	AT5G02490.1	| Symbols: | Heat shock protein 70 (Hsp 70) family protein | chr5:550296-552565 REVERSE LENGTH=653	353	71741	9	9	7	7	5667	1	0	0	679.812	1357.61	2	1357.61	0	0	34.29	0.0014	K	NALENYAYNMR	N
9	2	AT5G02490.1	| Symbols: | Heat shock protein 70 (Hsp 70) family protein | chr5:550296-552565 REVERSE LENGTH=653	353	71741	9	9	7	7	6603	1	0	0	718.881	1435.75	2	1435.75	0.0015	0	32.72	0.0026	K	VQQLLQDFFNGK	E
9	2	AT5G02490.1	| Symbols: | Heat shock protein 70 (Hsp 70) family protein | chr5:550296-552565 REVERSE LENGTH=653	353	71741	9	9	7	7	9093	1	0	0	830.45	1658.89	2	1658.89	-0.0026	0	95.87	1.9e-09	R	IINEPTAAAIAYGLDK	K
9	2	AT5G02490.1	| Symbols: | Heat shock protein 70 (Hsp 70) family protein | chr5:550296-552565 REVERSE LENGTH=653	353	71741	9	9	7	7	9094	1	0	0	553.971	1658.89	3	1658.89	0.0026	0	89.99	3.7e-09	R	IINEPTAAAIAYGLDK	K
9	2	AT5G02490.1	| Symbols: | Heat shock protein 70 (Hsp 70) family protein | chr5:550296-552565 REVERSE LENGTH=653	353	71741	9	9	7	7	9294	1	0	0	840.918	1679.82	2	1679.83	-0.0055	0	53.16	1e-05	K	NAVVTVPAYFNDSQR	Q
9		AT1G56410.1	| Symbols: ERD2, HSP70T-1 | heat shock protein 70 (Hsp 70) family protein | chr1:21117147-21119241 FORWARD LENGTH=617	337	68656	8	8	6	6	4145	1	0	1	599.352	1196.69	2	1196.69	0.0009	0	69.43	6.1e-07	K	DAGVIAGLNVLR	I
9		AT1G56410.1	| Symbols: ERD2, HSP70T-1 | heat shock protein 70 (Hsp 70) family protein | chr1:21117147-21119241 FORWARD LENGTH=617	337	68656	8	8	6	6	4438	1	0	0	614.818	1227.62	2	1227.62	-0.0002	0	54	8.6e-05	R	VEIIANDQGNR	T
9		AT1G56410.1	| Symbols: ERD2, HSP70T-1 | heat shock protein 70 (Hsp 70) family protein | chr1:21117147-21119241 FORWARD LENGTH=617	337	68656	8	8	6	6	4440	1	0	0	614.818	1227.62	2	1227.62	0.0017	0	52.68	5.6e-05	R	VEIIANDQGNR	T
9		AT1G56410.1	| Symbols: ERD2, HSP70T-1 | heat shock protein 70 (Hsp 70) family protein | chr1:21117147-21119241 FORWARD LENGTH=617	337	68656	8	8	6	6	4862	1	0	0	426.882	1277.62	3	1277.62	0.0001	0	26.1	0.0036	R	MVNHFVQEFK	R
9		AT1G56410.1	| Symbols: ERD2, HSP70T-1 | heat shock protein 70 (Hsp 70) family protein | chr1:21117147-21119241 FORWARD LENGTH=617	337	68656	8	8	6	6	6603	1	0	0	718.881	1435.75	2	1435.75	0.0015	0	32.72	0.0026	K	VQQLLQDFFNGK	E
9		AT1G56410.1	| Symbols: ERD2, HSP70T-1 | heat shock protein 70 (Hsp 70) family protein | chr1:21117147-21119241 FORWARD LENGTH=617	337	68656	8	8	6	6	9093	1	0	0	830.45	1658.89	2	1658.89	-0.0026	0	95.87	1.9e-09	R	IINEPTAAAIAYGLDK	K
9		AT1G56410.1	| Symbols: ERD2, HSP70T-1 | heat shock protein 70 (Hsp 70) family protein | chr1:21117147-21119241 FORWARD LENGTH=617	337	68656	8	8	6	6	9094	1	0	0	553.971	1658.89	3	1658.89	0.0026	0	89.99	3.7e-09	R	IINEPTAAAIAYGLDK	K
9		AT1G56410.1	| Symbols: ERD2, HSP70T-1 | heat shock protein 70 (Hsp 70) family protein | chr1:21117147-21119241 FORWARD LENGTH=617	337	68656	8	8	6	6	9294	1	0	0	840.918	1679.82	2	1679.83	-0.0055	0	53.16	1e-05	K	NAVVTVPAYFNDSQR	Q
9		AT3G12580.1	| Symbols: HSP70, ATHSP70 | heat shock protein 70 | chr3:3991487-3993689 REVERSE LENGTH=650	335	71456	9	9	7	7	4438	1	0	0	614.818	1227.62	2	1227.62	-0.0002	0	54	8.6e-05	R	VEIIANDQGNR	T
9		AT3G12580.1	| Symbols: HSP70, ATHSP70 | heat shock protein 70 | chr3:3991487-3993689 REVERSE LENGTH=650	335	71456	9	9	7	7	4440	1	0	0	614.818	1227.62	2	1227.62	0.0017	0	52.68	5.6e-05	R	VEIIANDQGNR	T
9		AT3G12580.1	| Symbols: HSP70, ATHSP70 | heat shock protein 70 | chr3:3991487-3993689 REVERSE LENGTH=650	335	71456	9	9	7	7	4862	1	0	0	426.882	1277.62	3	1277.62	0.0001	0	26.1	0.0036	R	MVNHFVQEFK	R
9		AT3G12580.1	| Symbols: HSP70, ATHSP70 | heat shock protein 70 | chr3:3991487-3993689 REVERSE LENGTH=650	335	71456	9	9	7	7	5133	1	0	1	657.314	1312.61	2	1312.61	0.002	0	54.81	3.6e-05	R	FEELNMDLFR	K
9		AT3G12580.1	| Symbols: HSP70, ATHSP70 | heat shock protein 70 | chr3:3991487-3993689 REVERSE LENGTH=650	335	71456	9	9	7	7	5667	1	0	0	679.812	1357.61	2	1357.61	0	0	34.29	0.0014	K	NALENYAYNMR	N
9		AT3G12580.1	| Symbols: HSP70, ATHSP70 | heat shock protein 70 | chr3:3991487-3993689 REVERSE LENGTH=650	335	71456	9	9	7	7	6603	1	0	0	718.881	1435.75	2	1435.75	0.0015	0	32.72	0.0026	K	VQQLLQDFFNGK	E
9		AT3G12580.1	| Symbols: HSP70, ATHSP70 | heat shock protein 70 | chr3:3991487-3993689 REVERSE LENGTH=650	335	71456	9	9	7	7	9093	1	0	0	830.45	1658.89	2	1658.89	-0.0026	0	95.87	1.9e-09	R	IINEPTAAAIAYGLDK	K
9		AT3G12580.1	| Symbols: HSP70, ATHSP70 | heat shock protein 70 | chr3:3991487-3993689 REVERSE LENGTH=650	335	71456	9	9	7	7	9094	1	0	0	553.971	1658.89	3	1658.89	0.0026	0	89.99	3.7e-09	R	IINEPTAAAIAYGLDK	K
9		AT3G12580.1	| Symbols: HSP70, ATHSP70 | heat shock protein 70 | chr3:3991487-3993689 REVERSE LENGTH=650	335	71456	9	9	7	7	9294	1	0	0	840.918	1679.82	2	1679.83	-0.0055	0	53.16	1e-05	K	NAVVTVPAYFNDSQR	Q
9		AT3G09440.1	| Symbols: | Heat shock protein 70 (Hsp 70) family protein | chr3:2903434-2905632 REVERSE LENGTH=649	313	71559	9	8	7	6	4438	1	0	0	614.818	1227.62	2	1227.62	-0.0002	0	54	8.6e-05	R	VEIIANDQGNR	T
9		AT3G09440.1	| Symbols: | Heat shock protein 70 (Hsp 70) family protein | chr3:2903434-2905632 REVERSE LENGTH=649	313	71559	9	8	7	6	4440	1	0	0	614.818	1227.62	2	1227.62	0.0017	0	52.68	5.6e-05	R	VEIIANDQGNR	T
9		AT3G09440.1	| Symbols: | Heat shock protein 70 (Hsp 70) family protein | chr3:2903434-2905632 REVERSE LENGTH=649	313	71559	9	8	7	6	4862	1	0	0	426.882	1277.62	3	1277.62	0.0001	0	26.1	0.0036	R	MVNHFVQEFK	R
9		AT3G09440.1	| Symbols: | Heat shock protein 70 (Hsp 70) family protein | chr3:2903434-2905632 REVERSE LENGTH=649	313	71559	9	8	7	6	5667	1	0	0	679.812	1357.61	2	1357.61	0	0	34.29	0.0014	K	NALENYAYNMR	N
9		AT3G09440.1	| Symbols: | Heat shock protein 70 (Hsp 70) family protein | chr3:2903434-2905632 REVERSE LENGTH=649	313	71559	9	8	7	6	6059	1	0	1	693.869	1385.72	2	1385.72	0.0004	0	38.83	0.00023	K	ELESICNPIIAK	M
9		AT3G09440.1	| Symbols: | Heat shock protein 70 (Hsp 70) family protein | chr3:2903434-2905632 REVERSE LENGTH=649	313	71559	9	8	7	6	9093	1	0	0	830.45	1658.89	2	1658.89	-0.0026	0	95.87	1.9e-09	R	IINEPTAAAIAYGLDK	K
9		AT3G09440.1	| Symbols: | Heat shock protein 70 (Hsp 70) family protein | chr3:2903434-2905632 REVERSE LENGTH=649	313	71559	9	8	7	6	9094	1	0	0	553.971	1658.89	3	1658.89	0.0026	0	89.99	3.7e-09	R	IINEPTAAAIAYGLDK	K
9		AT3G09440.1	| Symbols: | Heat shock protein 70 (Hsp 70) family protein | chr3:2903434-2905632 REVERSE LENGTH=649	313	71559	9	8	7	6	9272	1	0	1	839.406	1676.8	2	1676.82	-0.0222	0	15.5	0.24	K	NQVAMNPINTVFDAK	R	Oxidation (M)	0.000020000000000.0
9		AT3G09440.1	| Symbols: | Heat shock protein 70 (Hsp 70) family protein | chr3:2903434-2905632 REVERSE LENGTH=649	313	71559	9	8	7	6	9294	1	0	0	840.918	1679.82	2	1679.83	-0.0055	0	53.16	1e-05	K	NAVVTVPAYFNDSQR	Q
9		AT1G16030.1	| Symbols: Hsp70b | heat shock protein 70B | chr1:5502386-5504326 REVERSE LENGTH=646	202	71270	3	3	2	2	9093	1	0	0	830.45	1658.89	2	1658.89	-0.0026	0	95.87	1.9e-09	R	IINEPTAAAIAYGLDK	K
9		AT1G16030.1	| Symbols: Hsp70b | heat shock protein 70B | chr1:5502386-5504326 REVERSE LENGTH=646	202	71270	3	3	2	2	9094	1	0	0	553.971	1658.89	3	1658.89	0.0026	0	89.99	3.7e-09	R	IINEPTAAAIAYGLDK	K
9		AT1G16030.1	| Symbols: Hsp70b | heat shock protein 70B | chr1:5502386-5504326 REVERSE LENGTH=646	202	71270	3	3	2	2	9294	1	0	0	840.918	1679.82	2	1679.83	-0.0055	0	53.16	1e-05	K	NAVVTVPAYFNDSQR	Q
9		AT5G28540.1	| Symbols: BIP1 | heat shock protein 70 (Hsp 70) family protein | chr5:10540665-10543274 REVERSE LENGTH=669	166	73869	2	2	1	1	9093	1	0	0	830.45	1658.89	2	1658.89	-0.0026	0	95.87	1.9e-09	R	IINEPTAAAIAYGLDK	K
9		AT5G28540.1	| Symbols: BIP1 | heat shock protein 70 (Hsp 70) family protein | chr5:10540665-10543274 REVERSE LENGTH=669	166	73869	2	2	1	1	9094	1	0	0	553.971	1658.89	3	1658.89	0.0026	0	89.99	3.7e-09	R	IINEPTAAAIAYGLDK	K
10	1	ATCG00490.1	| Symbols: RBCL | ribulose-bisphosphate carboxylases | chrC:54958-56397 FORWARD LENGTH=479	418	53435	18	18	9	9	1231	1	1	1	455.726	909.438	2	909.438	0.0001	0	24.44	0.0088	R	AVYECLR	G
10	1	ATCG00490.1	| Symbols: RBCL | ribulose-bisphosphate carboxylases | chrC:54958-56397 FORWARD LENGTH=479	418	53435	18	18	9	9	1253	1	1	1	456.74	911.464	2	911.465	-0.0003	0	34.56	0.0021	R	AMHAVIDR	Q
10	1	ATCG00490.1	| Symbols: RBCL | ribulose-bisphosphate carboxylases | chrC:54958-56397 FORWARD LENGTH=479	418	53435	18	18	9	9	2188	1	1	1	511.269	1020.52	2	1020.52	-0.0001	0	55.3	3.9e-05	K	DTDILAAFR	V
10	1	ATCG00490.1	| Symbols: RBCL | ribulose-bisphosphate carboxylases | chrC:54958-56397 FORWARD LENGTH=479	418	53435	18	18	9	9	2189	1	1	1	511.269	1020.52	2	1020.52	0.0003	0	53.38	2.6e-05	K	DTDILAAFR	V
10	1	ATCG00490.1	| Symbols: RBCL | ribulose-bisphosphate carboxylases | chrC:54958-56397 FORWARD LENGTH=479	418	53435	18	18	9	9	3175	1	1	1	558.794	1115.57	2	1115.58	-0.0013	0	37.03	0.0035	R	VALEACVQAR	N
10	1	ATCG00490.1	| Symbols: RBCL | ribulose-bisphosphate carboxylases | chrC:54958-56397 FORWARD LENGTH=479	418	53435	18	18	9	9	3176	1	1	1	558.796	1115.58	2	1115.58	0.0009	0	22.08	0.053	R	VALEACVQAR	N
10	1	ATCG00490.1	| Symbols: RBCL | ribulose-bisphosphate carboxylases | chrC:54958-56397 FORWARD LENGTH=479	418	53435	18	18	9	9	4592	1	1	1	625.343	1248.67	2	1248.67	0	0	81.49	2.1e-07	R	ESTLGFVDLLR	D
10	1	ATCG00490.1	| Symbols: RBCL | ribulose-bisphosphate carboxylases | chrC:54958-56397 FORWARD LENGTH=479	418	53435	18	18	9	9	4593	1	1	1	625.343	1248.67	2	1248.67	0.0006	0	55.73	1.4e-05	R	ESTLGFVDLLR	D
10	1	ATCG00490.1	| Symbols: RBCL | ribulose-bisphosphate carboxylases | chrC:54958-56397 FORWARD LENGTH=479	418	53435	18	18	9	9	6332	1	1	1	704.338	1406.66	2	1406.66	0.0006	0	23.69	0.006	K	LTYYTPEYETK	D
10	1	ATCG00490.1	| Symbols: RBCL | ribulose-bisphosphate carboxylases | chrC:54958-56397 FORWARD LENGTH=479	418	53435	18	18	9	9	6333	1	1	1	704.338	1406.66	2	1406.66	0.0018	0	44.02	0.00046	K	LTYYTPEYETK	D
10	1	ATCG00490.1	| Symbols: RBCL | ribulose-bisphosphate carboxylases | chrC:54958-56397 FORWARD LENGTH=479	418	53435	18	18	9	9	6803	1	1	1	489.257	1464.75	3	1464.75	0.0002	0	61.95	8.6e-06	K	TFQGPPHGIQVER	D
10	1	ATCG00490.1	| Symbols: RBCL | ribulose-bisphosphate carboxylases | chrC:54958-56397 FORWARD LENGTH=479	418	53435	18	18	9	9	6804	1	1	1	489.257	1464.75	3	1464.75	0.0003	0	24.03	0.01	K	TFQGPPHGIQVER	D
10	1	ATCG00490.1	| Symbols: RBCL | ribulose-bisphosphate carboxylases | chrC:54958-56397 FORWARD LENGTH=479	418	53435	18	18	9	9	6805	1	1	1	489.257	1464.75	3	1464.75	0.0011	0	61.64	9.1e-06	K	TFQGPPHGIQVER	D
10	1	ATCG00490.1	| Symbols: RBCL | ribulose-bisphosphate carboxylases | chrC:54958-56397 FORWARD LENGTH=479	418	53435	18	18	9	9	6806	1	1	1	733.383	1464.75	2	1464.75	0.0033	0	19.52	0.027	K	TFQGPPHGIQVER	D
10	1	ATCG00490.1	| Symbols: RBCL | ribulose-bisphosphate carboxylases | chrC:54958-56397 FORWARD LENGTH=479	418	53435	18	18	9	9	6807	1	1	1	733.383	1464.75	2	1464.75	0.0039	0	22.98	0.024	K	TFQGPPHGIQVER	D
10	1	ATCG00490.1	| Symbols: RBCL | ribulose-bisphosphate carboxylases | chrC:54958-56397 FORWARD LENGTH=479	418	53435	18	18	9	9	10540	1	1	1	607.323	1818.95	3	1818.95	-0.0001	1	37.4	0.00031	K	LEGDRESTLGFVDLLR	D
10	1	ATCG00490.1	| Symbols: RBCL | ribulose-bisphosphate carboxylases | chrC:54958-56397 FORWARD LENGTH=479	418	53435	18	18	9	9	10541	1	1	1	607.325	1818.95	3	1818.95	0.0054	1	52.82	1.2e-05	K	LEGDRESTLGFVDLLR	D
10	1	ATCG00490.1	| Symbols: RBCL | ribulose-bisphosphate carboxylases | chrC:54958-56397 FORWARD LENGTH=479	418	53435	18	18	9	9	16362	1	1	1	568.288	2269.12	4	2269.12	0.0007	2	42.66	0.0001	R	ESTLGFVDLLRDDYVEKDR	S
10		AT2G07732.1	| Symbols: | Ribulose bisphosphate carboxylase large chain, catalytic domain | chr2:3468424-3468774 REVERSE LENGTH=116	24	13286	1	1	1	1	1231	1	0	1	455.726	909.438	2	909.438	0.0001	0	24.44	0.0088	R	AVYECLR	G
11	1	AT1G04000.1	| Symbols: | unknown protein; BEST Arabidopsis thaliana protein match is: unknown protein (TAIR:AT5G44060.1); Has 62 Blast hits to 62 proteins in 10 species: Archae - 0; Bacteria - 0; Metazoa - 0; Fungi - 0; Plants - 62; Viruses - 0; Other Eukaryotes - 0 (source: NCBI BLink). | chr1:1028415-1028873 REVERSE LENGTH=152	390	16900	13	13	7	7	309	1	1	1	385.216	768.417	2	768.417	0.0004	0	26.34	0.034	K	FPSPPPK	L
11	1	AT1G04000.1	| Symbols: | unknown protein; BEST Arabidopsis thaliana protein match is: unknown protein (TAIR:AT5G44060.1); Has 62 Blast hits to 62 proteins in 10 species: Archae - 0; Bacteria - 0; Metazoa - 0; Fungi - 0; Plants - 62; Viruses - 0; Other Eukaryotes - 0 (source: NCBI BLink). | chr1:1028415-1028873 REVERSE LENGTH=152	390	16900	13	13	7	7	310	1	1	1	385.216	768.417	2	768.417	0.0004	0	31.41	0.0094	K	FPSPPPK	L
11	1	AT1G04000.1	| Symbols: | unknown protein; BEST Arabidopsis thaliana protein match is: unknown protein (TAIR:AT5G44060.1); Has 62 Blast hits to 62 proteins in 10 species: Archae - 0; Bacteria - 0; Metazoa - 0; Fungi - 0; Plants - 62; Viruses - 0; Other Eukaryotes - 0 (source: NCBI BLink). | chr1:1028415-1028873 REVERSE LENGTH=152	390	16900	13	13	7	7	590	1	1	1	407.743	813.471	2	813.471	-0.0002	0	51.01	0.00022	R	EVANLLR	S
11	1	AT1G04000.1	| Symbols: | unknown protein; BEST Arabidopsis thaliana protein match is: unknown protein (TAIR:AT5G44060.1); Has 62 Blast hits to 62 proteins in 10 species: Archae - 0; Bacteria - 0; Metazoa - 0; Fungi - 0; Plants - 62; Viruses - 0; Other Eukaryotes - 0 (source: NCBI BLink). | chr1:1028415-1028873 REVERSE LENGTH=152	390	16900	13	13	7	7	3801	1	1	1	580.856	1159.7	2	1159.7	0.0002	0	45.02	0.0001	K	LVPPPVNPISK	K
11	1	AT1G04000.1	| Symbols: | unknown protein; BEST Arabidopsis thaliana protein match is: unknown protein (TAIR:AT5G44060.1); Has 62 Blast hits to 62 proteins in 10 species: Archae - 0; Bacteria - 0; Metazoa - 0; Fungi - 0; Plants - 62; Viruses - 0; Other Eukaryotes - 0 (source: NCBI BLink). | chr1:1028415-1028873 REVERSE LENGTH=152	390	16900	13	13	7	7	3802	1	1	1	580.856	1159.7	2	1159.7	0.0015	0	35.09	0.00071	K	LVPPPVNPISK	K
11	1	AT1G04000.1	| Symbols: | unknown protein; BEST Arabidopsis thaliana protein match is: unknown protein (TAIR:AT5G44060.1); Has 62 Blast hits to 62 proteins in 10 species: Archae - 0; Bacteria - 0; Metazoa - 0; Fungi - 0; Plants - 62; Viruses - 0; Other Eukaryotes - 0 (source: NCBI BLink). | chr1:1028415-1028873 REVERSE LENGTH=152	390	16900	13	13	7	7	9520	1	1	1	852.427	1702.84	2	1702.84	-0.0013	0	77.1	7.3e-08	R	DAFISSVTDNPPEIAK	F
11	1	AT1G04000.1	| Symbols: | unknown protein; BEST Arabidopsis thaliana protein match is: unknown protein (TAIR:AT5G44060.1); Has 62 Blast hits to 62 proteins in 10 species: Archae - 0; Bacteria - 0; Metazoa - 0; Fungi - 0; Plants - 62; Viruses - 0; Other Eukaryotes - 0 (source: NCBI BLink). | chr1:1028415-1028873 REVERSE LENGTH=152	390	16900	13	13	7	7	9521	1	1	1	568.621	1702.84	3	1702.84	0.0004	0	40.28	0.00021	R	DAFISSVTDNPPEIAK	F
11	1	AT1G04000.1	| Symbols: | unknown protein; BEST Arabidopsis thaliana protein match is: unknown protein (TAIR:AT5G44060.1); Has 62 Blast hits to 62 proteins in 10 species: Archae - 0; Bacteria - 0; Metazoa - 0; Fungi - 0; Plants - 62; Viruses - 0; Other Eukaryotes - 0 (source: NCBI BLink). | chr1:1028415-1028873 REVERSE LENGTH=152	390	16900	13	13	7	7	9539	1	1	1	853.962	1705.91	2	1705.91	-0.0013	0	39.43	0.00047	R	SDGAQLPGIVNPAQLAR	F
11	1	AT1G04000.1	| Symbols: | unknown protein; BEST Arabidopsis thaliana protein match is: unknown protein (TAIR:AT5G44060.1); Has 62 Blast hits to 62 proteins in 10 species: Archae - 0; Bacteria - 0; Metazoa - 0; Fungi - 0; Plants - 62; Viruses - 0; Other Eukaryotes - 0 (source: NCBI BLink). | chr1:1028415-1028873 REVERSE LENGTH=152	390	16900	13	13	7	7	9540	1	1	1	853.963	1705.91	2	1705.91	0.0005	0	83.96	1.1e-07	R	SDGAQLPGIVNPAQLAR	F
11	1	AT1G04000.1	| Symbols: | unknown protein; BEST Arabidopsis thaliana protein match is: unknown protein (TAIR:AT5G44060.1); Has 62 Blast hits to 62 proteins in 10 species: Archae - 0; Bacteria - 0; Metazoa - 0; Fungi - 0; Plants - 62; Viruses - 0; Other Eukaryotes - 0 (source: NCBI BLink). | chr1:1028415-1028873 REVERSE LENGTH=152	390	16900	13	13	7	7	9541	1	1	1	569.645	1705.91	3	1705.91	0.0018	0	71.89	4.6e-07	R	SDGAQLPGIVNPAQLAR	F
11	1	AT1G04000.1	| Symbols: | unknown protein; BEST Arabidopsis thaliana protein match is: unknown protein (TAIR:AT5G44060.1); Has 62 Blast hits to 62 proteins in 10 species: Archae - 0; Bacteria - 0; Metazoa - 0; Fungi - 0; Plants - 62; Viruses - 0; Other Eukaryotes - 0 (source: NCBI BLink). | chr1:1028415-1028873 REVERSE LENGTH=152	390	16900	13	13	7	7	9542	1	1	1	569.645	1705.91	3	1705.91	0.0023	0	18.2	0.024	R	SDGAQLPGIVNPAQLAR	F
11	1	AT1G04000.1	| Symbols: | unknown protein; BEST Arabidopsis thaliana protein match is: unknown protein (TAIR:AT5G44060.1); Has 62 Blast hits to 62 proteins in 10 species: Archae - 0; Bacteria - 0; Metazoa - 0; Fungi - 0; Plants - 62; Viruses - 0; Other Eukaryotes - 0 (source: NCBI BLink). | chr1:1028415-1028873 REVERSE LENGTH=152	390	16900	13	13	7	7	11060	1	1	1	617.637	1849.89	3	1849.89	0.0005	1	75.75	1.7e-07	K	IKPSHTVEPAEECEPK	R
11	1	AT1G04000.1	| Symbols: | unknown protein; BEST Arabidopsis thaliana protein match is: unknown protein (TAIR:AT5G44060.1); Has 62 Blast hits to 62 proteins in 10 species: Archae - 0; Bacteria - 0; Metazoa - 0; Fungi - 0; Plants - 62; Viruses - 0; Other Eukaryotes - 0 (source: NCBI BLink). | chr1:1028415-1028873 REVERSE LENGTH=152	390	16900	13	13	7	7	13259	1	1	1	663.667	1987.98	3	1987.99	-0.006	1	40.67	0.00073	K	ERDAFISSVTDNPPEIAK	F
12	1	AT2G39730.1	| Symbols: RCA | rubisco activase | chr2:16570951-16573345 REVERSE LENGTH=474	355	52347	6	5	4	3	258	1	1	1	380.216	758.417	2	758.417	-0.0003	0	29.84	0.055	R	EAADLIK	K
12	1	AT2G39730.1	| Symbols: RCA | rubisco activase | chr2:16570951-16573345 REVERSE LENGTH=474	355	52347	6	5	4	3	9459	1	1	1	849.384	1696.75	2	1696.75	0	0	102.6	2.4e-10	R	GLAYDTSDDQQDITR	G
12	1	AT2G39730.1	| Symbols: RCA | rubisco activase | chr2:16570951-16573345 REVERSE LENGTH=474	355	52347	6	5	4	3	9460	1	1	1	849.385	1696.75	2	1696.75	0.0004	0	39.44	0.0002	R	GLAYDTSDDQQDITR	G
12	1	AT2G39730.1	| Symbols: RCA | rubisco activase | chr2:16570951-16573345 REVERSE LENGTH=474	355	52347	6	5	4	3	10082	1	1	1	890.911	1779.81	2	1779.8	0.0042	0	78.75	4.1e-08	R	EGPPVFEQPEMTYEK	L
12	1	AT2G39730.1	| Symbols: RCA | rubisco activase | chr2:16570951-16573345 REVERSE LENGTH=474	355	52347	6	5	4	3	16901	1	1	1	783.068	2346.18	3	2346.18	-0.0005	0	104.07	3.2e-10	R	VQLAETYLSQAALGDANADAIGR	G
12	1	AT2G39730.1	| Symbols: RCA | rubisco activase | chr2:16570951-16573345 REVERSE LENGTH=474	355	52347	6	5	4	3	16902	1	1	1	1174.1	2346.18	2	2346.18	0.0014	0	105.69	2.2e-10	R	VQLAETYLSQAALGDANADAIGR	G
13	1	AT1G13440.1	| Symbols: GAPC-2, GAPC2 | glyceraldehyde-3-phosphate dehydrogenase C2 | chr1:4608465-4610494 REVERSE LENGTH=338	285	37004	11	10	7	7	497	1	1	1	400.747	799.48	2	799.48	-0.0001	0	29.18	0.02	K	VVISAPSK	D
13	1	AT1G13440.1	| Symbols: GAPC-2, GAPC2 | glyceraldehyde-3-phosphate dehydrogenase C2 | chr1:4608465-4610494 REVERSE LENGTH=338	285	37004	11	10	7	7	565	1	1	1	406.21	810.405	2	810.406	-0.001	0	23.32	0.087	K	LTGMSFR	V
13	1	AT1G13440.1	| Symbols: GAPC-2, GAPC2 | glyceraldehyde-3-phosphate dehydrogenase C2 | chr1:4608465-4610494 REVERSE LENGTH=338	285	37004	11	10	7	7	566	1	1	1	406.21	810.405	2	810.406	-0.0005	0	45.96	0.00047	K	LTGMSFR	V
13	1	AT1G13440.1	| Symbols: GAPC-2, GAPC2 | glyceraldehyde-3-phosphate dehydrogenase C2 | chr1:4608465-4610494 REVERSE LENGTH=338	285	37004	11	10	7	7	1354	1	1	1	464.795	927.576	2	927.575	0.0002	1	56.94	4e-05	K	KVVISAPSK	D
13	1	AT1G13440.1	| Symbols: GAPC-2, GAPC2 | glyceraldehyde-3-phosphate dehydrogenase C2 | chr1:4608465-4610494 REVERSE LENGTH=338	285	37004	11	10	7	7	3449	1	1	1	380.887	1139.64	3	1139.64	0.0027	0	46.89	4e-05	R	VVDLIVHMSK	A
13	1	AT1G13440.1	| Symbols: GAPC-2, GAPC2 | glyceraldehyde-3-phosphate dehydrogenase C2 | chr1:4608465-4610494 REVERSE LENGTH=338	285	37004	11	10	7	7	7158	1	1	1	749.926	1497.84	2	1497.84	-0.0031	0	63.21	1.2e-06	R	VPTVDVSVVDLTVR	L
13	1	AT1G13440.1	| Symbols: GAPC-2, GAPC2 | glyceraldehyde-3-phosphate dehydrogenase C2 | chr1:4608465-4610494 REVERSE LENGTH=338	285	37004	11	10	7	7	9722	1	1	1	867.91	1733.8	2	1733.81	-0.0035	0	22.95	0.007	K	DAPMFVVGVNEHEYK	S
13	1	AT1G13440.1	| Symbols: GAPC-2, GAPC2 | glyceraldehyde-3-phosphate dehydrogenase C2 | chr1:4608465-4610494 REVERSE LENGTH=338	285	37004	11	10	7	7	9723	1	1	1	578.943	1733.81	3	1733.81	-0.0022	0	33.56	0.00071	K	DAPMFVVGVNEHEYK	S
13	1	AT1G13440.1	| Symbols: GAPC-2, GAPC2 | glyceraldehyde-3-phosphate dehydrogenase C2 | chr1:4608465-4610494 REVERSE LENGTH=338	285	37004	11	10	7	7	9829	1	1	1	584.276	1749.81	3	1749.8	0.0022	0	33.11	0.00079	K	DAPMFVVGVNEHEYK	S	Oxidation (M)	0.000200000000000.0
13	1	AT1G13440.1	| Symbols: GAPC-2, GAPC2 | glyceraldehyde-3-phosphate dehydrogenase C2 | chr1:4608465-4610494 REVERSE LENGTH=338	285	37004	11	10	7	7	15019	1	1	1	1086.51	2171	2	2171	-0.0013	0	74.26	1.5e-07	K	GILGYTEDDVVSTDFVGDNR	S
13	1	AT1G13440.1	| Symbols: GAPC-2, GAPC2 | glyceraldehyde-3-phosphate dehydrogenase C2 | chr1:4608465-4610494 REVERSE LENGTH=338	285	37004	11	10	7	7	15020	1	1	1	724.675	2171	3	2171	0.001	0	44.18	7.7e-05	K	GILGYTEDDVVSTDFVGDNR	S
13		AT1G13440.2	| Symbols: GAPC-2, GAPC2 | glyceraldehyde-3-phosphate dehydrogenase C2 | chr1:4608465-4610494 REVERSE LENGTH=310	241	33885	8	7	6	6	497	1	0	1	400.747	799.48	2	799.48	-0.0001	0	29.18	0.02	K	VVISAPSK	D
13		AT1G13440.2	| Symbols: GAPC-2, GAPC2 | glyceraldehyde-3-phosphate dehydrogenase C2 | chr1:4608465-4610494 REVERSE LENGTH=310	241	33885	8	7	6	6	565	1	0	1	406.21	810.405	2	810.406	-0.001	0	23.32	0.087	K	LTGMSFR	V
13		AT1G13440.2	| Symbols: GAPC-2, GAPC2 | glyceraldehyde-3-phosphate dehydrogenase C2 | chr1:4608465-4610494 REVERSE LENGTH=310	241	33885	8	7	6	6	566	1	0	1	406.21	810.405	2	810.406	-0.0005	0	45.96	0.00047	K	LTGMSFR	V
13		AT1G13440.2	| Symbols: GAPC-2, GAPC2 | glyceraldehyde-3-phosphate dehydrogenase C2 | chr1:4608465-4610494 REVERSE LENGTH=310	241	33885	8	7	6	6	1354	1	0	1	464.795	927.576	2	927.575	0.0002	1	56.94	4e-05	K	KVVISAPSK	D
13		AT1G13440.2	| Symbols: GAPC-2, GAPC2 | glyceraldehyde-3-phosphate dehydrogenase C2 | chr1:4608465-4610494 REVERSE LENGTH=310	241	33885	8	7	6	6	3449	1	0	1	380.887	1139.64	3	1139.64	0.0027	0	46.89	4e-05	R	VVDLIVHMSK	A
13		AT1G13440.2	| Symbols: GAPC-2, GAPC2 | glyceraldehyde-3-phosphate dehydrogenase C2 | chr1:4608465-4610494 REVERSE LENGTH=310	241	33885	8	7	6	6	7158	1	0	1	749.926	1497.84	2	1497.84	-0.0031	0	63.21	1.2e-06	R	VPTVDVSVVDLTVR	L
13		AT1G13440.2	| Symbols: GAPC-2, GAPC2 | glyceraldehyde-3-phosphate dehydrogenase C2 | chr1:4608465-4610494 REVERSE LENGTH=310	241	33885	8	7	6	6	15019	1	0	1	1086.51	2171	2	2171	-0.0013	0	74.26	1.5e-07	K	GILGYTEDDVVSTDFVGDNR	S
13		AT1G13440.2	| Symbols: GAPC-2, GAPC2 | glyceraldehyde-3-phosphate dehydrogenase C2 | chr1:4608465-4610494 REVERSE LENGTH=310	241	33885	8	7	6	6	15020	1	0	1	724.675	2171	3	2171	0.001	0	44.18	7.7e-05	K	GILGYTEDDVVSTDFVGDNR	S
14	1	AT1G07920.1	| Symbols: | GTP binding Elongation factor Tu family protein | chr1:2455559-2457001 FORWARD LENGTH=449	239	49813	9	9	6	6	654	1	1	1	413.221	824.427	2	824.428	-0.0014	0	27.27	0.027	K	EVSSYLK	K
14	1	AT1G07920.1	| Symbols: | GTP binding Elongation factor Tu family protein | chr1:2455559-2457001 FORWARD LENGTH=449	239	49813	9	9	6	6	1268	1	1	1	457.787	913.559	2	913.56	-0.0002	0	49.85	0.00027	R	QTVAVGVIK	S
14	1	AT1G07920.1	| Symbols: | GTP binding Elongation factor Tu family protein | chr1:2455559-2457001 FORWARD LENGTH=449	239	49813	9	9	6	6	1269	1	1	1	457.787	913.56	2	913.56	0.0002	0	50.22	0.00025	R	QTVAVGVIK	S
14	1	AT1G07920.1	| Symbols: | GTP binding Elongation factor Tu family protein | chr1:2455559-2457001 FORWARD LENGTH=449	239	49813	9	9	6	6	1714	1	1	1	488.279	974.544	2	974.544	-0.0001	0	38	0.0059	R	LPLQDVYK	I
14	1	AT1G07920.1	| Symbols: | GTP binding Elongation factor Tu family protein | chr1:2455559-2457001 FORWARD LENGTH=449	239	49813	9	9	6	6	2227	1	1	1	513.308	1024.6	2	1024.6	-0.0005	0	51.79	6e-05	K	IGGIGTVPVGR	V
14	1	AT1G07920.1	| Symbols: | GTP binding Elongation factor Tu family protein | chr1:2455559-2457001 FORWARD LENGTH=449	239	49813	9	9	6	6	2228	1	1	1	513.309	1024.6	2	1024.6	-0.0001	0	51.95	4.3e-05	K	IGGIGTVPVGR	V
14	1	AT1G07920.1	| Symbols: | GTP binding Elongation factor Tu family protein | chr1:2455559-2457001 FORWARD LENGTH=449	239	49813	9	9	6	6	3224	1	1	1	374.205	1119.59	3	1119.59	0.0001	0	33.14	0.0022	K	STTTGHLIYK	L
14	1	AT1G07920.1	| Symbols: | GTP binding Elongation factor Tu family protein | chr1:2455559-2457001 FORWARD LENGTH=449	239	49813	9	9	6	6	3225	1	1	1	560.804	1119.59	2	1119.59	0.0003	0	53.9	3.9e-05	K	STTTGHLIYK	L
14	1	AT1G07920.1	| Symbols: | GTP binding Elongation factor Tu family protein | chr1:2455559-2457001 FORWARD LENGTH=449	239	49813	9	9	6	6	16456	1	1	1	760.718	2279.13	3	2279.13	-0.0011	1	68.09	6e-07	K	MTPTKPMVVETFSEYPPLGR	F
14		AT5G60390.2	| Symbols: | GTP binding Elongation factor Tu family protein | chr5:24289226-24290577 FORWARD LENGTH=400	143	44670	6	6	4	4	654	1	0	1	413.221	824.427	2	824.428	-0.0014	0	27.27	0.027	K	EVSSYLK	K
14		AT5G60390.2	| Symbols: | GTP binding Elongation factor Tu family protein | chr5:24289226-24290577 FORWARD LENGTH=400	143	44670	6	6	4	4	1714	1	0	1	488.279	974.544	2	974.544	-0.0001	0	38	0.0059	R	LPLQDVYK	I
14		AT5G60390.2	| Symbols: | GTP binding Elongation factor Tu family protein | chr5:24289226-24290577 FORWARD LENGTH=400	143	44670	6	6	4	4	2227	1	0	1	513.308	1024.6	2	1024.6	-0.0005	0	51.79	6e-05	K	IGGIGTVPVGR	V
14		AT5G60390.2	| Symbols: | GTP binding Elongation factor Tu family protein | chr5:24289226-24290577 FORWARD LENGTH=400	143	44670	6	6	4	4	2228	1	0	1	513.309	1024.6	2	1024.6	-0.0001	0	51.95	4.3e-05	K	IGGIGTVPVGR	V
14		AT5G60390.2	| Symbols: | GTP binding Elongation factor Tu family protein | chr5:24289226-24290577 FORWARD LENGTH=400	143	44670	6	6	4	4	3224	1	0	1	374.205	1119.59	3	1119.59	0.0001	0	33.14	0.0022	K	STTTGHLIYK	L
14		AT5G60390.2	| Symbols: | GTP binding Elongation factor Tu family protein | chr5:24289226-24290577 FORWARD LENGTH=400	143	44670	6	6	4	4	3225	1	0	1	560.804	1119.59	2	1119.59	0.0003	0	53.9	3.9e-05	K	STTTGHLIYK	L
15	1	AT5G38420.1	| Symbols: | Ribulose bisphosphate carboxylase (small chain) family protein | chr5:15381203-15381978 REVERSE LENGTH=181	180	20622	8	7	6	5	460	1	1	1	398.739	795.464	2	795.464	-0.0001	0	20.99	0.1	K	VWPPIGK	K
15	1	AT5G38420.1	| Symbols: | Ribulose bisphosphate carboxylase (small chain) family protein | chr5:15381203-15381978 REVERSE LENGTH=181	180	20622	8	7	6	5	1214	1	1	1	454.248	906.481	2	906.481	0.0002	0	38.06	0.0057	K	EVDYLLR	N
15	1	AT5G38420.1	| Symbols: | Ribulose bisphosphate carboxylase (small chain) family protein | chr5:15381203-15381978 REVERSE LENGTH=181	180	20622	8	7	6	5	1215	1	1	1	454.248	906.482	2	906.481	0.0006	0	42.07	0.0023	K	EVDYLLR	N
15	1	AT5G38420.1	| Symbols: | Ribulose bisphosphate carboxylase (small chain) family protein | chr5:15381203-15381978 REVERSE LENGTH=181	180	20622	8	7	6	5	1401	1	1	0	468.251	934.488	2	934.487	0.0008	0	33.52	0.006	R	IIGFDNTR	Q
15	1	AT5G38420.1	| Symbols: | Ribulose bisphosphate carboxylase (small chain) family protein | chr5:15381203-15381978 REVERSE LENGTH=181	180	20622	8	7	6	5	1402	1	1	0	468.252	934.489	2	934.487	0.0014	0	23.49	0.017	R	IIGFDNTR	Q
15	1	AT5G38420.1	| Symbols: | Ribulose bisphosphate carboxylase (small chain) family protein | chr5:15381203-15381978 REVERSE LENGTH=181	180	20622	8	7	6	5	1517	1	1	1	476.748	951.481	2	951.481	0.0001	0	27.5	0.011	K	EYPGAFIR	I
15	1	AT5G38420.1	| Symbols: | Ribulose bisphosphate carboxylase (small chain) family protein | chr5:15381203-15381978 REVERSE LENGTH=181	180	20622	8	7	6	5	7734	1	1	0	774.907	1547.8	2	1547.8	-0.0031	0	95.74	3.1e-09	K	LPLFGCTDSAQVLK	E
15	1	AT5G38420.1	| Symbols: | Ribulose bisphosphate carboxylase (small chain) family protein | chr5:15381203-15381978 REVERSE LENGTH=181	180	20622	8	7	6	5	12632	1	1	1	970.5	1938.99	2	1938.98	0.0034	0	54.18	8.3e-06	K	FETLSYLPDLSDVELAK	E
15	2	AT1G67090.1	| Symbols: RBCS1A | ribulose bisphosphate carboxylase small chain 1A | chr1:25048465-25049249 REVERSE LENGTH=180	160	20488	7	7	5	5	1214	1	0	1	454.248	906.481	2	906.481	0.0002	0	38.06	0.0057	K	EVDYLIR	N
15	2	AT1G67090.1	| Symbols: RBCS1A | ribulose bisphosphate carboxylase small chain 1A | chr1:25048465-25049249 REVERSE LENGTH=180	160	20488	7	7	5	5	1215	1	0	1	454.248	906.482	2	906.481	0.0006	0	42.07	0.0023	K	EVDYLIR	N
15	2	AT1G67090.1	| Symbols: RBCS1A | ribulose bisphosphate carboxylase small chain 1A | chr1:25048465-25049249 REVERSE LENGTH=180	160	20488	7	7	5	5	1401	1	0	0	468.251	934.488	2	934.487	0.0008	0	33.52	0.006	R	IIGFDNTR	Q
15	2	AT1G67090.1	| Symbols: RBCS1A | ribulose bisphosphate carboxylase small chain 1A | chr1:25048465-25049249 REVERSE LENGTH=180	160	20488	7	7	5	5	1402	1	0	0	468.252	934.489	2	934.487	0.0014	0	23.49	0.017	R	IIGFDNTR	Q
15	2	AT1G67090.1	| Symbols: RBCS1A | ribulose bisphosphate carboxylase small chain 1A | chr1:25048465-25049249 REVERSE LENGTH=180	160	20488	7	7	5	5	2022	1	0	1	505.259	1008.5	2	1008.5	0.0004	0	20.11	0.046	K	EYPNAFIR	I
15	2	AT1G67090.1	| Symbols: RBCS1A | ribulose bisphosphate carboxylase small chain 1A | chr1:25048465-25049249 REVERSE LENGTH=180	160	20488	7	7	5	5	7734	1	0	0	774.907	1547.8	2	1547.8	-0.0031	0	95.74	3.1e-09	K	LPLFGCTDSAQVLK	E
15	2	AT1G67090.1	| Symbols: RBCS1A | ribulose bisphosphate carboxylase small chain 1A | chr1:25048465-25049249 REVERSE LENGTH=180	160	20488	7	7	5	5	13914	1	0	1	690.693	2069.06	3	2069.06	0.0013	1	39.48	0.0002	K	KFETLSYLPDLTDSELAK	E
15		AT5G38430.1	| Symbols: | Ribulose bisphosphate carboxylase (small chain) family protein | chr5:15384350-15385155 REVERSE LENGTH=181	143	20558	7	6	5	4	460	1	0	1	398.739	795.464	2	795.464	-0.0001	0	20.99	0.1	K	VWPPIGK	K
15		AT5G38430.1	| Symbols: | Ribulose bisphosphate carboxylase (small chain) family protein | chr5:15384350-15385155 REVERSE LENGTH=181	143	20558	7	6	5	4	1214	1	0	1	454.248	906.481	2	906.481	0.0002	0	38.06	0.0057	K	EVDYLLR	N
15		AT5G38430.1	| Symbols: | Ribulose bisphosphate carboxylase (small chain) family protein | chr5:15384350-15385155 REVERSE LENGTH=181	143	20558	7	6	5	4	1215	1	0	1	454.248	906.482	2	906.481	0.0006	0	42.07	0.0023	K	EVDYLLR	N
15		AT5G38430.1	| Symbols: | Ribulose bisphosphate carboxylase (small chain) family protein | chr5:15384350-15385155 REVERSE LENGTH=181	143	20558	7	6	5	4	1401	1	0	0	468.251	934.488	2	934.487	0.0008	0	33.52	0.006	R	IIGFDNTR	Q
15		AT5G38430.1	| Symbols: | Ribulose bisphosphate carboxylase (small chain) family protein | chr5:15384350-15385155 REVERSE LENGTH=181	143	20558	7	6	5	4	1402	1	0	0	468.252	934.489	2	934.487	0.0014	0	23.49	0.017	R	IIGFDNTR	Q
15		AT5G38430.1	| Symbols: | Ribulose bisphosphate carboxylase (small chain) family protein | chr5:15384350-15385155 REVERSE LENGTH=181	143	20558	7	6	5	4	1517	1	0	1	476.748	951.481	2	951.481	0.0001	0	27.5	0.011	K	EYPGAFIR	I
15		AT5G38430.1	| Symbols: | Ribulose bisphosphate carboxylase (small chain) family protein | chr5:15384350-15385155 REVERSE LENGTH=181	143	20558	7	6	5	4	7734	1	0	0	774.907	1547.8	2	1547.8	-0.0031	0	95.74	3.1e-09	K	LPLFGCTDSAQVLK	E
15		AT1G67090.2	| Symbols: RBCS1A | ribulose bisphosphate carboxylase small chain 1A | chr1:25048590-25049249 REVERSE LENGTH=136	72	14891	3	3	2	2	1214	1	0	1	454.248	906.481	2	906.481	0.0002	0	38.06	0.0057	K	EVDYLIR	N
15		AT1G67090.2	| Symbols: RBCS1A | ribulose bisphosphate carboxylase small chain 1A | chr1:25048590-25049249 REVERSE LENGTH=136	72	14891	3	3	2	2	1215	1	0	1	454.248	906.482	2	906.481	0.0006	0	42.07	0.0023	K	EVDYLIR	N
15		AT1G67090.2	| Symbols: RBCS1A | ribulose bisphosphate carboxylase small chain 1A | chr1:25048590-25049249 REVERSE LENGTH=136	72	14891	3	3	2	2	13914	1	0	1	690.693	2069.06	3	2069.06	0.0013	1	39.48	0.0002	K	KFETLSYLPDLTDSELAK	E
16	1	AT5G26742.1	| Symbols: emb1138 | DEAD box RNA helicase (RH3) | chr5:9285540-9288871 REVERSE LENGTH=747	167	81293	6	6	6	6	1607	1	1	1	481.769	961.523	2	961.523	0.0002	0	47.86	0.00065	K	IFLIADDR	I
16	1	AT5G26742.1	| Symbols: emb1138 | DEAD box RNA helicase (RH3) | chr5:9285540-9288871 REVERSE LENGTH=747	167	81293	6	6	6	6	3812	1	1	1	581.776	1161.54	2	1161.54	-0.0031	0	21.98	0.0087	R	GSSDDWLIGGR	S
16	1	AT5G26742.1	| Symbols: emb1138 | DEAD box RNA helicase (RH3) | chr5:9285540-9288871 REVERSE LENGTH=747	167	81293	6	6	6	6	4675	1	1	1	629.328	1256.64	2	1256.64	0.0013	0	62.65	5.8e-06	R	SVTGFLSDLYR	T
16	1	AT5G26742.1	| Symbols: emb1138 | DEAD box RNA helicase (RH3) | chr5:9285540-9288871 REVERSE LENGTH=747	167	81293	6	6	6	6	5372	1	1	1	668.89	1335.77	2	1335.77	0.0003	0	52.3	1.2e-05	R	TILSDLITVYAK	G
16	1	AT5G26742.1	| Symbols: emb1138 | DEAD box RNA helicase (RH3) | chr5:9285540-9288871 REVERSE LENGTH=747	167	81293	6	6	6	6	5883	1	1	1	686.824	1371.63	2	1371.63	0.002	0	38.05	0.00049	R	LTEEAGDYTAFR	R
16	1	AT5G26742.1	| Symbols: emb1138 | DEAD box RNA helicase (RH3) | chr5:9285540-9288871 REVERSE LENGTH=747	167	81293	6	6	6	6	7462	1	1	1	765.413	1528.81	2	1528.81	-0.0019	0	50.48	0.0003	R	IQGAVFDLPEEIAK	E
17	1	AT3G12110.1	| Symbols: ACT11 | actin-11 | chr3:3858116-3859609 FORWARD LENGTH=377	160	41876	8	8	5	5	363	1	1	0	389.182	776.349	2	776.349	0	0	39.18	0.0021	K	CDVDIR	K
17	1	AT3G12110.1	| Symbols: ACT11 | actin-11 | chr3:3858116-3859609 FORWARD LENGTH=377	160	41876	8	8	5	5	1718	1	1	0	488.728	975.441	2	975.441	-0.0002	0	55.66	4.9e-05	K	AGFAGDDAPR	A
17	1	AT3G12110.1	| Symbols: ACT11 | actin-11 | chr3:3858116-3859609 FORWARD LENGTH=377	160	41876	8	8	5	5	1922	1	1	1	499.747	997.479	2	997.479	-0.0002	0	17.43	0.054	R	DLTDYLMK	I
17	1	AT3G12110.1	| Symbols: ACT11 | actin-11 | chr3:3858116-3859609 FORWARD LENGTH=377	160	41876	8	8	5	5	1923	1	1	1	499.747	997.479	2	997.479	0	0	26.18	0.0055	R	DLTDYLMK	I
17	1	AT3G12110.1	| Symbols: ACT11 | actin-11 | chr3:3858116-3859609 FORWARD LENGTH=377	160	41876	8	8	5	5	2067	1	1	1	507.745	1013.47	2	1013.47	0.0004	0	32.58	0.0015	R	DLTDYLMK	I	Oxidation (M)	0.00000020.0
17	1	AT3G12110.1	| Symbols: ACT11 | actin-11 | chr3:3858116-3859609 FORWARD LENGTH=377	160	41876	8	8	5	5	2069	1	1	1	507.745	1013.48	2	1013.47	0.0012	0	30.65	0.0021	R	DLTDYLMK	I	Oxidation (M)	0.00000020.0
17	1	AT3G12110.1	| Symbols: ACT11 | actin-11 | chr3:3858116-3859609 FORWARD LENGTH=377	160	41876	8	8	5	5	3618	1	1	0	574.305	1146.6	2	1146.6	0.0004	0	42.29	0.0025	K	EITALAPSSMK	I
17	1	AT3G12110.1	| Symbols: ACT11 | actin-11 | chr3:3858116-3859609 FORWARD LENGTH=377	160	41876	8	8	5	5	12813	1	1	0	652.027	1953.06	3	1953.06	0.0016	0	57.26	4.3e-06	R	VAPEEHPVLLTEAPLNPK	A
17	2	AT3G46520.1	| Symbols: ACT12 | actin-12 | chr3:17128567-17129981 FORWARD LENGTH=377	146	41996	5	5	5	5	363	1	0	0	389.182	776.349	2	776.349	0	0	39.18	0.0021	K	CDVDIR	K
17	2	AT3G46520.1	| Symbols: ACT12 | actin-12 | chr3:17128567-17129981 FORWARD LENGTH=377	146	41996	5	5	5	5	1718	1	0	0	488.728	975.441	2	975.441	-0.0002	0	55.66	4.9e-05	K	AGFAGDDAPR	A
17	2	AT3G46520.1	| Symbols: ACT12 | actin-12 | chr3:17128567-17129981 FORWARD LENGTH=377	146	41996	5	5	5	5	3362	1	0	1	566.767	1131.52	2	1131.52	0.0004	0	39.52	0.0002	R	GYSFTTTAER	E
17	2	AT3G46520.1	| Symbols: ACT12 | actin-12 | chr3:17128567-17129981 FORWARD LENGTH=377	146	41996	5	5	5	5	3618	1	0	0	574.305	1146.6	2	1146.6	0.0004	0	42.29	0.0025	K	EITALAPSSMK	I
17	2	AT3G46520.1	| Symbols: ACT12 | actin-12 | chr3:17128567-17129981 FORWARD LENGTH=377	146	41996	5	5	5	5	12813	1	0	0	652.027	1953.06	3	1953.06	0.0016	0	57.26	4.3e-06	R	VAPEEHPVLLTEAPLNPK	A
17		AT5G09810.1	| Symbols: ACT7 | actin 7 | chr5:3052809-3054220 FORWARD LENGTH=377	123	41937	4	4	4	4	363	1	0	0	389.182	776.349	2	776.349	0	0	39.18	0.0021	K	CDVDIR	K
17		AT5G09810.1	| Symbols: ACT7 | actin 7 | chr5:3052809-3054220 FORWARD LENGTH=377	123	41937	4	4	4	4	1718	1	0	0	488.728	975.441	2	975.441	-0.0002	0	55.66	4.9e-05	K	AGFAGDDAPR	A
17		AT5G09810.1	| Symbols: ACT7 | actin 7 | chr5:3052809-3054220 FORWARD LENGTH=377	123	41937	4	4	4	4	3618	1	0	0	574.305	1146.6	2	1146.6	0.0004	0	42.29	0.0025	K	EITALAPSSMK	I
17		AT5G09810.1	| Symbols: ACT7 | actin 7 | chr5:3052809-3054220 FORWARD LENGTH=377	123	41937	4	4	4	4	12813	1	0	0	652.027	1953.06	3	1953.06	0.0016	0	57.26	4.3e-06	R	VAPEEHPVLLTEAPLNPK	A
17		AT1G49240.1	| Symbols: ACT8 | actin 8 | chr1:18216539-18217947 FORWARD LENGTH=377	120	42064	7	7	4	4	363	1	0	0	389.182	776.349	2	776.349	0	0	39.18	0.0021	K	CDVDIR	K
17		AT1G49240.1	| Symbols: ACT8 | actin 8 | chr1:18216539-18217947 FORWARD LENGTH=377	120	42064	7	7	4	4	1718	1	0	0	488.728	975.441	2	975.441	-0.0002	0	55.66	4.9e-05	K	AGFAGDDAPR	A
17		AT1G49240.1	| Symbols: ACT8 | actin 8 | chr1:18216539-18217947 FORWARD LENGTH=377	120	42064	7	7	4	4	1922	1	0	1	499.747	997.479	2	997.479	-0.0002	0	17.43	0.054	R	DLTDYLMK	I
17		AT1G49240.1	| Symbols: ACT8 | actin 8 | chr1:18216539-18217947 FORWARD LENGTH=377	120	42064	7	7	4	4	1923	1	0	1	499.747	997.479	2	997.479	0	0	26.18	0.0055	R	DLTDYLMK	I
17		AT1G49240.1	| Symbols: ACT8 | actin 8 | chr1:18216539-18217947 FORWARD LENGTH=377	120	42064	7	7	4	4	2067	1	0	1	507.745	1013.47	2	1013.47	0.0004	0	32.58	0.0015	R	DLTDYLMK	I	Oxidation (M)	0.00000020.0
17		AT1G49240.1	| Symbols: ACT8 | actin 8 | chr1:18216539-18217947 FORWARD LENGTH=377	120	42064	7	7	4	4	2069	1	0	1	507.745	1013.48	2	1013.47	0.0012	0	30.65	0.0021	R	DLTDYLMK	I	Oxidation (M)	0.00000020.0
17		AT1G49240.1	| Symbols: ACT8 | actin 8 | chr1:18216539-18217947 FORWARD LENGTH=377	120	42064	7	7	4	4	3618	1	0	0	574.305	1146.6	2	1146.6	0.0004	0	42.29	0.0025	K	EITALAPSSMK	I
17		AT2G37620.1	| Symbols: ACT1, AAc1 | actin 1 | chr2:15779761-15781241 FORWARD LENGTH=377	106	42056	4	4	4	4	363	1	0	0	389.182	776.349	2	776.349	0	0	39.18	0.0021	K	CDVDIR	K
17		AT2G37620.1	| Symbols: ACT1, AAc1 | actin 1 | chr2:15779761-15781241 FORWARD LENGTH=377	106	42056	4	4	4	4	1718	1	0	0	488.728	975.441	2	975.441	-0.0002	0	55.66	4.9e-05	K	AGFAGDDAPR	A
17		AT2G37620.1	| Symbols: ACT1, AAc1 | actin 1 | chr2:15779761-15781241 FORWARD LENGTH=377	106	42056	4	4	4	4	3362	1	0	1	566.767	1131.52	2	1131.52	0.0004	0	39.52	0.0002	R	GYSFTTTAER	E
17		AT2G37620.1	| Symbols: ACT1, AAc1 | actin 1 | chr2:15779761-15781241 FORWARD LENGTH=377	106	42056	4	4	4	4	3618	1	0	0	574.305	1146.6	2	1146.6	0.0004	0	42.29	0.0025	K	EITALAPSSMK	I
17		AT2G42100.1	| Symbols: | Actin-like ATPase superfamily protein | chr2:17560211-17561945 FORWARD LENGTH=378	70	42375	2	2	2	2	363	1	0	0	389.182	776.349	2	776.349	0	0	39.18	0.0021	K	CDVDIR	K
17		AT2G42100.1	| Symbols: | Actin-like ATPase superfamily protein | chr2:17560211-17561945 FORWARD LENGTH=378	70	42375	2	2	2	2	1718	1	0	0	488.728	975.441	2	975.441	-0.0002	0	55.66	4.9e-05	K	AGFAGDDAPR	A
17		AT2G42170.1	| Symbols: | Actin family protein | chr2:17578683-17580222 FORWARD LENGTH=329	57	37229	1	1	1	1	12813	1	0	0	652.027	1953.06	3	1953.06	0.0016	0	57.26	4.3e-06	R	VAPEEHPVLLTEAPLNPK	A
18	1	ATCG00120.1	| Symbols: ATPA | ATP synthase subunit alpha | chrC:9938-11461 REVERSE LENGTH=507	154	55351	4	4	4	4	2273	1	1	1	515.779	1029.54	2	1029.55	-0.001	0	53.64	0.00014	R	ADEISNIIR	E
18	1	ATCG00120.1	| Symbols: ATPA | ATP synthase subunit alpha | chrC:9938-11461 REVERSE LENGTH=507	154	55351	4	4	4	4	4250	1	1	1	605.322	1208.63	2	1208.63	0.0017	0	56.42	6.6e-06	K	TLTAEAESFLK	E
18	1	ATCG00120.1	| Symbols: ATPA | ATP synthase subunit alpha | chrC:9938-11461 REVERSE LENGTH=507	154	55351	4	4	4	4	6415	1	1	1	708.898	1415.78	2	1415.78	0.0036	0	83.14	1.5e-07	K	IAQIPVSEAYLGR	V
18	1	ATCG00120.1	| Symbols: ATPA | ATP synthase subunit alpha | chrC:9938-11461 REVERSE LENGTH=507	154	55351	4	4	4	4	12664	1	1	1	648.026	1941.06	3	1941.05	0.0024	0	28.17	0.0058	R	EVTIVNTGTVLQVGDGIAR	I
19	1	AT1G48920.1	| Symbols: ATNUC-L1, PARL1, NUC-L1 | nucleolin like 1 | chr1:18098186-18101422 FORWARD LENGTH=557	151	58796	4	4	4	4	1660	1	1	1	485.238	968.46	2	968.46	0.0001	0	52.24	0.00012	R	ADVENFFK	E
19	1	AT1G48920.1	| Symbols: ATNUC-L1, PARL1, NUC-L1 | nucleolin like 1 | chr1:18098186-18101422 FORWARD LENGTH=557	151	58796	4	4	4	4	1681	1	1	1	487.249	972.483	2	972.488	-0.0046	0	30.26	0.016	K	EAGEVVDVR	F
19	1	AT1G48920.1	| Symbols: ATNUC-L1, PARL1, NUC-L1 | nucleolin like 1 | chr1:18098186-18101422 FORWARD LENGTH=557	151	58796	4	4	4	4	4246	1	1	1	605.27	1208.53	2	1208.52	0.0025	0	74.4	4.4e-07	K	SSDVEMVDAEK	S
19	1	AT1G48920.1	| Symbols: ATNUC-L1, PARL1, NUC-L1 | nucleolin like 1 | chr1:18098186-18101422 FORWARD LENGTH=557	151	58796	4	4	4	4	4979	1	1	1	648.802	1295.59	2	1295.59	0.0016	0	66.17	2.3e-06	K	GFDASLSEDDIK	N
19		AT3G18610.1	| Symbols: PARLL1, ATNUC-L2, NUC-L2 | nucleolin like 2 | chr3:6404270-6407822 REVERSE LENGTH=636	30	69003	1	1	1	1	1681	1	0	1	487.249	972.483	2	972.488	-0.0046	0	30.26	0.016	K	EAGEVVDVR	L
20	1	AT5G44060.1	| Symbols: | unknown protein; BEST Arabidopsis thaliana protein match is: unknown protein (TAIR:AT1G04000.1); Has 1807 Blast hits to 1807 proteins in 277 species: Archae - 0; Bacteria - 0; Metazoa - 736; Fungi - 347; Plants - 385; Viruses - 0; Other Eukaryotes - 339 (source: NCBI BLink). | chr5:17731209-17731661 FORWARD LENGTH=150	148	16431	5	5	4	4	2731	1	1	1	538.808	1075.6	2	1075.6	-0.0004	0	56.07	2.5e-05	R	YVEVANILR	V
20	1	AT5G44060.1	| Symbols: | unknown protein; BEST Arabidopsis thaliana protein match is: unknown protein (TAIR:AT1G04000.1); Has 1807 Blast hits to 1807 proteins in 277 species: Archae - 0; Bacteria - 0; Metazoa - 736; Fungi - 347; Plants - 385; Viruses - 0; Other Eukaryotes - 339 (source: NCBI BLink). | chr5:17731209-17731661 FORWARD LENGTH=150	148	16431	5	5	4	4	6719	1	1	1	727.884	1453.75	2	1453.75	0.0005	0	50.59	3.4e-05	K	AQAGPLTTQSIDPR	K
20	1	AT5G44060.1	| Symbols: | unknown protein; BEST Arabidopsis thaliana protein match is: unknown protein (TAIR:AT1G04000.1); Has 1807 Blast hits to 1807 proteins in 277 species: Archae - 0; Bacteria - 0; Metazoa - 736; Fungi - 347; Plants - 385; Viruses - 0; Other Eukaryotes - 339 (source: NCBI BLink). | chr5:17731209-17731661 FORWARD LENGTH=150	148	16431	5	5	4	4	7979	1	1	1	525.952	1574.83	3	1574.83	0.0029	0	21.93	0.043	K	QTESAVINPPPPPTK	S
20	1	AT5G44060.1	| Symbols: | unknown protein; BEST Arabidopsis thaliana protein match is: unknown protein (TAIR:AT1G04000.1); Has 1807 Blast hits to 1807 proteins in 277 species: Archae - 0; Bacteria - 0; Metazoa - 736; Fungi - 347; Plants - 385; Viruses - 0; Other Eukaryotes - 339 (source: NCBI BLink). | chr5:17731209-17731661 FORWARD LENGTH=150	148	16431	5	5	4	4	10030	1	1	1	591.991	1772.95	3	1772.95	-0.0028	0	48.74	3.2e-05	R	VDGTHLPGIVNPSQLAR	F
20	1	AT5G44060.1	| Symbols: | unknown protein; BEST Arabidopsis thaliana protein match is: unknown protein (TAIR:AT1G04000.1); Has 1807 Blast hits to 1807 proteins in 277 species: Archae - 0; Bacteria - 0; Metazoa - 736; Fungi - 347; Plants - 385; Viruses - 0; Other Eukaryotes - 339 (source: NCBI BLink). | chr5:17731209-17731661 FORWARD LENGTH=150	148	16431	5	5	4	4	10031	1	1	1	591.993	1772.96	3	1772.95	0.0031	0	44.65	6.5e-05	R	VDGTHLPGIVNPSQLAR	F
21	1	ATCG00480.1	| Symbols: ATPB, PB | ATP synthase subunit beta | chrC:52660-54156 REVERSE LENGTH=498	141	53957	6	5	5	5	1715	1	1	1	488.285	974.555	2	974.555	0.0003	0	53.94	5e-05	K	IGLFGGAGVGK	T
21	1	ATCG00480.1	| Symbols: ATPB, PB | ATP synthase subunit beta | chrC:52660-54156 REVERSE LENGTH=498	141	53957	6	5	5	5	2012	1	1	1	504.294	1006.57	2	1006.57	0.0045	0	51.94	0.00013	K	LSIFETGIK	V
21	1	ATCG00480.1	| Symbols: ATPB, PB | ATP synthase subunit beta | chrC:52660-54156 REVERSE LENGTH=498	141	53957	6	5	5	5	4078	1	1	1	596.318	1190.62	2	1190.62	0.0025	0	45.11	0.00017	K	SAPAFIELDTK	L
21	1	ATCG00480.1	| Symbols: ATPB, PB | ATP synthase subunit beta | chrC:52660-54156 REVERSE LENGTH=498	141	53957	6	5	5	5	6410	1	1	1	708.36	1414.7	2	1414.71	-0.0002	0	40.19	0.0021	R	TNPTTSNPEVSIR	E
21	1	ATCG00480.1	| Symbols: ATPB, PB | ATP synthase subunit beta | chrC:52660-54156 REVERSE LENGTH=498	141	53957	6	5	5	5	12820	1	1	1	652.347	1954.02	3	1954.02	0.0019	0	19.93	0.25	R	IFNVLGEPVDNLGPVDTR	T
21	1	ATCG00480.1	| Symbols: ATPB, PB | ATP synthase subunit beta | chrC:52660-54156 REVERSE LENGTH=498	141	53957	6	5	5	5	12821	1	1	1	978.019	1954.02	2	1954.02	0.0068	0	45.62	0.00068	R	IFNVLGEPVDNLGPVDTR	T
21		AT5G08670.1	| Symbols: | ATP synthase alpha/beta family protein | chr5:2818395-2821149 REVERSE LENGTH=556	54	59765	2	1	2	1	1715	1	0	1	488.285	974.555	2	974.555	0.0003	0	53.94	5e-05	K	IGLFGGAGVGK	T
21		AT5G08670.1	| Symbols: | ATP synthase alpha/beta family protein | chr5:2818395-2821149 REVERSE LENGTH=556	54	59765	2	1	2	1	6579	1	0	1	478.908	1433.7	3	1433.71	-0.012	0	17.24	0.064	K	ENINSFQGLLDGK	Y
22	1	AT1G23410.1	| Symbols: | Ribosomal protein S27a / Ubiquitin family protein | chr1:8314940-8315410 FORWARD LENGTH=156	134	17889	8	7	5	5	287	1	1	1	383.22	764.425	2	764.426	-0.0006	0	29.89	0.026	-	MQIFVK	T
22	1	AT1G23410.1	| Symbols: | Ribosomal protein S27a / Ubiquitin family protein | chr1:8314940-8315410 FORWARD LENGTH=156	134	17889	8	7	5	5	288	1	1	1	383.22	764.425	2	764.426	-0.0005	0	17.65	0.12	-	MQIFVK	T
22	1	AT1G23410.1	| Symbols: | Ribosomal protein S27a / Ubiquitin family protein | chr1:8314940-8315410 FORWARD LENGTH=156	134	17889	8	7	5	5	2353	1	1	1	520.262	1038.51	2	1038.51	-0.0003	0	55.22	9.4e-06	K	EGIPPDQQR	L
22	1	AT1G23410.1	| Symbols: | Ribosomal protein S27a / Ubiquitin family protein | chr1:8314940-8315410 FORWARD LENGTH=156	134	17889	8	7	5	5	2623	1	1	1	533.283	1064.55	2	1064.55	0.0003	0	27.33	0.015	R	TLADYNIQK	E
22	1	AT1G23410.1	| Symbols: | Ribosomal protein S27a / Ubiquitin family protein | chr1:8314940-8315410 FORWARD LENGTH=156	134	17889	8	7	5	5	2624	1	1	1	533.285	1064.56	2	1064.55	0.005	0	24.56	0.014	R	TLADYNIQK	E
22	1	AT1G23410.1	| Symbols: | Ribosomal protein S27a / Ubiquitin family protein | chr1:8314940-8315410 FORWARD LENGTH=156	134	17889	8	7	5	5	2639	1	1	1	356.545	1066.61	3	1066.61	-0.0007	0	40.45	0.0017	K	ESTLHLVLR	L
22	1	AT1G23410.1	| Symbols: | Ribosomal protein S27a / Ubiquitin family protein | chr1:8314940-8315410 FORWARD LENGTH=156	134	17889	8	7	5	5	2640	1	1	1	534.314	1066.61	2	1066.61	0.0005	0	55.85	4.3e-05	K	ESTLHLVLR	L
22	1	AT1G23410.1	| Symbols: | Ribosomal protein S27a / Ubiquitin family protein | chr1:8314940-8315410 FORWARD LENGTH=156	134	17889	8	7	5	5	9921	1	1	1	882.451	1762.89	2	1762.88	0.0028	0	27.38	0.0027	K	TITLEVESSDTIDNVK	A
22		AT3G09790.1	| Symbols: UBQ8 | ubiquitin 8 | chr3:3004111-3006006 REVERSE LENGTH=631	92	72009	5	5	3	3	2623	1	0	1	533.283	1064.55	2	1064.55	0.0003	0	27.33	0.015	R	TLADYNIQK	E
22		AT3G09790.1	| Symbols: UBQ8 | ubiquitin 8 | chr3:3004111-3006006 REVERSE LENGTH=631	92	72009	5	5	3	3	2624	1	0	1	533.285	1064.56	2	1064.55	0.005	0	24.56	0.014	R	TLADYNIQK	E
22		AT3G09790.1	| Symbols: UBQ8 | ubiquitin 8 | chr3:3004111-3006006 REVERSE LENGTH=631	92	72009	5	5	3	3	2639	1	0	1	356.545	1066.61	3	1066.61	-0.0007	0	40.45	0.0017	K	ESTLHLVLR	L
22		AT3G09790.1	| Symbols: UBQ8 | ubiquitin 8 | chr3:3004111-3006006 REVERSE LENGTH=631	92	72009	5	5	3	3	2640	1	0	1	534.314	1066.61	2	1066.61	0.0005	0	55.85	4.3e-05	K	ESTLHLVLR	L
22		AT3G09790.1	| Symbols: UBQ8 | ubiquitin 8 | chr3:3004111-3006006 REVERSE LENGTH=631	92	72009	5	5	3	3	9921	1	0	1	882.451	1762.89	2	1762.88	0.0028	0	27.38	0.0027	K	TITLEVESSDTIDNVK	V
23	1	AT1G09200.1	| Symbols: | Histone superfamily protein | chr1:2971722-2972132 REVERSE LENGTH=136	99	15316	5	3	3	2	417	3	1	1	394.742	787.47	2	787.47	-0.0003	1	21.42	0.31	R	KLPFQR	L
23	1	AT1G09200.1	| Symbols: | Histone superfamily protein | chr1:2971722-2972132 REVERSE LENGTH=136	99	15316	5	3	3	2	725	1	1	1	416.25	830.486	2	830.486	0.0003	0	68.39	5.8e-06	K	STELLIR	K
23	1	AT1G09200.1	| Symbols: | Histone superfamily protein | chr1:2971722-2972132 REVERSE LENGTH=136	99	15316	5	3	3	2	726	1	1	1	416.251	830.487	2	830.486	0.001	0	48.66	0.00054	K	STELLIR	K
23	1	AT1G09200.1	| Symbols: | Histone superfamily protein | chr1:2971722-2972132 REVERSE LENGTH=136	99	15316	5	3	3	2	885	1	1	1	425.719	849.423	2	849.423	-0.0002	0	16.42	0.11	R	EIAQDFK	T
23	1	AT1G09200.1	| Symbols: | Histone superfamily protein | chr1:2971722-2972132 REVERSE LENGTH=136	99	15316	5	3	3	2	886	1	1	1	425.719	849.423	2	849.423	-0.0001	0	39.02	0.0045	R	EIAQDFK	T
23		AT1G75600.1	| Symbols: | Histone superfamily protein | chr1:28390753-28391461 FORWARD LENGTH=136	88	15450	3	2	2	1	417	3	0	1	394.742	787.47	2	787.47	-0.0003	1	21.42	0.31	R	KLPFQR	L
23		AT1G75600.1	| Symbols: | Histone superfamily protein | chr1:28390753-28391461 FORWARD LENGTH=136	88	15450	3	2	2	1	725	1	0	1	416.25	830.486	2	830.486	0.0003	0	68.39	5.8e-06	K	STELLIR	K
23		AT1G75600.1	| Symbols: | Histone superfamily protein | chr1:28390753-28391461 FORWARD LENGTH=136	88	15450	3	2	2	1	726	1	0	1	416.251	830.487	2	830.486	0.001	0	48.66	0.00054	K	STELLIR	K
23		AT1G13370.1	| Symbols: | Histone superfamily protein | chr1:4587926-4588522 REVERSE LENGTH=136	39	15406	3	1	2	1	417	3	0	1	394.742	787.47	2	787.47	-0.0003	1	21.42	0.31	R	KLPFQR	L
23		AT1G13370.1	| Symbols: | Histone superfamily protein | chr1:4587926-4588522 REVERSE LENGTH=136	39	15406	3	1	2	1	885	1	0	1	425.719	849.423	2	849.423	-0.0002	0	16.42	0.11	R	EIAQDFK	T
23		AT1G13370.1	| Symbols: | Histone superfamily protein | chr1:4587926-4588522 REVERSE LENGTH=136	39	15406	3	1	2	1	886	1	0	1	425.719	849.423	2	849.423	-0.0001	0	39.02	0.0045	R	EIAQDFK	T
24	1	AT4G35090.1	| Symbols: CAT2 | catalase 2 | chr4:16700937-16703215 REVERSE LENGTH=492	99	57237	4	3	3	2	2427	1	1	1	523.28	1044.54	2	1044.55	-0.0004	0	21.9	0.17	K	SLLEEDAIR	V
24	1	AT4G35090.1	| Symbols: CAT2 | catalase 2 | chr4:16700937-16703215 REVERSE LENGTH=492	99	57237	4	3	3	2	3414	1	1	1	568.843	1135.67	2	1135.67	-0.0006	0	40.06	0.00041	R	APGVQTPVIVR	F
24	1	AT4G35090.1	| Symbols: CAT2 | catalase 2 | chr4:16700937-16703215 REVERSE LENGTH=492	99	57237	4	3	3	2	3415	1	1	1	568.844	1135.67	2	1135.67	0.0017	0	42.95	0.0004	R	APGVQTPVIVR	F
24	1	AT4G35090.1	| Symbols: CAT2 | catalase 2 | chr4:16700937-16703215 REVERSE LENGTH=492	99	57237	4	3	3	2	7404	1	1	1	762.434	1522.85	2	1522.85	0.0022	0	59.04	1.9e-05	R	LGPNYLQLPVNAPK	C
24		AT1G20620.4	| Symbols: CAT3, SEN2, ATCAT3 | catalase 3 | chr1:7144692-7146193 FORWARD LENGTH=377	59	44263	1	1	1	1	7404	1	0	1	762.434	1522.85	2	1522.85	0.0022	0	59.04	1.9e-05	R	LGPNYLQLPVNAPK	C
25	1	AT4G20360.1	| Symbols: ATRAB8D, ATRABE1B, RABE1b | RAB GTPase homolog E1B | chr4:10990036-10991466 FORWARD LENGTH=476	95	51883	2	2	2	2	3757	1	1	1	579.331	1156.65	2	1156.65	0.0028	0	99.31	3.6e-09	K	VGETVDLVGLR	E
25	1	AT4G20360.1	| Symbols: ATRAB8D, ATRABE1B, RABE1b | RAB GTPase homolog E1B | chr4:10990036-10991466 FORWARD LENGTH=476	95	51883	2	2	2	2	6653	1	1	1	723.395	1444.78	2	1444.77	0.0014	0	16.1	0.031	K	QVGVPDMVVFLNK	E
26	1	AT1G52740.1	| Symbols: HTA9 | histone H2A protein 9 | chr1:19645409-19646221 FORWARD LENGTH=134	87	14263	5	4	2	2	899	1	1	1	425.766	849.517	2	849.518	-0.0014	0	26.01	0.021	R	HLQLAIR	G
26	1	AT1G52740.1	| Symbols: HTA9 | histone H2A protein 9 | chr1:19645409-19646221 FORWARD LENGTH=134	87	14263	5	4	2	2	900	1	1	1	425.766	849.518	2	849.518	-0.0003	0	17.56	0.14	R	HLQLAIR	G
26	1	AT1G52740.1	| Symbols: HTA9 | histone H2A protein 9 | chr1:19645409-19646221 FORWARD LENGTH=134	87	14263	5	4	2	2	901	1	1	1	425.767	849.518	2	849.518	0	0	36.35	0.0018	R	HLQLAIR	G
26	1	AT1G52740.1	| Symbols: HTA9 | histone H2A protein 9 | chr1:19645409-19646221 FORWARD LENGTH=134	87	14263	5	4	2	2	902	1	1	1	425.767	849.519	2	849.518	0.0004	0	28.89	0.01	R	HLQLAIR	G
26	1	AT1G52740.1	| Symbols: HTA9 | histone H2A protein 9 | chr1:19645409-19646221 FORWARD LENGTH=134	87	14263	5	4	2	2	1467	1	1	1	472.769	943.524	2	943.524	-0.0002	0	66.28	9e-06	R	AGLQFPVGR	V
26		AT1G08880.1	| Symbols: HTA5, H2AXA, G-H2AX, GAMMA-H2AX | Histone superfamily protein | chr1:2847144-2847676 REVERSE LENGTH=142	66	14804	1	1	1	1	1467	1	0	1	472.769	943.524	2	943.524	-0.0002	0	66.28	9e-06	K	AGLQFPVGR	I
26		AT4G13570.1	| Symbols: HTA4 | histone H2A 4 | chr4:7884516-7885664 FORWARD LENGTH=118	47	13249	4	3	1	1	899	1	0	1	425.766	849.517	2	849.518	-0.0014	0	26.01	0.021	R	HLQLAIR	G
26		AT4G13570.1	| Symbols: HTA4 | histone H2A 4 | chr4:7884516-7885664 FORWARD LENGTH=118	47	13249	4	3	1	1	900	1	0	1	425.766	849.518	2	849.518	-0.0003	0	17.56	0.14	R	HLQLAIR	G
26		AT4G13570.1	| Symbols: HTA4 | histone H2A 4 | chr4:7884516-7885664 FORWARD LENGTH=118	47	13249	4	3	1	1	901	1	0	1	425.767	849.518	2	849.518	0	0	36.35	0.0018	R	HLQLAIR	G
26		AT4G13570.1	| Symbols: HTA4 | histone H2A 4 | chr4:7884516-7885664 FORWARD LENGTH=118	47	13249	4	3	1	1	902	1	0	1	425.767	849.519	2	849.518	0.0004	0	28.89	0.01	R	HLQLAIR	G
26		AT3G23670.1	| Symbols: PAKRP1L, KINESIN-12B | phragmoplast-associated kinesin-related protein, putative | chr3:8519290-8525055 FORWARD LENGTH=1313	46	148003	4	3	1	1	899	1	0	1	425.766	849.517	2	849.518	-0.0014	0	26.01	0.021	K	HIQLLAR	H
26		AT3G23670.1	| Symbols: PAKRP1L, KINESIN-12B | phragmoplast-associated kinesin-related protein, putative | chr3:8519290-8525055 FORWARD LENGTH=1313	46	148003	4	3	1	1	900	2	0	1	425.766	849.518	2	849.518	-0.0003	0	16.76	0.17	K	HIQLLAR	H
26		AT3G23670.1	| Symbols: PAKRP1L, KINESIN-12B | phragmoplast-associated kinesin-related protein, putative | chr3:8519290-8525055 FORWARD LENGTH=1313	46	148003	4	3	1	1	901	2	0	1	425.767	849.518	2	849.518	0	0	35.16	0.0024	K	HIQLLAR	H
26		AT3G23670.1	| Symbols: PAKRP1L, KINESIN-12B | phragmoplast-associated kinesin-related protein, putative | chr3:8519290-8525055 FORWARD LENGTH=1313	46	148003	4	3	1	1	902	1	0	1	425.767	849.519	2	849.518	0.0004	0	28.89	0.01	K	HIQLLAR	H
27	1	AT3G01670.1	| Symbols: | unknown protein; BEST Arabidopsis thaliana protein match is: unknown protein (TAIR:AT3G01680.1); Has 121 Blast hits to 111 proteins in 12 species: Archae - 0; Bacteria - 0; Metazoa - 0; Fungi - 0; Plants - 121; Viruses - 0; Other Eukaryotes - 0 (source: NCBI BLink). | chr3:247288-250261 FORWARD LENGTH=822	81	94784	3	3	3	3	1545	1	1	1	479.259	956.503	2	956.504	-0.0014	0	25.11	0.026	K	SLGPNSLGGR	F
27	1	AT3G01670.1	| Symbols: | unknown protein; BEST Arabidopsis thaliana protein match is: unknown protein (TAIR:AT3G01680.1); Has 121 Blast hits to 111 proteins in 12 species: Archae - 0; Bacteria - 0; Metazoa - 0; Fungi - 0; Plants - 121; Viruses - 0; Other Eukaryotes - 0 (source: NCBI BLink). | chr3:247288-250261 FORWARD LENGTH=822	81	94784	3	3	3	3	10683	1	1	1	610.335	1827.98	3	1827.98	-0.0011	1	49.2	0.00032	R	FQLNSQTLPTADPLKR	V
27	1	AT3G01670.1	| Symbols: | unknown protein; BEST Arabidopsis thaliana protein match is: unknown protein (TAIR:AT3G01680.1); Has 121 Blast hits to 111 proteins in 12 species: Archae - 0; Bacteria - 0; Metazoa - 0; Fungi - 0; Plants - 121; Viruses - 0; Other Eukaryotes - 0 (source: NCBI BLink). | chr3:247288-250261 FORWARD LENGTH=822	81	94784	3	3	3	3	17005	1	1	1	789.364	2365.07	3	2365.08	-0.0058	0	49.66	2.2e-05	R	FMLPETAGIIPNEVECTECR	R
28	1	AT3G44310.1	| Symbols: NIT1, ATNIT1, NITI | nitrilase 1 | chr3:15986901-15988841 FORWARD LENGTH=346	69	38527	2	2	2	2	10599	1	1	1	911.482	1820.95	2	1820.95	0.0035	0	50.28	6.3e-05	K	GAELVLFPEGFIGGYPR	G
28	1	AT3G44310.1	| Symbols: NIT1, ATNIT1, NITI | nitrilase 1 | chr3:15986901-15988841 FORWARD LENGTH=346	69	38527	2	2	2	2	14907	1	1	1	1082.52	2163.03	2	2163.03	-0.001	0	36.66	0.00036	R	CIWGQGDGSTIPVYDTPIGK	L
28		AT3G44300.1	| Symbols: NIT2, AtNIT2 | nitrilase 2 | chr3:15983351-15985172 FORWARD LENGTH=339	37	37529	1	1	1	1	14907	1	0	1	1082.52	2163.03	2	2163.03	-0.001	0	36.66	0.00036	R	CIWGQGDGSTIPVYDTPIGK	L
29	1	AT1G09340.1	| Symbols: CRB, CSP41B, HIP1.3 | chloroplast RNA binding | chr1:3015473-3018035 FORWARD LENGTH=378	66	42764	2	1	2	1	3618	2	0	1	574.305	1146.6	2	1146.61	-0.0173	0	26.58	0.094	K	LETESLLQSK	G
29	1	AT1G09340.1	| Symbols: CRB, CSP41B, HIP1.3 | chloroplast RNA binding | chr1:3015473-3018035 FORWARD LENGTH=378	66	42764	2	1	2	1	7202	1	1	1	752.903	1503.79	2	1503.79	-0.0016	0	65.71	6.7e-06	K	DLATAFLNVLGNEK	A
30	1	AT1G16300.1	| Symbols: GAPCP-2 | glyceraldehyde-3-phosphate dehydrogenase of plastid 2 | chr1:5574433-5577406 FORWARD LENGTH=420	64	44989	4	4	2	2	263	1	1	1	380.24	758.465	2	758.465	-0.0003	0	38.39	0.0048	M	ALSSLLR	S
30	1	AT1G16300.1	| Symbols: GAPCP-2 | glyceraldehyde-3-phosphate dehydrogenase of plastid 2 | chr1:5574433-5577406 FORWARD LENGTH=420	64	44989	4	4	2	2	264	1	1	1	380.24	758.465	2	758.465	-0.0001	0	32.51	0.019	M	ALSSLLR	S
30	1	AT1G16300.1	| Symbols: GAPCP-2 | glyceraldehyde-3-phosphate dehydrogenase of plastid 2 | chr1:5574433-5577406 FORWARD LENGTH=420	64	44989	4	4	2	2	449	1	1	1	398.213	794.412	2	794.411	0.0014	0	41.7	0.00074	K	LTGMAFR	V
30	1	AT1G16300.1	| Symbols: GAPCP-2 | glyceraldehyde-3-phosphate dehydrogenase of plastid 2 | chr1:5574433-5577406 FORWARD LENGTH=420	64	44989	4	4	2	2	566	2	0	1	406.21	810.405	2	810.406	-0.0005	0	29.87	0.019	K	LTGMAFR	V	Oxidation (M)	0.0002000.0
30		AT1G79530.1	| Symbols: GAPCP-1 | glyceraldehyde-3-phosphate dehydrogenase of plastid 1 | chr1:29916232-29919088 REVERSE LENGTH=422	48	44974	2	2	1	1	449	1	0	1	398.213	794.412	2	794.411	0.0014	0	41.7	0.00074	K	LTGMAFR	V
30		AT1G79530.1	| Symbols: GAPCP-1 | glyceraldehyde-3-phosphate dehydrogenase of plastid 1 | chr1:29916232-29919088 REVERSE LENGTH=422	48	44974	2	2	1	1	566	2	0	1	406.21	810.405	2	810.406	-0.0005	0	29.87	0.019	K	LTGMAFR	V	Oxidation (M)	0.0002000.0
31	1	AT1G35160.1	| Symbols: GRF4, 14-3-3PHI, GF14 PHI | GF14 protein phi chain | chr1:12867264-12868514 FORWARD LENGTH=267	63	30289	3	2	3	2	1216	1	1	1	454.265	906.516	2	906.517	-0.0018	0	36.02	0.0057	R	NLLSVAYK	N
31	1	AT1G35160.1	| Symbols: GRF4, 14-3-3PHI, GF14 PHI | GF14 protein phi chain | chr1:12867264-12868514 FORWARD LENGTH=267	63	30289	3	2	3	2	1299	1	1	1	459.267	916.519	2	916.523	-0.0037	0	16.39	0.56	R	IISSIEQK	E
31	1	AT1G35160.1	| Symbols: GRF4, 14-3-3PHI, GF14 PHI | GF14 protein phi chain | chr1:12867264-12868514 FORWARD LENGTH=267	63	30289	3	2	3	2	4070	1	1	1	595.334	1188.65	2	1188.65	-0.0002	0	53.95	0.00014	K	DSTLIMQLLR	D
31		AT1G22300.1	| Symbols: GRF10, 14-3-3EPSILON, GF14 EPSILON | general regulatory factor 10 | chr1:7879146-7881103 REVERSE LENGTH=254	54	29011	2	1	2	1	1299	1	0	1	459.267	916.519	2	916.523	-0.0037	0	16.39	0.56	R	ILSSIEQK	E
31		AT1G22300.1	| Symbols: GRF10, 14-3-3EPSILON, GF14 EPSILON | general regulatory factor 10 | chr1:7879146-7881103 REVERSE LENGTH=254	54	29011	2	1	2	1	4070	1	0	1	595.334	1188.65	2	1188.65	-0.0002	0	53.95	0.00014	K	DSTLIMQLLR	D
32	1	AT1G66410.1	| Symbols: CAM4, ACAM-4 | calmodulin 4 | chr1:24774431-24775785 REVERSE LENGTH=149	61	16908	1	1	1	1	517	1	1	1	403.216	804.418	2	804.416	0.0016	0	61.27	2.7e-05	K	ELGTVMR	S
33	1	AT3G05590.1	| Symbols: RPL18 | ribosomal protein L18 | chr3:1621511-1622775 FORWARD LENGTH=187	60	20970	1	1	1	1	6054	1	1	1	693.402	1384.79	2	1384.79	-0.0039	0	60.2	2.2e-05	K	IAVLVGTITDDLR	V
34	1	AT1G04820.1	| Symbols: TUA4, TOR2 | tubulin alpha-4 chain | chr1:1356421-1358266 REVERSE LENGTH=450	60	50194	2	2	2	2	9506	1	1	1	851.455	1700.9	2	1700.9	-0.0029	0	22.86	0.0098	R	AVFVDLEPTVIDEVR	T
34	1	AT1G04820.1	| Symbols: TUA4, TOR2 | tubulin alpha-4 chain | chr1:1356421-1358266 REVERSE LENGTH=450	60	50194	2	2	2	2	13123	1	1	1	989.446	1976.88	2	1976.88	0.0022	0	52.71	1.1e-05	K	TVGGGDDAFNTFFSETGAGK	H
34		AT5G19770.1	| Symbols: TUA3 | tubulin alpha-3 | chr5:6682761-6684474 REVERSE LENGTH=450	23	50250	1	1	1	1	9506	1	0	1	851.455	1700.9	2	1700.9	-0.0029	0	22.86	0.0098	R	AVFVDLEPTVIDEVR	T
35	1	AT4G27150.1	| Symbols: SESA2, AT2S2 | seed storage albumin 2 | chr4:13609396-13609908 FORWARD LENGTH=170	59	19919	2	2	1	1	7269	1	1	1	504.594	1510.76	3	1510.76	-0.0036	0	55.81	2.3e-05	R	AVSLQGQHGPFQSR	K
35	1	AT4G27150.1	| Symbols: SESA2, AT2S2 | seed storage albumin 2 | chr4:13609396-13609908 FORWARD LENGTH=170	59	19919	2	2	1	1	7270	1	1	1	504.596	1510.77	3	1510.76	0.0015	0	21.55	0.0095	R	AVSLQGQHGPFQSR	K
36	1	AT4G39260.1	| Symbols: CCR1, ATGRP8, GR-RBP8, GRP8 | cold, circadian rhythm, and RNA binding 1 | chr4:18274166-18274958 REVERSE LENGTH=169	59	16626	2	2	2	2	1185	1	1	1	451.742	901.469	2	901.47	-0.0004	0	31.15	0.0012	R	GFGFVTFK	D
36	1	AT4G39260.1	| Symbols: CCR1, ATGRP8, GR-RBP8, GRP8 | cold, circadian rhythm, and RNA binding 1 | chr4:18274166-18274958 REVERSE LENGTH=169	59	16626	2	2	2	2	5451	1	1	1	672.328	1342.64	2	1342.64	0.0019	0	42.58	0.0001	R	TFSQFGDVIDSK	I
36		AT2G21660.1	| Symbols: ATGRP7, CCR2, GR-RBP7, GRP7 | cold, circadian rhythm, and rna binding 2 | chr2:9265477-9266316 REVERSE LENGTH=176	31	16937	1	1	1	1	1185	1	0	1	451.742	901.469	2	901.47	-0.0004	0	31.15	0.0012	R	GFGFVTFK	D
37	1	AT1G78230.1	| Symbols: | Outer arm dynein light chain 1 protein | chr1:29430226-29432516 FORWARD LENGTH=681	59	77074	1	1	1	1	859	1	1	1	422.757	843.499	2	843.507	-0.0071	0	58.64	3.7e-05	K	TVSSLLPK	L
38	1	AT2G33250.1	| Symbols: | unknown protein; FUNCTIONS IN: molecular_function unknown; INVOLVED IN: biological_process unknown; LOCATED IN: chloroplast; EXPRESSED IN: 21 plant structures; EXPRESSED DURING: 13 growth stages; BEST Arabidopsis thaliana protein match is: unknown protein (TAIR:AT3G04310.1); Has 41 Blast hits to 41 proteins in 12 species: Archae - 0; Bacteria - 0; Metazoa - 0; Fungi - 0; Plants - 41;…	54	34153	2	2	1	1	42	1	1	1	357.219	712.424	2	712.423	0.0008	0	36.17	0.0038	R	GALSLPR	A
38	1	AT2G33250.1	| Symbols: | unknown protein; FUNCTIONS IN: molecular_function unknown; INVOLVED IN: biological_process unknown; LOCATED IN: chloroplast; EXPRESSED IN: 21 plant structures; EXPRESSED DURING: 13 growth stages; BEST Arabidopsis thaliana protein match is: unknown protein (TAIR:AT3G04310.1); Has 41 Blast hits to 41 proteins in 12 species: Archae - 0; Bacteria - 0; Metazoa - 0; Fungi - 0; Plants - 41;…	54	34153	2	2	1	1	43	1	1	1	357.219	712.424	2	712.423	0.0012	0	42.14	0.00096	R	GALSLPR	A
39	1	AT2G31610.1	| Symbols: | Ribosomal protein S3 family protein | chr2:13450384-13451669 FORWARD LENGTH=250	54	27673	2	2	2	2	483	1	1	1	399.764	797.512	2	797.512	0.0001	0	44.74	0.00031	K	LLGGLAVR	R
39	1	AT2G31610.1	| Symbols: | Ribosomal protein S3 family protein | chr2:13450384-13451669 FORWARD LENGTH=250	54	27673	2	2	2	2	6466	1	1	1	712.339	1422.66	2	1422.66	0.0002	0	28.88	0.0048	R	ELAEDGYSGVEVR	V
40	1	ATCG00130.1	| Symbols: ATPF | ATPase, F0 complex, subunit B/B~, bacterial/chloroplast | chrC:11529-12798 REVERSE LENGTH=184	54	21101	1	1	1	1	4439	1	1	1	614.818	1227.62	2	1227.62	0.0001	0	53.5	3.1e-05	R	EGAIQQLENAR	A
41	1	AT1G61520.1	| Symbols: LHCA3 | photosystem I light harvesting complex gene 3 | chr1:22700152-22701149 FORWARD LENGTH=273	53	29163	2	1	2	1	1919	1	1	1	499.272	996.529	2	996.528	0.0012	0	19.94	0.13	K	QYFLGLEK	G
41	1	AT1G61520.1	| Symbols: LHCA3 | photosystem I light harvesting complex gene 3 | chr1:22700152-22701149 FORWARD LENGTH=273	53	29163	2	1	2	1	8716	1	1	1	815.456	1628.9	2	1628.9	0.0006	0	53.45	1.6e-05	R	FAMLGAAGAIAPEILGK	A
42	1	AT1G22780.1	| Symbols: PFL, RPS18A, PFL1 | Ribosomal protein S13/S18 family | chr1:8067990-8069163 FORWARD LENGTH=152	53	17591	1	1	1	1	8294	1	1	1	799.42	1596.83	2	1596.83	0.0004	0	53.09	1.4e-05	M	SLVANEEFQHILR	V	Acetyl (Protein N-term)	1.0000000000000.0
43	1	AT3G14590.1	| Symbols: NTMC2TYPE6.2, NTMC2T6.2 | Calcium-dependent lipid-binding (CaLB domain) family protein | chr3:4904448-4907506 REVERSE LENGTH=692	53	78638	2	2	1	1	2053	1	1	1	506.757	1011.5	2	1011.49	0.0131	0	37.28	0.004	K	GSFSSVVSDK	S
43	1	AT3G14590.1	| Symbols: NTMC2TYPE6.2, NTMC2T6.2 | Calcium-dependent lipid-binding (CaLB domain) family protein | chr3:4904448-4907506 REVERSE LENGTH=692	53	78638	2	2	1	1	2054	1	1	1	506.758	1011.5	2	1011.49	0.0135	0	41.23	0.0017	K	GSFSSVVSDK	S
44	1	AT1G20010.1	| Symbols: TUB5 | tubulin beta-5 chain | chr1:6938033-6940481 REVERSE LENGTH=449	51	50880	1	1	1	1	3441	1	1	1	570.359	1138.7	2	1138.69	0.0173	0	51.24	5.6e-05	K	LAVNLIPFPR	L
45	1	AT3G07770.1	| Symbols: Hsp89.1, AtHsp90.6, AtHsp90-6 | HEAT SHOCK PROTEIN 89.1 | chr3:2479611-2483970 FORWARD LENGTH=799	51	90739	1	1	1	1	4821	1	1	1	638.327	1274.64	2	1274.64	0.0033	0	51.21	8.3e-05	R	ELISNASDALDK	L
46	1	AT1G42970.1	| Symbols: GAPB | glyceraldehyde-3-phosphate dehydrogenase B subunit | chr1:16127552-16129584 FORWARD LENGTH=447	51	48086	1	1	1	1	3637	1	1	1	574.813	1147.61	2	1147.61	0	0	50.66	0.00022	K	VLDEEFGIVK	G
47	1	AT1G54270.1	| Symbols: EIF4A-2 | eif4a-2 | chr1:20260495-20262018 FORWARD LENGTH=412	50	47075	2	2	2	2	3155	1	1	1	557.846	1113.68	2	1113.68	0.0015	0	35.19	0.0033	R	VLITTDLLAR	G
47	1	AT1G54270.1	| Symbols: EIF4A-2 | eif4a-2 | chr1:20260495-20262018 FORWARD LENGTH=412	50	47075	2	2	2	2	6258	1	1	1	701.369	1400.72	2	1400.73	-0.0023	0	35.69	0.0009	K	GLDVIQQAQSGTGK	T
48	1	AT2G16360.1	| Symbols: | Ribosomal protein S25 family protein | chr2:7076713-7077366 REVERSE LENGTH=125	50	14413	1	1	1	1	3151	1	1	1	557.827	1113.64	2	1113.64	-0.0003	0	50.2	8.1e-05	K	LITPSILSDR	L
49	1	AT1G49780.1	| Symbols: PUB26 | plant U-box 26 | chr1:18429024-18430289 REVERSE LENGTH=421	49	46561	6	4	1	1	528	1	1	1	404.203	806.391	2	806.392	-0.0016	0	31.09	0.016	R	LAADFDR	C
49	1	AT1G49780.1	| Symbols: PUB26 | plant U-box 26 | chr1:18429024-18430289 REVERSE LENGTH=421	49	46561	6	4	1	1	529	2	1	1	404.203	806.392	2	806.392	-0.0006	0	34.69	0.012	R	LAADFDR	C
49	1	AT1G49780.1	| Symbols: PUB26 | plant U-box 26 | chr1:18429024-18430289 REVERSE LENGTH=421	49	46561	6	4	1	1	530	2	1	1	404.203	806.392	2	806.392	-0.0004	0	17.4	0.62	R	LAADFDR	C
49	1	AT1G49780.1	| Symbols: PUB26 | plant U-box 26 | chr1:18429024-18430289 REVERSE LENGTH=421	49	46561	6	4	1	1	532	2	1	1	404.203	806.392	2	806.392	-0.0003	0	31.01	0.027	R	LAADFDR	C
49	1	AT1G49780.1	| Symbols: PUB26 | plant U-box 26 | chr1:18429024-18430289 REVERSE LENGTH=421	49	46561	6	4	1	1	534	2	1	1	404.204	806.393	2	806.392	0.0003	0	26.69	0.073	R	LAADFDR	C
49	1	AT1G49780.1	| Symbols: PUB26 | plant U-box 26 | chr1:18429024-18430289 REVERSE LENGTH=421	49	46561	6	4	1	1	535	2	1	1	404.204	806.393	2	806.392	0.0004	0	34.79	0.011	R	LAADFDR	C
50	1	AT4G21280.1	| Symbols: PSBQ, PSBQA, PSBQ-1 | photosystem II subunit QA | chr4:11334446-11335587 FORWARD LENGTH=223	49	23781	1	1	1	1	7154	1	1	1	749.875	1497.73	2	1497.74	-0.0004	0	49.03	0.00011	K	LFDTIDNLDYAAK	K
51	1	AT1G26230.1	| Symbols: | TCP-1/cpn60 chaperonin family protein | chr1:9072388-9075272 REVERSE LENGTH=611	48	67097	4	3	2	2	7	8	1	0	350.734	699.453	2	699.453	-0.0001	0	19.83	0.31	K	LLLVDK	K
51	1	AT1G26230.1	| Symbols: | TCP-1/cpn60 chaperonin family protein | chr1:9072388-9075272 REVERSE LENGTH=611	48	67097	4	3	2	2	8	7	1	0	350.734	699.453	2	699.453	0	0	30.42	0.027	K	LLLVDK	K
51	1	AT1G26230.1	| Symbols: | TCP-1/cpn60 chaperonin family protein | chr1:9072388-9075272 REVERSE LENGTH=611	48	67097	4	3	2	2	9	7	1	0	350.734	699.453	2	699.453	0.0001	0	29.96	0.02	K	LLLVDK	K
51	1	AT1G26230.1	| Symbols: | TCP-1/cpn60 chaperonin family protein | chr1:9072388-9075272 REVERSE LENGTH=611	48	67097	4	3	2	2	172	1	1	1	374.193	746.371	2	746.371	-0.0004	0	39.33	0.0022	K	APAFGER	K
52	1	AT4G38970.1	| Symbols: FBA2 | fructose-bisphosphate aldolase 2 | chr4:18163714-18165659 REVERSE LENGTH=398	48	43132	2	2	2	2	4153	1	1	1	600.256	1198.5	2	1198.5	-0.0009	0	32.28	0.00094	K	YTGEGESEEAK	E
52	1	AT4G38970.1	| Symbols: FBA2 | fructose-bisphosphate aldolase 2 | chr4:18163714-18165659 REVERSE LENGTH=398	48	43132	2	2	2	2	6551	1	1	1	716.359	1430.7	2	1430.7	0.0032	0	32.11	0.0023	R	LDSIGLENTEANR	Q
52		AT2G21330.1	| Symbols: FBA1 | fructose-bisphosphate aldolase 1 | chr2:9128416-9130152 REVERSE LENGTH=399	32	43075	1	1	1	1	4153	1	0	1	600.256	1198.5	2	1198.5	-0.0009	0	32.28	0.00094	K	YTGEGESEEAK	E
52		AT4G38970.2	| Symbols: FBA2 | fructose-bisphosphate aldolase 2 | chr4:18163769-18165659 REVERSE LENGTH=381	32	41547	1	1	1	1	6551	1	0	1	716.359	1430.7	2	1430.7	0.0032	0	32.11	0.0023	R	LDSIGLENTEANR	Q
53	1	AT1G29910.1	| Symbols: CAB3, AB180, LHCB1.2 | chlorophyll A/B binding protein 3 | chr1:10472443-10473246 REVERSE LENGTH=267	48	28266	1	1	1	1	1764	1	1	1	492.253	982.491	2	982.491	0.0002	0	47.83	0.00018	K	FGEAVWFK	A
54	1	AT5G64950.1	| Symbols: | Mitochondrial transcription termination factor family protein | chr5:25953887-25955062 FORWARD LENGTH=391	47	45010	3	2	1	1	14110	2	1	1	699.354	2095.04	3	2095.07	-0.0287	2	18.22	0.51	K	KKNMVGIVEMTEEAFLEK	Y
54	1	AT5G64950.1	| Symbols: | Mitochondrial transcription termination factor family protein | chr5:25953887-25955062 FORWARD LENGTH=391	47	45010	3	2	1	1	14188	1	1	1	704.686	2111.04	3	2111.06	-0.0287	2	41	0.00024	K	KKNMVGIVEMTEEAFLEK	Y	Oxidation (M)	0.000000000200000000.0
54	1	AT5G64950.1	| Symbols: | Mitochondrial transcription termination factor family protein | chr5:25953887-25955062 FORWARD LENGTH=391	47	45010	3	2	1	1	14189	1	1	1	1056.53	2111.04	2	2111.06	-0.0268	2	23.69	0.019	K	KKNMVGIVEMTEEAFLEK	Y	Oxidation (M)	0.000200000000000000.0
55	1	AT4G25630.1	| Symbols: FIB2, ATFIB2 | fibrillarin 2 | chr4:13074239-13076205 FORWARD LENGTH=320	46	33803	1	1	1	1	4533	1	1	1	620.849	1239.68	2	1239.68	0.0014	0	46.3	0.00016	R	TNVIPIIEDAR	H
56	1	ATCG00270.1	| Symbols: PSBD | photosystem II reaction center protein D | chrC:32711-33772 FORWARD LENGTH=353	45	39750	1	1	1	1	7725	1	1	1	774.349	1546.68	2	1546.68	-0.0001	0	44.55	0.00019	R	AAEDPEFETFYTK	N
57	1	AT1G10630.1	| Symbols: ATARFA1F, ARFA1F | ADP-ribosylation factor A1F | chr1:3513189-3514230 REVERSE LENGTH=181	44	20667	1	1	1	1	2850	1	1	1	544.312	1086.61	2	1086.61	-0.0009	0	44.44	0.00024	R	ILMVGLDAAGK	T
58	1	AT2G01210.1	| Symbols: | Leucine-rich repeat protein kinase family protein | chr2:119509-121734 REVERSE LENGTH=716	44	79284	6	4	1	1	1012	1	1	1	435.774	869.533	2	869.533	-0.0006	0	25.24	0.049	R	VVSLSIPR	K
58	1	AT2G01210.1	| Symbols: | Leucine-rich repeat protein kinase family protein | chr2:119509-121734 REVERSE LENGTH=716	44	79284	6	4	1	1	1014	1	1	1	435.774	869.533	2	869.533	-0.0003	0	22.08	0.095	R	VVSLSIPR	K
58	1	AT2G01210.1	| Symbols: | Leucine-rich repeat protein kinase family protein | chr2:119509-121734 REVERSE LENGTH=716	44	79284	6	4	1	1	1017	1	1	1	435.774	869.534	2	869.533	0.0002	0	18.99	0.19	R	VVSLSIPR	K
58	1	AT2G01210.1	| Symbols: | Leucine-rich repeat protein kinase family protein | chr2:119509-121734 REVERSE LENGTH=716	44	79284	6	4	1	1	1019	1	1	1	435.774	869.534	2	869.533	0.0003	0	29.13	0.019	R	VVSLSIPR	K
58	1	AT2G01210.1	| Symbols: | Leucine-rich repeat protein kinase family protein | chr2:119509-121734 REVERSE LENGTH=716	44	79284	6	4	1	1	1020	1	1	1	435.774	869.534	2	869.533	0.0008	0	30.08	0.0098	R	VVSLSIPR	K
58	1	AT2G01210.1	| Symbols: | Leucine-rich repeat protein kinase family protein | chr2:119509-121734 REVERSE LENGTH=716	44	79284	6	4	1	1	1022	1	1	1	435.774	869.534	2	869.533	0.0011	0	28.89	0.011	R	VVSLSIPR	K
58		AT5G57950.1	| Symbols: | 26S proteasome regulatory subunit, putative | chr5:23460765-23462128 FORWARD LENGTH=227	42	24361	5	3	1	1	1012	2	0	1	435.774	869.533	2	869.534	-0.0006	0	23.02	0.081	K	VVLSVTPR	I
58		AT5G57950.1	| Symbols: | 26S proteasome regulatory subunit, putative | chr5:23460765-23462128 FORWARD LENGTH=227	42	24361	5	3	1	1	1014	2	0	1	435.774	869.533	2	869.534	-0.0003	0	19.23	0.18	K	VVLSVTPR	I
58		AT5G57950.1	| Symbols: | 26S proteasome regulatory subunit, putative | chr5:23460765-23462128 FORWARD LENGTH=227	42	24361	5	3	1	1	1019	2	0	1	435.774	869.534	2	869.534	0.0003	0	29.04	0.019	K	VVLSVTPR	I
58		AT5G57950.1	| Symbols: | 26S proteasome regulatory subunit, putative | chr5:23460765-23462128 FORWARD LENGTH=227	42	24361	5	3	1	1	1020	2	0	1	435.774	869.534	2	869.534	0.0008	0	28.95	0.013	K	VVLSVTPR	I
58		AT5G57950.1	| Symbols: | 26S proteasome regulatory subunit, putative | chr5:23460765-23462128 FORWARD LENGTH=227	42	24361	5	3	1	1	1022	1	0	1	435.774	869.534	2	869.534	0.001	0	28.89	0.011	K	VVLSVTPR	I
59	1	AT1G03890.1	| Symbols: | RmlC-like cupins superfamily protein | chr1:989250-990908 FORWARD LENGTH=451	44	49872	1	1	1	1	13628	1	1	1	1016	2029.98	2	2029.97	0.0074	0	43.58	0.00014	K	TNDNAYINTLSGQTSYLR	A
60	1	AT1G58230.1	| Symbols: | binding | chr1:21566331-21578865 FORWARD LENGTH=2604	43	296014	4	3	1	1	1357	1	1	1	465.255	928.495	2	928.509	-0.0135	1	31.49	0.019	R	TIAERPSR	D
60	1	AT1G58230.1	| Symbols: | binding | chr1:21566331-21578865 FORWARD LENGTH=2604	43	296014	4	3	1	1	1358	1	1	1	465.256	928.498	2	928.509	-0.0114	1	21.01	0.1	R	TIAERPSR	D
60	1	AT1G58230.1	| Symbols: | binding | chr1:21566331-21578865 FORWARD LENGTH=2604	43	296014	4	3	1	1	1359	1	1	1	465.256	928.498	2	928.509	-0.011	1	35.55	0.0078	R	TIAERPSR	D
60	1	AT1G58230.1	| Symbols: | binding | chr1:21566331-21578865 FORWARD LENGTH=2604	43	296014	4	3	1	1	1360	1	1	1	465.256	928.498	2	928.509	-0.011	1	25.86	0.019	R	TIAERPSR	D
61	1	AT1G55490.1	| Symbols: CPN60B, LEN1 | chaperonin 60 beta | chr1:20715717-20718673 REVERSE LENGTH=600	42	64169	4	3	2	2	7	8	0	0	350.734	699.453	2	699.453	-0.0001	0	19.83	0.31	K	LLLVDK	K
61	1	AT1G55490.1	| Symbols: CPN60B, LEN1 | chaperonin 60 beta | chr1:20715717-20718673 REVERSE LENGTH=600	42	64169	4	3	2	2	8	7	0	0	350.734	699.453	2	699.453	0	0	30.42	0.027	K	LLLVDK	K
61	1	AT1G55490.1	| Symbols: CPN60B, LEN1 | chaperonin 60 beta | chr1:20715717-20718673 REVERSE LENGTH=600	42	64169	4	3	2	2	9	7	0	0	350.734	699.453	2	699.453	0.0001	0	29.96	0.02	K	LLLVDK	K
61	1	AT1G55490.1	| Symbols: CPN60B, LEN1 | chaperonin 60 beta | chr1:20715717-20718673 REVERSE LENGTH=600	42	64169	4	3	2	2	4878	1	1	1	640.888	1279.76	2	1279.76	-0.0008	0	30.55	0.0059	K	VVAAGANPVLITR	G
62	1	AT2G37190.1	| Symbols: | Ribosomal protein L11 family protein | chr2:15619559-15620059 REVERSE LENGTH=166	42	18045	1	1	1	1	987	1	1	1	433.28	864.545	2	864.543	0.0013	0	42.19	0.0002	K	IGPLGLAPK	K
63	1	AT4G27170.1	| Symbols: SESA4, AT2S4 | seed storage albumin 4 | chr4:13613637-13614137 FORWARD LENGTH=166	41	19727	1	1	1	1	6944	1	1	1	494.58	1480.72	3	1480.72	-0.0002	0	41.48	0.00015	R	FQGQQHQPEQVR	K
64	1	AT2G34740.1	| Symbols: | Protein phosphatase 2C family protein | chr2:14658730-14660305 FORWARD LENGTH=339	40	38085	1	1	1	1	4930	1	1	1	644.851	1287.69	2	1287.7	-0.0154	0	40.11	0.0036	R	GGSTAVTAIVIDGK	K
65	1	AT1G75260.1	| Symbols: | oxidoreductases, acting on NADH or NADPH | chr1:28247854-28249395 FORWARD LENGTH=513	39	56582	1	1	1	1	4992	1	1	1	649.334	1296.65	2	1296.66	-0.0031	0	39.34	0.0031	K	SVSVYTLTGENK	G
66	1	AT4G24280.1	| Symbols: cpHsc70-1 | chloroplast heat shock protein 70-1 | chr4:12590094-12593437 FORWARD LENGTH=718	39	76575	3	2	3	2	1467	5	0	1	472.769	943.524	2	943.534	-0.01	1	18.3	0.57	K	QLKELGEK	I
66	1	AT4G24280.1	| Symbols: cpHsc70-1 | chloroplast heat shock protein 70-1 | chr4:12590094-12593437 FORWARD LENGTH=718	39	76575	3	2	3	2	3926	1	1	1	589.316	1176.62	2	1176.62	0.0003	0	28	0.0077	R	VVDWLAAEFK	K
66	1	AT4G24280.1	| Symbols: cpHsc70-1 | chloroplast heat shock protein 70-1 | chr4:12590094-12593437 FORWARD LENGTH=718	39	76575	3	2	3	2	8033	1	1	1	790.411	1578.81	2	1578.8	0.0036	0	28.07	0.0026	R	QAVVNPENTFFSVK	R
66		AT5G49910.1	| Symbols: CPHSC70-2EAT SHOCK PROTEIN 70-2, HSC70-7, cpHsc70-2 | chloroplast heat shock protein 70-2 | chr5:20303470-20306295 FORWARD LENGTH=718	28	77064	2	1	2	1	1467	5	0	1	472.769	943.524	2	943.534	-0.01	1	18.3	0.57	K	QLKELGEK	I
66		AT5G49910.1	| Symbols: CPHSC70-2EAT SHOCK PROTEIN 70-2, HSC70-7, cpHsc70-2 | chloroplast heat shock protein 70-2 | chr5:20303470-20306295 FORWARD LENGTH=718	28	77064	2	1	2	1	8033	1	0	1	790.411	1578.81	2	1578.8	0.0036	0	28.07	0.0026	R	QAVVNPENTFFSVK	R
67	1	AT1G07790.1	| Symbols: HTB1 | Histone superfamily protein | chr1:2413049-2413495 FORWARD LENGTH=148	38	16392	1	1	1	1	1429	1	1	1	470.298	938.581	2	938.58	0.0007	0	38.2	0.00083	R	LVLPGELAK	H
68	1	AT5G03420.1	| Symbols: | 5~-AMP-activated protein kinase-related | chr5:845641-848705 FORWARD LENGTH=598	38	67100	2	2	2	2	1605	1	1	1	481.753	961.491	2	961.49	0.001	0	28.71	0.0051	R	VGMELQASK	S
68	1	AT5G03420.1	| Symbols: | 5~-AMP-activated protein kinase-related | chr5:845641-848705 FORWARD LENGTH=598	38	67100	2	2	2	2	1967	1	1	1	501.746	1001.48	2	1001.48	0.0005	0	28.86	0.011	R	ENQVEIDR	L
69	1	AT1G15820.1	| Symbols: LHCB6, CP24 | light harvesting complex photosystem II subunit 6 | chr1:5446685-5447676 REVERSE LENGTH=258	37	27505	1	1	1	1	2613	1	1	1	532.793	1063.57	2	1063.57	0.001	0	37.08	0.00033	R	FFDPLGLAGK	N
70	1	AT3G20250.1	| Symbols: APUM5, PUM5 | pumilio 5 | chr3:7059098-7062660 REVERSE LENGTH=961	37	107384	3	2	1	1	1686	1	1	1	487.269	972.524	2	972.524	0.0002	0	33.32	0.019	K	LELSDIAGR	V
70	1	AT3G20250.1	| Symbols: APUM5, PUM5 | pumilio 5 | chr3:7059098-7062660 REVERSE LENGTH=961	37	107384	3	2	1	1	1687	1	1	1	487.27	972.525	2	972.524	0.0008	0	32.64	0.022	K	LELSDIAGR	V
70	1	AT3G20250.1	| Symbols: APUM5, PUM5 | pumilio 5 | chr3:7059098-7062660 REVERSE LENGTH=961	37	107384	3	2	1	1	1688	1	1	1	487.27	972.526	2	972.524	0.0021	0	18.86	0.39	K	LELSDIAGR	V
71	1	AT5G22650.1	| Symbols: HD2B, HDT02, HDT2, ATHD2B, HDA4, HD2, ATHD2 | histone deacetylase 2B | chr5:7534120-7536054 FORWARD LENGTH=306	37	32386	1	1	1	1	5053	1	1	1	653.829	1305.64	2	1305.64	0.0001	0	36.82	0.00045	-	MEFWGVAVTPK	N	Acetyl (Protein N-term)	1.00000000000.0
72	1	AT3G50820.1	| Symbols: PSBO2, PSBO-2, OEC33 | photosystem II subunit O-2 | chr3:18891008-18892311 REVERSE LENGTH=331	37	35226	1	1	1	1	1506	1	1	1	475.788	949.562	2	949.564	-0.0013	0	36.67	0.002	R	VPFLFTVK	Q
73	1	AT3G25520.1	| Symbols: ATL5, PGY3, OLI5, RPL5A | ribosomal protein L5 | chr3:9269573-9271327 REVERSE LENGTH=301	36	34394	1	1	1	1	9474	1	1	1	566.994	1697.96	3	1697.96	0.0046	0	35.84	0.0024	K	DIVAQIVSASIAGDIVK	A
74	1	AT3G05560.1	| Symbols: | Ribosomal L22e protein family | chr3:1614641-1615204 FORWARD LENGTH=124	35	14066	1	1	1	1	3799	1	1	1	580.817	1159.62	2	1159.62	-0.0001	0	34.55	0.0065	K	AGALGDSVTITR	E
75	1	AT2G36460.1	| Symbols: | Aldolase superfamily protein | chr2:15296929-15298387 REVERSE LENGTH=358	34	38705	1	1	1	1	5332	1	1	1	666.856	1331.7	2	1331.69	0.0031	0	34.19	0.00099	K	GILAADESTGTIGK	R
76	1	AT3G50180.1	| Symbols: | Plant protein of unknown function (DUF247) | chr3:18604943-18607162 REVERSE LENGTH=588	34	68102	3	1	2	1	1848	1	1	1	494.301	986.587	2	986.58	0.0073	0	25.25	0.064	R	LEWVISIK	D
76	1	AT3G50180.1	| Symbols: | Plant protein of unknown function (DUF247) | chr3:18604943-18607162 REVERSE LENGTH=588	34	68102	3	1	2	1	1849	1	1	1	494.301	986.588	2	986.58	0.0077	0	23.87	0.088	R	LEWVISIK	D
76	1	AT3G50180.1	| Symbols: | Plant protein of unknown function (DUF247) | chr3:18604943-18607162 REVERSE LENGTH=588	34	68102	3	1	2	1	3544	1	1	1	572.337	1142.66	2	1142.68	-0.0223	1	33.92	0.012	K	RLEWVISIK	D
77	1	AT1G04985.1	| Symbols: | unknown protein; Has 37 Blast hits to 37 proteins in 11 species: Archae - 0; Bacteria - 0; Metazoa - 0; Fungi - 0; Plants - 37; Viruses - 0; Other Eukaryotes - 0 (source: NCBI BLink). | chr1:1416563-1418291 REVERSE LENGTH=193	32	21968	2	1	1	1	831	1	1	1	421.74	841.466	2	841.466	0.0003	0	24.95	0.051	K	LVDPVGSR	F
77	1	AT1G04985.1	| Symbols: | unknown protein; Has 37 Blast hits to 37 proteins in 11 species: Archae - 0; Bacteria - 0; Metazoa - 0; Fungi - 0; Plants - 37; Viruses - 0; Other Eukaryotes - 0 (source: NCBI BLink). | chr1:1416563-1418291 REVERSE LENGTH=193	32	21968	2	1	1	1	832	1	1	1	421.742	841.469	2	841.466	0.0033	0	32.11	0.0096	K	LVDPVGSR	F
78	1	AT3G09630.1	| Symbols: | Ribosomal protein L4/L1 family | chr3:2953813-2955444 FORWARD LENGTH=406	32	44788	1	1	1	1	2156	1	1	1	509.771	1017.53	2	1017.53	0.0005	0	32.08	0.002	R	MSLLAEAQR	V
79	1	AT3G22640.1	| Symbols: PAP85 | cupin family protein | chr3:8011902-8013883 REVERSE LENGTH=486	31	55200	1	1	1	1	1779	1	1	1	493.736	985.457	2	985.458	-0.0013	0	31.49	0.0053	R	FEMATPYK	F
80	1	AT1G25560.1	| Symbols: TEM1, EDF1 | AP2/B3 transcription factor family protein | chr1:8981891-8982976 REVERSE LENGTH=361	31	40761	1	1	1	1	2449	1	1	1	523.778	1045.54	2	1045.52	0.0184	0	31.33	0.028	K	LSSPPATSMR	L
81	1	AT2G40010.1	| Symbols: | Ribosomal protein L10 family protein | chr2:16708578-16710448 REVERSE LENGTH=317	31	33703	1	1	1	1	6378	1	1	1	706.424	1410.83	2	1410.83	0.0003	0	31.07	0.0012	K	GTVEIITPVELIK	K
82	1	AT1G04500.1	| Symbols: | CCT motif family protein | chr1:1221757-1224235 REVERSE LENGTH=386	30	43198	3	1	1	1	1272	1	1	1	458.248	914.481	2	914.493	-0.012	1	19.88	0.27	K	TLADSRPR	V
82	1	AT1G04500.1	| Symbols: | CCT motif family protein | chr1:1221757-1224235 REVERSE LENGTH=386	30	43198	3	1	1	1	1273	1	1	1	458.248	914.482	2	914.493	-0.0117	1	16.68	0.16	K	TLADSRPR	V
82	1	AT1G04500.1	| Symbols: | CCT motif family protein | chr1:1221757-1224235 REVERSE LENGTH=386	30	43198	3	1	1	1	1274	1	1	1	458.249	914.483	2	914.493	-0.0107	1	29.96	0.0067	K	TLADSRPR	V
83	1	AT5G58120.1	| Symbols: | Disease resistance protein (TIR-NBS-LRR class) family | chr5:23517492-23520927 FORWARD LENGTH=1046	30	121228	3	1	1	1	498	1	1	1	400.748	799.48	2	799.492	-0.0112	1	21.18	0.26	R	KIDGVLR	V
83	1	AT5G58120.1	| Symbols: | Disease resistance protein (TIR-NBS-LRR class) family | chr5:23517492-23520927 FORWARD LENGTH=1046	30	121228	3	1	1	1	499	1	1	1	400.748	799.481	2	799.492	-0.0106	1	29.81	0.035	R	KIDGVLR	V
83	1	AT5G58120.1	| Symbols: | Disease resistance protein (TIR-NBS-LRR class) family | chr5:23517492-23520927 FORWARD LENGTH=1046	30	121228	3	1	1	1	500	1	1	1	400.748	799.481	2	799.492	-0.0105	1	20.61	0.29	R	KIDGVLR	V
84	1	AT5G51730.1	| Symbols: | RNA-binding (RRM/RBD/RNP motifs) family protein | chr5:21011418-21013365 FORWARD LENGTH=317	30	35293	3	1	1	1	259	5	1	1	380.234	758.453	2	758.454	-0.0005	0	15.39	1.3	K	VVVDSLK	E
84	1	AT5G51730.1	| Symbols: | RNA-binding (RRM/RBD/RNP motifs) family protein | chr5:21011418-21013365 FORWARD LENGTH=317	30	35293	3	1	1	1	260	1	1	1	380.234	758.454	2	758.454	0.0001	0	29.77	0.049	K	VVVDSLK	E
84	1	AT5G51730.1	| Symbols: | RNA-binding (RRM/RBD/RNP motifs) family protein | chr5:21011418-21013365 FORWARD LENGTH=317	30	35293	3	1	1	1	261	1	1	1	380.234	758.454	2	758.454	0.0004	0	25.78	0.11	K	VVVDSLK	E
85	1	AT2G38640.1	| Symbols: | Protein of unknown function (DUF567) | chr2:16157725-16158474 REVERSE LENGTH=196	30	22622	1	1	1	1	954	1	1	1	431.237	860.46	2	860.476	-0.0155	0	29.63	0.049	K	SLAWVSAK	K
86	1	AT3G55440.1	| Symbols: ATCTIMC, TPI, CYTOTPI | triosephosphate isomerase | chr3:20553794-20556078 FORWARD LENGTH=254	29	27380	1	1	1	1	6342	1	1	1	704.857	1407.7	2	1407.69	0.0107	0	29.43	0.0034	R	AILNESSEFVGDK	V
87	1	AT1G61240.1	| Symbols: | Protein of unknown function (DUF707) | chr1:22582537-22585050 FORWARD LENGTH=425	29	49374	2	1	1	1	1876	1	1	1	496.262	990.509	2	990.509	-0.0006	1	29.42	0.047	R	SKSGELTNR	N
87	1	AT1G61240.1	| Symbols: | Protein of unknown function (DUF707) | chr1:22582537-22585050 FORWARD LENGTH=425	29	49374	2	1	1	1	1877	5	1	1	496.263	990.511	2	990.509	0.0012	1	16.52	0.94	R	SKSGELTNR	N
88	1	AT4G09150.1	| Symbols: | T-complex protein 11 | chr4:5828753-5833475 FORWARD LENGTH=1097	29	123283	6	1	1	1	1798	2	1	1	494.284	986.553	2	986.54	0.0136	0	15.01	1.1	K	IIDSGLNQK	T
88	1	AT4G09150.1	| Symbols: | T-complex protein 11 | chr4:5828753-5833475 FORWARD LENGTH=1097	29	123283	6	1	1	1	1813	2	1	1	494.284	986.554	2	986.54	0.0148	0	15.8	0.94	K	IIDSGLNQK	T
88	1	AT4G09150.1	| Symbols: | T-complex protein 11 | chr4:5828753-5833475 FORWARD LENGTH=1097	29	123283	6	1	1	1	1818	2	1	1	494.285	986.555	2	986.54	0.015	0	17.93	0.58	K	IIDSGLNQK	T
88	1	AT4G09150.1	| Symbols: | T-complex protein 11 | chr4:5828753-5833475 FORWARD LENGTH=1097	29	123283	6	1	1	1	1836	1	1	1	494.285	986.555	2	986.54	0.0157	0	17.22	0.56	K	IIDSGLNQK	T
88	1	AT4G09150.1	| Symbols: | T-complex protein 11 | chr4:5828753-5833475 FORWARD LENGTH=1097	29	123283	6	1	1	1	1837	1	1	1	494.285	986.555	2	986.54	0.0157	0	28.99	0.045	K	IIDSGLNQK	T
88	1	AT4G09150.1	| Symbols: | T-complex protein 11 | chr4:5828753-5833475 FORWARD LENGTH=1097	29	123283	6	1	1	1	1839	2	1	1	494.285	986.555	2	986.54	0.0158	0	15.84	0.93	K	IIDSGLNQK	T
89	1	AT5G15200.1	| Symbols: | Ribosomal protein S4 | chr5:4935124-4936334 REVERSE LENGTH=198	28	23079	1	1	1	1	1208	1	1	1	453.756	905.498	2	905.497	0.0011	0	28.24	0.049	K	LVGEYGLR	N
90	1	AT5G42980.1	| Symbols: ATTRX3, ATH3, ATTRXH3, TRXH3, TRX3 | thioredoxin 3 | chr5:17242772-17243718 FORWARD LENGTH=118	28	13272	1	1	1	1	4080	1	1	1	596.341	1190.67	2	1190.67	-0.0024	0	27.97	0.0024	R	FIAPVFADLAK	K
91	1	AT1G14850.1	| Symbols: NUP155 | nucleoporin 155 | chr1:5116921-5123259 REVERSE LENGTH=1464	28	161623	2	1	1	1	141	1	1	1	368.183	734.352	2	734.338	0.0141	0	21.58	0.088	R	MGSSPTR	S
91	1	AT1G14850.1	| Symbols: NUP155 | nucleoporin 155 | chr1:5116921-5123259 REVERSE LENGTH=1464	28	161623	2	1	1	1	142	1	1	1	368.184	734.353	2	734.338	0.0145	0	27.95	0.037	R	MGSSPTR	S
92	1	AT3G04960.3	| Symbols: | Domain of unknown function (DUF3444) | chr3:1373819-1375769 FORWARD LENGTH=605	28	70724	5	1	2	1	1758	1	1	1	491.253	980.491	2	980.496	-0.0054	1	17.3	0.16	-	MLSTERTK	F	Oxidation (M)	0.20000000.0
92	1	AT3G04960.3	| Symbols: | Domain of unknown function (DUF3444) | chr3:1373819-1375769 FORWARD LENGTH=605	28	70724	5	1	2	1	1995	1	1	1	503.29	1004.57	2	1004.57	-0.0004	1	19.12	0.32	K	KEVNFQLK	H
92	1	AT3G04960.3	| Symbols: | Domain of unknown function (DUF3444) | chr3:1373819-1375769 FORWARD LENGTH=605	28	70724	5	1	2	1	1996	1	1	1	503.29	1004.57	2	1004.57	0	1	18.37	0.38	K	KEVNFQLK	H
92	1	AT3G04960.3	| Symbols: | Domain of unknown function (DUF3444) | chr3:1373819-1375769 FORWARD LENGTH=605	28	70724	5	1	2	1	1997	1	1	1	503.29	1004.57	2	1004.57	0.0002	1	27.73	0.044	K	KEVNFQLK	H
92	1	AT3G04960.3	| Symbols: | Domain of unknown function (DUF3444) | chr3:1373819-1375769 FORWARD LENGTH=605	28	70724	5	1	2	1	1999	1	1	1	503.29	1004.57	2	1004.57	0.0005	1	15.42	0.19	K	KEVNFQLK	H
93	1	AT5G50230.1	| Symbols: | Transducin/WD40 repeat-like superfamily protein | chr5:20448632-20450855 REVERSE LENGTH=509	28	57133	1	1	1	1	4031	1	1	1	395.903	1184.69	3	1184.69	0.0002	1	27.65	0.032	K	LKANGLETLAR	Q
94	1	AT5G44700.1	| Symbols: EDA23, GSO2 | Leucine-rich repeat transmembrane protein kinase | chr5:18033049-18036894 REVERSE LENGTH=1252	28	138415	5	1	1	1	935	1	1	1	428.766	855.517	2	855.518	-0.0007	0	18.73	0.24	R	LTGLIPSR	F
94	1	AT5G44700.1	| Symbols: EDA23, GSO2 | Leucine-rich repeat transmembrane protein kinase | chr5:18033049-18036894 REVERSE LENGTH=1252	28	138415	5	1	1	1	936	2	1	1	428.766	855.518	2	855.518	-0.0001	0	21.79	0.12	R	LTGLIPSR	F
94	1	AT5G44700.1	| Symbols: EDA23, GSO2 | Leucine-rich repeat transmembrane protein kinase | chr5:18033049-18036894 REVERSE LENGTH=1252	28	138415	5	1	1	1	937	2	1	1	428.766	855.518	2	855.518	0	0	16.25	0.42	R	LTGLIPSR	F
94	1	AT5G44700.1	| Symbols: EDA23, GSO2 | Leucine-rich repeat transmembrane protein kinase | chr5:18033049-18036894 REVERSE LENGTH=1252	28	138415	5	1	1	1	938	2	1	1	428.766	855.518	2	855.518	0.0001	0	15.73	0.47	R	LTGLIPSR	F
94	1	AT5G44700.1	| Symbols: EDA23, GSO2 | Leucine-rich repeat transmembrane protein kinase | chr5:18033049-18036894 REVERSE LENGTH=1252	28	138415	5	1	1	1	939	1	1	1	428.766	855.518	2	855.518	0.0003	0	27.57	0.031	R	LTGLIPSR	F
95	1	AT5G17430.1	| Symbols: BBM | Integrase-type DNA-binding superfamily protein | chr5:5742542-5745568 REVERSE LENGTH=584	27	64848	3	1	2	1	2365	2	1	1	521.772	1041.53	2	1041.51	0.0158	0	16.08	0.18	R	QVYLGGYDK	E
95	1	AT5G17430.1	| Symbols: BBM | Integrase-type DNA-binding superfamily protein | chr5:5742542-5745568 REVERSE LENGTH=584	27	64848	3	1	2	1	3237	1	1	1	561.296	1120.58	2	1120.6	-0.0218	1	17.75	0.065	R	QEYVASLRR	K
95	1	AT5G17430.1	| Symbols: BBM | Integrase-type DNA-binding superfamily protein | chr5:5742542-5745568 REVERSE LENGTH=584	27	64848	3	1	2	1	3238	1	1	1	561.296	1120.58	2	1120.6	-0.0217	1	27.28	0.016	R	QEYVASLRR	K
96	1	AT1G04410.1	| Symbols: | Lactate/malate dehydrogenase family protein | chr1:1189418-1191267 REVERSE LENGTH=332	27	35890	1	1	1	1	5724	1	1	1	680.882	1359.75	2	1359.75	0.0021	0	26.61	0.0057	K	MELIDAAFPLLK	G
97	1	AT5G50600.1	| Symbols: ATHSD1, HSD1 | hydroxysteroid dehydrogenase 1 | chr5:20589917-20591653 REVERSE LENGTH=349	27	39518	1	1	1	1	4809	1	1	1	425.223	1272.65	3	1272.65	-0.0001	0	26.55	0.0032	R	IVDDTITHFGR	L
98	1	AT1G77620.1	| Symbols: | P-loop containing nucleoside triphosphate hydrolases superfamily protein | chr1:29167934-29172867 REVERSE LENGTH=1151	26	130230	13	1	1	1	835	1	1	1	421.758	841.501	2	841.513	-0.0122	2	26.21	0.05	K	VAKGKSPR	K
98	1	AT1G77620.1	| Symbols: | P-loop containing nucleoside triphosphate hydrolases superfamily protein | chr1:29167934-29172867 REVERSE LENGTH=1151	26	130230	13	1	1	1	836	1	1	1	421.758	841.501	2	841.513	-0.0119	2	16.46	0.46	K	VAKGKSPR	K
98	1	AT1G77620.1	| Symbols: | P-loop containing nucleoside triphosphate hydrolases superfamily protein | chr1:29167934-29172867 REVERSE LENGTH=1151	26	130230	13	1	1	1	838	1	1	1	421.758	841.501	2	841.513	-0.0119	2	21.9	0.13	K	VAKGKSPR	K
98	1	AT1G77620.1	| Symbols: | P-loop containing nucleoside triphosphate hydrolases superfamily protein | chr1:29167934-29172867 REVERSE LENGTH=1151	26	130230	13	1	1	1	839	1	1	1	421.758	841.502	2	841.513	-0.0117	2	16.53	0.44	K	VAKGKSPR	K
98	1	AT1G77620.1	| Symbols: | P-loop containing nucleoside triphosphate hydrolases superfamily protein | chr1:29167934-29172867 REVERSE LENGTH=1151	26	130230	13	1	1	1	840	1	1	1	421.758	841.502	2	841.513	-0.0114	2	17.73	0.34	K	VAKGKSPR	K
98	1	AT1G77620.1	| Symbols: | P-loop containing nucleoside triphosphate hydrolases superfamily protein | chr1:29167934-29172867 REVERSE LENGTH=1151	26	130230	13	1	1	1	842	1	1	1	421.758	841.502	2	841.513	-0.0113	2	15.75	0.28	K	VAKGKSPR	K
98	1	AT1G77620.1	| Symbols: | P-loop containing nucleoside triphosphate hydrolases superfamily protein | chr1:29167934-29172867 REVERSE LENGTH=1151	26	130230	13	1	1	1	843	1	1	1	421.758	841.502	2	841.513	-0.0113	2	15.36	0.59	K	VAKGKSPR	K
98	1	AT1G77620.1	| Symbols: | P-loop containing nucleoside triphosphate hydrolases superfamily protein | chr1:29167934-29172867 REVERSE LENGTH=1151	26	130230	13	1	1	1	844	1	1	1	421.759	841.502	2	841.513	-0.011	2	24.48	0.072	K	VAKGKSPR	K
98	1	AT1G77620.1	| Symbols: | P-loop containing nucleoside triphosphate hydrolases superfamily protein | chr1:29167934-29172867 REVERSE LENGTH=1151	26	130230	13	1	1	1	845	1	1	1	421.759	841.502	2	841.513	-0.0109	2	17.02	0.4	K	VAKGKSPR	K
98	1	AT1G77620.1	| Symbols: | P-loop containing nucleoside triphosphate hydrolases superfamily protein | chr1:29167934-29172867 REVERSE LENGTH=1151	26	130230	13	1	1	1	846	1	1	1	421.759	841.503	2	841.513	-0.0108	2	16.5	0.45	K	VAKGKSPR	K
98	1	AT1G77620.1	| Symbols: | P-loop containing nucleoside triphosphate hydrolases superfamily protein | chr1:29167934-29172867 REVERSE LENGTH=1151	26	130230	13	1	1	1	847	1	1	1	421.759	841.503	2	841.513	-0.0107	2	15.27	0.19	K	VAKGKSPR	K
98	1	AT1G77620.1	| Symbols: | P-loop containing nucleoside triphosphate hydrolases superfamily protein | chr1:29167934-29172867 REVERSE LENGTH=1151	26	130230	13	1	1	1	848	1	1	1	421.759	841.504	2	841.513	-0.0099	2	17.09	0.39	K	VAKGKSPR	K
98	1	AT1G77620.1	| Symbols: | P-loop containing nucleoside triphosphate hydrolases superfamily protein | chr1:29167934-29172867 REVERSE LENGTH=1151	26	130230	13	1	1	1	849	1	1	1	421.759	841.504	2	841.513	-0.0097	2	18.12	0.26	K	VAKGKSPR	K
99	1	AT5G36970.1	| Symbols: NHL25 | NDR1/HIN1-like 25 | chr5:14604367-14605194 REVERSE LENGTH=248	26	28284	5	1	1	1	935	2	0	1	428.766	855.517	2	855.518	-0.0007	0	17.51	0.32	R	LTGSIPLR	I
99	1	AT5G36970.1	| Symbols: NHL25 | NDR1/HIN1-like 25 | chr5:14604367-14605194 REVERSE LENGTH=248	26	28284	5	1	1	1	936	1	0	1	428.766	855.518	2	855.518	-0.0001	0	25.92	0.045	R	LTGSIPLR	I
99	1	AT5G36970.1	| Symbols: NHL25 | NDR1/HIN1-like 25 | chr5:14604367-14605194 REVERSE LENGTH=248	26	28284	5	1	1	1	937	1	0	1	428.766	855.518	2	855.518	0	0	21.98	0.11	R	LTGSIPLR	I
99	1	AT5G36970.1	| Symbols: NHL25 | NDR1/HIN1-like 25 | chr5:14604367-14605194 REVERSE LENGTH=248	26	28284	5	1	1	1	938	1	0	1	428.766	855.518	2	855.518	0.0001	0	17.92	0.28	R	LTGSIPLR	I
99	1	AT5G36970.1	| Symbols: NHL25 | NDR1/HIN1-like 25 | chr5:14604367-14605194 REVERSE LENGTH=248	26	28284	5	1	1	1	939	3	0	1	428.766	855.518	2	855.518	0.0003	0	17.58	0.31	R	LTGSIPLR	I
100	1	AT4G24290.2	| Symbols: | MAC/Perforin domain-containing protein | chr4:12594856-12597815 FORWARD LENGTH=606	25	68404	1	1	1	1	3301	1	1	1	564.289	1126.56	2	1126.55	0.0151	1	25.48	0.028	R	SIRQESHDR	R
101	1	AT1G28290.1	| Symbols: AGP31 | arabinogalactan protein 31 | chr1:9889331-9890843 REVERSE LENGTH=359	25	38863	1	1	1	1	6763	1	1	1	487.265	1458.77	3	1458.77	0.0008	1	25.28	0.033	K	LFGGDVGAELKPEK	K
102	1	AT5G58270.1	| Symbols: STA1, ATATM3, ATM3 | ABC transporter of the mitochondrion 3 | chr5:23562168-23567040 FORWARD LENGTH=728	25	80598	1	1	1	1	4111	1	1	1	597.791	1193.57	2	1193.57	-0.0004	0	25.04	0.0052	K	YEDAALQTQR	S
103	1	AT2G28090.1	| Symbols: | Heavy metal transport/detoxification superfamily protein | chr2:11972398-11974007 REVERSE LENGTH=245	25	28020	1	1	1	1	8471	1	1	1	807.402	1612.79	2	1612.77	0.021	1	24.71	0.0084	K	EKETVTVMGTMDIK	S	2 Oxidation (M)	0.00000002002000.0
104	1	AT2G22050.1	| Symbols: | Galactose oxidase/kelch repeat superfamily protein | chr2:9376684-9377552 FORWARD LENGTH=259	25	29562	1	1	1	1	1314	1	1	1	461.753	921.492	2	921.492	0.0001	0	24.51	0.0071	K	VYTVEVGR	I
105	1	AT3G23690.1	| Symbols: | basic helix-loop-helix (bHLH) DNA-binding superfamily protein | chr3:8528933-8530655 REVERSE LENGTH=371	24	41017	1	1	1	1	315	1	1	1	385.73	769.445	2	769.445	0.0004	0	24.08	0.061	K	LATVNPR	M
106	1	AT3G24560.1	| Symbols: RSY3 | Adenine nucleotide alpha hydrolases-like superfamily protein | chr3:8964542-8966494 FORWARD LENGTH=462	24	52493	1	1	1	1	4144	1	1	1	599.333	1196.65	2	1196.63	0.0183	1	24.02	0.011	R	NLQLDAKHMK	N
107	1	AT5G13740.1	| Symbols: ZIF1 | zinc induced facilitator 1 | chr5:4432689-4436483 FORWARD LENGTH=486	24	53715	1	1	1	1	7153	1	1	1	749.859	1497.7	2	1497.73	-0.0285	0	23.99	0.024	R	GAANGIAMTAMSLFK	T	Oxidation (M)	0.000000000020000.0
108	1	AT2G25290.1	| Symbols: Phox1 | Octicosapeptide/Phox/Bem1p (PB1) domain-containing protein / tetratricopeptide repeat (TPR)-containing protein | chr2:10766192-10768517 REVERSE LENGTH=745	24	84511	1	1	1	1	9927	1	1	1	882.919	1763.82	2	1763.84	-0.0183	0	23.76	0.0059	R	DSEGDLVTITTTDELR	L
109	1	AT4G39660.1	| Symbols: AGT2 | alanine:glyoxylate aminotransferase 2 | chr4:18406797-18409262 FORWARD LENGTH=476	23	52262	1	1	1	1	1007	1	1	1	435.254	868.493	2	868.502	-0.0088	0	23.3	0.053	K	PLNIVEGK	M
110	1	AT3G26650.1	| Symbols: GAPA, GAPA-1 | glyceraldehyde 3-phosphate dehydrogenase A subunit | chr3:9795226-9796848 FORWARD LENGTH=396	23	42748	1	1	1	1	8692	1	1	1	814.431	1626.85	2	1626.85	0	0	22.91	0.01	K	DSPLDIIAINDTGGVK	Q
111	1	AT1G43170.1	| Symbols: ARP1, emb2207, RPL3A, RP1 | ribosomal protein 1 | chr1:16266992-16268631 FORWARD LENGTH=389	23	44816	1	1	1	1	4603	1	1	1	626.799	1251.58	2	1251.58	0.0021	0	22.78	0.0073	K	VDFAYSFFEK	Q
112	1	AT2G47750.1	| Symbols: GH3.9 | putative indole-3-acetic acid-amido synthetase GH3.9 | chr2:19560307-19562974 REVERSE LENGTH=585	22	67142	2	1	1	1	631	1	1	1	412.231	822.448	2	822.449	-0.0009	0	19.68	0.2	R	AISYLEK	K
112	1	AT2G47750.1	| Symbols: GH3.9 | putative indole-3-acetic acid-amido synthetase GH3.9 | chr2:19560307-19562974 REVERSE LENGTH=585	22	67142	2	1	1	1	632	1	1	1	412.231	822.448	2	822.449	-0.0005	0	22.48	0.04	R	AISYLEK	K
113	1	AT3G03330.1	| Symbols: | NAD(P)-binding Rossmann-fold superfamily protein | chr3:783572-786148 REVERSE LENGTH=328	22	35937	2	1	1	1	4734	1	1	1	633.322	1264.63	2	1264.61	0.0155	1	22.48	0.032	K	SKASDASEETLK	T
113	1	AT3G03330.1	| Symbols: | NAD(P)-binding Rossmann-fold superfamily protein | chr3:783572-786148 REVERSE LENGTH=328	22	35937	2	1	1	1	4735	1	1	1	633.323	1264.63	2	1264.61	0.0167	1	17.77	0.11	K	SKASDASEETLK	T
114	1	AT3G23440.1	| Symbols: EDA6, MEE37 | embryo sac development arrest 6 | chr3:8404358-8404684 REVERSE LENGTH=108	22	12099	1	1	1	1	9795	1	1	1	582.976	1745.91	3	1745.91	-0.0008	0	22.45	0.017	K	TDGNHVPGVVNPTQLAK	W
115	1	AT1G29940.1	| Symbols: NRPA2 | nuclear RNA polymerase A2 | chr1:10479322-10486670 REVERSE LENGTH=1178	22	133722	1	1	1	1	4772	1	1	1	635.276	1268.54	2	1268.56	-0.0212	0	22.41	0.044	K	DSTVPTMEDFK	E
116	1	AT4G13280.1	| Symbols: ATTPS12, TPS12 | terpenoid synthase 12 | chr4:7733161-7736745 REVERSE LENGTH=524	22	60950	3	2	1	1	11050	1	1	1	617.317	1848.93	3	1848.94	-0.0112	1	17.84	0.085	K	QFVVTKEEAILECQR	M
116	1	AT4G13280.1	| Symbols: ATTPS12, TPS12 | terpenoid synthase 12 | chr4:7733161-7736745 REVERSE LENGTH=524	22	60950	3	2	1	1	11053	1	1	1	617.318	1848.93	3	1848.94	-0.0084	1	20.84	0.029	K	QFVVTKEEAILECQR	M
116	1	AT4G13280.1	| Symbols: ATTPS12, TPS12 | terpenoid synthase 12 | chr4:7733161-7736745 REVERSE LENGTH=524	22	60950	3	2	1	1	11056	1	1	1	617.318	1848.93	3	1848.94	-0.0071	1	19.56	0.036	K	QFVVTKEEAILECQR	M
117	1	AT1G64930.1	| Symbols: CYP89A7 | cytochrome P450, family 87, subfamily A, polypeptide 7 | chr1:24120926-24122461 FORWARD LENGTH=511	22	59251	2	1	1	1	3899	1	1	1	586.767	1171.52	2	1171.51	0.0068	0	22.28	0.046	R	WEEFFQMR	R
117	1	AT1G64930.1	| Symbols: CYP89A7 | cytochrome P450, family 87, subfamily A, polypeptide 7 | chr1:24120926-24122461 FORWARD LENGTH=511	22	59251	2	1	1	1	3900	1	1	1	586.767	1171.52	2	1171.51	0.0071	0	18.86	0.062	R	WEEFFQMR	R
118	1	AT3G08580.1	| Symbols: AAC1 | ADP/ATP carrier 1 | chr3:2605706-2607030 REVERSE LENGTH=381	22	41563	1	1	1	1	5468	1	1	1	672.861	1343.71	2	1343.71	-0.0048	0	22.25	0.04	K	LLIQNQDEMIK	A
119	1	AT3G48950.1	| Symbols: | Pectin lyase-like superfamily protein | chr3:18148017-18149987 FORWARD LENGTH=469	22	51794	4	1	1	1	9973	1	1	1	884.917	1767.82	2	1767.8	0.0159	1	17.5	0.15	K	KMQWNCTDVAGVTSR	V	Oxidation (M)	0.020000000000000.0
119	1	AT3G48950.1	| Symbols: | Pectin lyase-like superfamily protein | chr3:18148017-18149987 FORWARD LENGTH=469	22	51794	4	1	1	1	9974	1	1	1	884.917	1767.82	2	1767.8	0.016	1	18.64	0.12	K	KMQWNCTDVAGVTSR	V	Oxidation (M)	0.020000000000000.0
119	1	AT3G48950.1	| Symbols: | Pectin lyase-like superfamily protein | chr3:18148017-18149987 FORWARD LENGTH=469	22	51794	4	1	1	1	9978	2	0	1	884.917	1767.82	2	1767.8	0.0167	1	15.44	0.69	K	KMQWNCTDVAGVTSR	V	Oxidation (M)	0.020000000000000.0
119	1	AT3G48950.1	| Symbols: | Pectin lyase-like superfamily protein | chr3:18148017-18149987 FORWARD LENGTH=469	22	51794	4	1	1	1	9981	1	1	1	884.917	1767.82	2	1767.8	0.0169	1	21.68	0.044	K	KMQWNCTDVAGVTSR	V	Oxidation (M)	0.020000000000000.0
120	1	AT4G15200.1	| Symbols: AFH3, FH3 | formin 3 | chr4:8662993-8665759 REVERSE LENGTH=764	21	83921	1	1	1	1	2395	1	1	1	522.326	1042.64	2	1042.63	0.0093	1	21.29	0.045	K	IARPPPAPPK	G
121	1	AT4G19710.1	| Symbols: AK-HSDH II, AK-HSDH | aspartate kinase-homoserine dehydrogenase ii | chr4:10725229-10729278 FORWARD LENGTH=859	21	95222	1	1	1	1	576	1	1	1	406.784	811.553	2	811.564	-0.0115	1	21.26	0.027	R	KVIILAR	E
122	1	AT5G49110.1	| Symbols: | unknown protein; INVOLVED IN: biological_process unknown; LOCATED IN: cellular_component unknown; EXPRESSED IN: cultured cell; Has 30201 Blast hits to 17322 proteins in 780 species: Archae - 12; Bacteria - 1396; Metazoa - 17338; Fungi - 3422; Plants - 5037; Viruses - 0; Other Eukaryotes - 2996 (source: NCBI BLink). | chr5:19900203-19905925 FORWARD LENGTH=1469	21	166005	1	1	1	1	15430	1	1	1	736.053	2205.14	3	2205.18	-0.0412	2	20.88	0.011	R	KEIVDLIDLYESLEKDVGK	S
123	1	AT3G60750.1	| Symbols: | Transketolase | chr3:22454004-22456824 FORWARD LENGTH=741	21	80374	1	1	1	1	7977	1	1	1	788.387	1574.76	2	1574.76	0.002	0	20.87	0.011	K	ALPTYTPESPGDATR	N
124	1	AT3G28860.1	| Symbols: ATMDR1, ATMDR11, PGP19, MDR11, MDR1, ATPGP19, ABCB19, ATABCB19 | ATP binding cassette subfamily B19 | chr3:10870287-10877286 REVERSE LENGTH=1252	21	137215	1	1	1	1	18604	1	1	1	1342.71	2683.41	2	2683.44	-0.031	2	20.56	0.018	K	AAGYKLMEIINQRPTIIQDPLDGK	C
125	1	AT5G10940.1	| Symbols: | transducin family protein / WD-40 repeat family protein | chr5:3448890-3454127 REVERSE LENGTH=757	19	84804	2	2	1	1	4269	1	1	1	605.846	1209.68	2	1209.68	-0.0063	2	15.77	0.033	R	SGAKRALADPPK	Q
125	1	AT5G10940.1	| Symbols: | transducin family protein / WD-40 repeat family protein | chr5:3448890-3454127 REVERSE LENGTH=757	19	84804	2	2	1	1	4275	1	1	1	605.846	1209.68	2	1209.68	-0.0049	2	16.63	0.028	R	SGAKRALADPPK	Q
126	1	AT2G34600.1	| Symbols: JAZ7, TIFY5B | jasmonate-zim-domain protein 7 | chr2:14573172-14573718 FORWARD LENGTH=148	19	17134	1	1	1	1	6538	1	1	1	714.894	1427.77	2	1427.76	0.0099	1	18.83	0.027	R	SLRIQATSPYHR	Y
127	1	AT5G23770.1	| Symbols: DUF8, ATDUF8 | DOMAIN OF UNKNOWN FUNCTION 724 8 | chr5:8014513-8016106 REVERSE LENGTH=421	19	48029	1	1	1	1	8174	1	1	1	795.912	1589.81	2	1589.81	-0.0055	2	18.58	0.045	K	TEELKDAEKVTAEK	E
128	1	AT3G19370.1	| Symbols: | Plant protein of unknown function (DUF869) | chr3:6711046-6713494 FORWARD LENGTH=704	19	82181	1	1	1	1	9290	1	1	1	560.628	1678.86	3	1678.86	0.0055	2	18.56	0.021	K	SMKEDLDTKLNITR	A	Oxidation (M)	0.02000000000000.0
129	1	AT5G19970.1	| Symbols: | unknown protein; Has 1807 Blast hits to 1807 proteins in 277 species: Archae - 0; Bacteria - 0; Metazoa - 736; Fungi - 347; Plants - 385; Viruses - 0; Other Eukaryotes - 339 (source: NCBI BLink). | chr5:6747550-6748641 FORWARD LENGTH=363	18	41959	2	1	1	1	1784	1	1	1	493.758	985.502	2	985.501	0.0003	0	18.58	0.12	R	ISSCPLGPR	G
129	1	AT5G19970.1	| Symbols: | unknown protein; Has 1807 Blast hits to 1807 proteins in 277 species: Archae - 0; Bacteria - 0; Metazoa - 736; Fungi - 347; Plants - 385; Viruses - 0; Other Eukaryotes - 339 (source: NCBI BLink). | chr5:6747550-6748641 FORWARD LENGTH=363	18	41959	2	1	1	1	1785	1	1	1	493.758	985.502	2	985.501	0.0004	0	18.05	0.061	R	ISSCPLGPR	G
130	1	AT3G07100.1	| Symbols: ERMO2, SEC24A | Sec23/Sec24 protein transport family protein | chr3:2245689-2250077 REVERSE LENGTH=1038	17	114629	1	1	1	1	7774	1	1	1	776.369	1550.72	2	1550.72	0.005	2	17.26	0.059	R	RMDMDQRPELTK	G	2 Oxidation (M)	0.020200000000.0
131	1	AT2G41130.1	| Symbols: | basic helix-loop-helix (bHLH) DNA-binding superfamily protein | chr2:17143360-17144686 FORWARD LENGTH=253	17	28245	1	1	1	1	11211	1	1	1	618.973	1853.9	3	1853.91	-0.0107	0	16.95	0.026	K	EMHGVESVHFLQNALK	S	Oxidation (M)	0.0200000000000000.0
132	1	AT5G57550.1	| Symbols: XTR3, XTH25 | xyloglucan endotransglucosylase/hydrolase 25 | chr5:23305055-23306384 REVERSE LENGTH=284	17	32780	1	1	1	1	11961	1	1	1	632.646	1894.92	3	1894.94	-0.02	2	16.87	0.029	R	WFSQRLDLTAEDKMR	V
133	1	AT1G37140.1	| Symbols: MCT1 | MEI2 C-terminal RRM only like 1 | chr1:14170351-14172040 REVERSE LENGTH=233	17	27145	1	1	1	1	13076	1	1	1	658.021	1971.04	3	1971.06	-0.0159	2	16.81	0.046	K	KPTKSLNPYAPAFTPPSR	S
134	1	AT2G34170.1	| Symbols: | Protein of unknown function (DUF688) | chr2:14428298-14430051 FORWARD LENGTH=523	17	58692	1	1	1	1	5324	1	1	1	665.823	1329.63	2	1329.64	-0.0096	0	16.81	0.026	R	QPLPLMSEPMR	Q	2 Oxidation (M)	0.00000200020.0
135	1	AT1G23290.1	| Symbols: RPL27A, RPL27AB | Ribosomal protein L18e/L15 superfamily protein | chr1:8263007-8263447 FORWARD LENGTH=146	17	16339	1	1	1	1	9698	1	1	1	577.301	1728.88	3	1728.88	-0.0027	0	16.77	0.027	K	DNVPLIDVTQHGFFK	V
136	1	AT2G38590.1	| Symbols: | F-box and associated interaction domains-containing protein | chr2:16142897-16144171 FORWARD LENGTH=424	17	50949	1	1	1	1	8112	1	1	1	794.378	1586.74	2	1586.74	0.0012	2	16.72	0.027	K	KVAMGFEEDFDRK	T	Oxidation (M)	0.0002000000000.0
137	1	AT2G27690.1	| Symbols: CYP94C1 | cytochrome P450, family 94, subfamily C, polypeptide 1 | chr2:11809373-11810860 FORWARD LENGTH=495	17	56875	1	1	1	1	852	1	1	1	421.77	841.525	2	841.538	-0.0133	0	16.71	0.027	K	SIAVAIIR	R
138	1	AT1G56070.1	| Symbols: LOS1 | Ribosomal protein S5/Elongation factor G/III/V family protein | chr1:20968245-20971077 REVERSE LENGTH=843	16	94743	1	1	1	1	17176	1	1	1	800.395	2398.16	3	2398.16	0.0082	1	16.46	0.029	R	YRVENLYEGPLDDQYANAIR	N
139	1	AT4G36780.1	| Symbols: BEH2 | BES1/BZR1 homolog 2 | chr4:17332989-17334212 REVERSE LENGTH=265	16	28872	1	1	1	1	323	1	1	1	386.275	770.535	2	770.527	0.0083	0	16.22	0.036	R	LVVLVTK	R
140	1	AT3G14000.1	| Symbols: ATBRXL2, BRX-LIKE2 | DZC (Disease resistance/zinc finger/chromosome condensation-like region) domain containing protein | chr3:4631170-4633353 REVERSE LENGTH=374	16	42122	1	1	1	1	17563	1	1	1	1260.1	2518.18	2	2518.21	-0.0386	2	16.21	0.058	K	LSSISGTKTETSSVDESARSSFSR	E
141	1	AT3G03410.1	| Symbols: | EF hand calcium-binding protein family | chr3:811324-811719 REVERSE LENGTH=131	16	14836	1	1	1	1	11584	1	1	1	625.636	1873.89	3	1873.86	0.0286	1	16.14	0.031	K	MLKEVFVFCDVDGDGK	I	Oxidation (M)	0.2000000000000000.0
142	1	AT1G32490.1	| Symbols: EMB2733, ESP3 | RNA helicase family protein | chr1:11742356-11749286 REVERSE LENGTH=1044	16	119100	1	1	1	1	3702	1	1	1	385.188	1152.54	3	1152.56	-0.0217	1	15.97	0.044	K	DKQVHADNAR	M
143	1	AT4G29690.1	| Symbols: | Alkaline-phosphatase-like family protein | chr4:14541084-14542457 REVERSE LENGTH=457	16	51513	1	1	1	1	8254	1	1	1	797.894	1593.77	2	1593.8	-0.0297	0	15.96	0.034	R	VDTILNYFDLPER	E
144	1	AT1G34300.1	| Symbols: | lectin protein kinase family protein | chr1:12503450-12505939 FORWARD LENGTH=829	16	92490	1	1	1	1	5778	1	1	1	683.331	1364.65	2	1364.66	-0.0102	0	15.75	0.033	R	LTNGSGTTVWDSK	T
145	1	AT1G67800.1	| Symbols: | Copine (Calcium-dependent phospholipid-binding protein) family | chr1:25421029-25423237 REVERSE LENGTH=433	16	48095	1	1	1	1	13927	1	1	1	1036.03	2070.04	2	2070.03	0.0016	1	15.65	0.034	R	KEAEFALSALMEIPSQYK	A	Oxidation (M)	0.000000000020000000.0
146	1	AT5G56000.1	| Symbols: Hsp81.4, AtHsp90.4 | HEAT SHOCK PROTEIN 81.4 | chr5:22677602-22680067 REVERSE LENGTH=699	16	80376	1	1	1	1	7435	1	1	1	764.403	1526.79	2	1526.79	-0.0028	0	15.55	0.035	K	GIVDSEDLPLNISR	E
147	1	AT2G26180.1	| Symbols: IQD6 | IQ-domain 6 | chr2:11143433-11144982 REVERSE LENGTH=416	15	47032	1	1	1	1	14138	1	1	1	700.669	2098.98	3	2099	-0.0179	0	15.36	0.039	R	SDSDGVDSSTVYSAAVATVLR	A
148	1	AT2G21250.1	| Symbols: | NAD(P)-linked oxidoreductase superfamily protein | chr2:9103408-9105116 REVERSE LENGTH=309	15	35330	1	1	1	1	13240	1	1	1	663.031	1986.07	3	1986.05	0.0172	2	15.16	0.045	K	MPIVGLGVWRMEKEGIR	D	Oxidation (M)	0.20000000000000000.0
149	1	AT3G30841.1	| Symbols: | Cofactor-independent phosphoglycerate mutase | chr3:12591595-12593401 FORWARD LENGTH=495	15	53771	1	1	1	1	19586	1	1	1	964.859	2891.55	3	2891.52	0.03	2	15.03	0.039	R	LLLEAKPLDESEEATHTAKVVNELSR	E

## Sheet: PAIPP2-4Flag
prot_hit_num	prot_family_member	prot_acc	prot_desc	prot_score	prot_mass	prot_matches	prot_matches_sig	prot_sequences	prot_sequences_sig	pep_query	pep_rank	pep_isbold	pep_isunique	pep_exp_mz	pep_exp_mr	pep_exp_z	pep_calc_mr	pep_delta	pep_miss	pep_score	pep_expect	pep_res_before	pep_seq	pep_res_after	pep_var_mod	pep_var_mod_pos	pep_summed_mod_pos	pep_local_mod_pos
1	1	AT5G16680.1	| Symbols: | RING/FYVE/PHD zinc finger superfamily protein | chr5:5467534-5472956 REVERSE LENGTH=1311	5983	143524	169	165	82	81	448	1	1	1	373.724	745.433	2	745.433	-0.0005	0	61.37	2.6e-05	R	SSLLAGAK	G
1	1	AT5G16680.1	| Symbols: | RING/FYVE/PHD zinc finger superfamily protein | chr5:5467534-5472956 REVERSE LENGTH=1311	5983	143524	169	165	82	81	449	1	1	1	373.724	745.433	2	745.433	0.0001	0	32.66	0.019	R	SSLLAGAK	G
1	1	AT5G16680.1	| Symbols: | RING/FYVE/PHD zinc finger superfamily protein | chr5:5467534-5472956 REVERSE LENGTH=1311	5983	143524	169	165	82	81	450	1	1	1	373.724	745.433	2	745.433	0.0001	0	33.56	0.016	R	SSLLAGAK	G
1	1	AT5G16680.1	| Symbols: | RING/FYVE/PHD zinc finger superfamily protein | chr5:5467534-5472956 REVERSE LENGTH=1311	5983	143524	169	165	82	81	581	1	1	1	379.724	757.433	2	757.433	-0.0004	0	35.01	0.015	R	VAEVVNK	F
1	1	AT5G16680.1	| Symbols: | RING/FYVE/PHD zinc finger superfamily protein | chr5:5467534-5472956 REVERSE LENGTH=1311	5983	143524	169	165	82	81	582	1	1	1	379.725	757.435	2	757.433	0.0013	0	43.45	0.0018	R	VAEVVNK	F
1	1	AT5G16680.1	| Symbols: | RING/FYVE/PHD zinc finger superfamily protein | chr5:5467534-5472956 REVERSE LENGTH=1311	5983	143524	169	165	82	81	875	1	1	1	393.728	785.441	2	785.439	0.0012	0	41.58	0.0016	R	AAVDAALR	K
1	1	AT5G16680.1	| Symbols: | RING/FYVE/PHD zinc finger superfamily protein | chr5:5467534-5472956 REVERSE LENGTH=1311	5983	143524	169	165	82	81	950	1	1	1	396.242	790.47	2	790.47	-0.0001	2	48.98	0.00026	R	KKPSFGK	N
1	1	AT5G16680.1	| Symbols: | RING/FYVE/PHD zinc finger superfamily protein | chr5:5467534-5472956 REVERSE LENGTH=1311	5983	143524	169	165	82	81	1103	1	1	1	402.222	802.43	2	802.43	-0.0001	0	48	0.0008	K	QVSNLSR	N
1	1	AT5G16680.1	| Symbols: | RING/FYVE/PHD zinc finger superfamily protein | chr5:5467534-5472956 REVERSE LENGTH=1311	5983	143524	169	165	82	81	1178	1	1	1	405.212	808.409	2	808.408	0.0015	0	25.44	0.0041	R	NVGFTGSK	L
1	1	AT5G16680.1	| Symbols: | RING/FYVE/PHD zinc finger superfamily protein | chr5:5467534-5472956 REVERSE LENGTH=1311	5983	143524	169	165	82	81	1808	1	1	1	430.733	859.451	2	859.451	0	1	25.08	0.011	K	GLQSDGKR	G
1	1	AT5G16680.1	| Symbols: | RING/FYVE/PHD zinc finger superfamily protein | chr5:5467534-5472956 REVERSE LENGTH=1311	5983	143524	169	165	82	81	2494	1	1	1	465.26	928.506	2	928.505	0.0009	0	34.97	0.01	K	PLVDNMIK	N
1	1	AT5G16680.1	| Symbols: | RING/FYVE/PHD zinc finger superfamily protein | chr5:5467534-5472956 REVERSE LENGTH=1311	5983	143524	169	165	82	81	2533	1	1	1	466.756	931.498	2	931.497	0.0006	0	36.25	0.012	K	QTIVTNEK	Q
1	1	AT5G16680.1	| Symbols: | RING/FYVE/PHD zinc finger superfamily protein | chr5:5467534-5472956 REVERSE LENGTH=1311	5983	143524	169	165	82	81	2870	1	1	1	480.26	958.506	2	958.508	-0.0022	1	32.55	0.0062	K	NVKEDLNK	G
1	1	AT5G16680.1	| Symbols: | RING/FYVE/PHD zinc finger superfamily protein | chr5:5467534-5472956 REVERSE LENGTH=1311	5983	143524	169	165	82	81	3656	1	1	1	506.774	1011.53	2	1011.53	-0.0022	0	31.95	0.0013	R	SAGSQLQPPK	G
1	1	AT5G16680.1	| Symbols: | RING/FYVE/PHD zinc finger superfamily protein | chr5:5467534-5472956 REVERSE LENGTH=1311	5983	143524	169	165	82	81	3657	1	1	1	506.775	1011.53	2	1011.53	-0.0003	0	49.81	3.9e-05	R	SAGSQLQPPK	G
1	1	AT5G16680.1	| Symbols: | RING/FYVE/PHD zinc finger superfamily protein | chr5:5467534-5472956 REVERSE LENGTH=1311	5983	143524	169	165	82	81	3658	1	1	1	506.775	1011.54	2	1011.53	0.0006	0	63.85	2.7e-06	R	SAGSQLQPPK	G
1	1	AT5G16680.1	| Symbols: | RING/FYVE/PHD zinc finger superfamily protein | chr5:5467534-5472956 REVERSE LENGTH=1311	5983	143524	169	165	82	81	3659	1	1	1	506.775	1011.54	2	1011.53	0.0007	0	46.69	7.5e-05	R	SAGSQLQPPK	G
1	1	AT5G16680.1	| Symbols: | RING/FYVE/PHD zinc finger superfamily protein | chr5:5467534-5472956 REVERSE LENGTH=1311	5983	143524	169	165	82	81	3732	1	1	1	508.754	1015.49	2	1015.49	0.0006	0	53.79	4.8e-05	K	VEEQELGGR	K
1	1	AT5G16680.1	| Symbols: | RING/FYVE/PHD zinc finger superfamily protein | chr5:5467534-5472956 REVERSE LENGTH=1311	5983	143524	169	165	82	81	3733	1	1	1	508.755	1015.49	2	1015.49	0.0014	0	51.58	5.4e-05	K	VEEQELGGR	K
1	1	AT5G16680.1	| Symbols: | RING/FYVE/PHD zinc finger superfamily protein | chr5:5467534-5472956 REVERSE LENGTH=1311	5983	143524	169	165	82	81	3734	1	1	1	508.755	1015.5	2	1015.49	0.0019	0	49.47	0.00013	K	VEEQELGGR	K
1	1	AT5G16680.1	| Symbols: | RING/FYVE/PHD zinc finger superfamily protein | chr5:5467534-5472956 REVERSE LENGTH=1311	5983	143524	169	165	82	81	4712	1	1	1	540.252	1078.49	2	1078.49	0.0006	0	83.11	1e-07	R	ESSSNGIETR	N
1	1	AT5G16680.1	| Symbols: | RING/FYVE/PHD zinc finger superfamily protein | chr5:5467534-5472956 REVERSE LENGTH=1311	5983	143524	169	165	82	81	4713	1	1	1	540.253	1078.49	2	1078.49	0.0014	0	72.27	1.3e-06	R	ESSSNGIETR	N
1	1	AT5G16680.1	| Symbols: | RING/FYVE/PHD zinc finger superfamily protein | chr5:5467534-5472956 REVERSE LENGTH=1311	5983	143524	169	165	82	81	4881	1	1	1	545.263	1088.51	2	1088.51	0.0009	0	55.08	6e-05	R	QEPSVEGSTR	S
1	1	AT5G16680.1	| Symbols: | RING/FYVE/PHD zinc finger superfamily protein | chr5:5467534-5472956 REVERSE LENGTH=1311	5983	143524	169	165	82	81	4882	1	1	1	545.263	1088.51	2	1088.51	0.002	0	36.05	0.0019	R	QEPSVEGSTR	S
1	1	AT5G16680.1	| Symbols: | RING/FYVE/PHD zinc finger superfamily protein | chr5:5467534-5472956 REVERSE LENGTH=1311	5983	143524	169	165	82	81	5146	1	1	1	551.791	1101.57	2	1101.57	0.0009	0	85.28	1.1e-07	R	QVVEASTGSPK	K
1	1	AT5G16680.1	| Symbols: | RING/FYVE/PHD zinc finger superfamily protein | chr5:5467534-5472956 REVERSE LENGTH=1311	5983	143524	169	165	82	81	5272	1	1	1	555.746	1109.48	2	1109.48	0.0006	0	72.9	3.6e-07	K	TENGSSSLCR	D
1	1	AT5G16680.1	| Symbols: | RING/FYVE/PHD zinc finger superfamily protein | chr5:5467534-5472956 REVERSE LENGTH=1311	5983	143524	169	165	82	81	5319	1	1	1	557.765	1113.51	2	1113.52	-0.0013	0	49.54	0.00011	K	DLNSSQASHR	K
1	1	AT5G16680.1	| Symbols: | RING/FYVE/PHD zinc finger superfamily protein | chr5:5467534-5472956 REVERSE LENGTH=1311	5983	143524	169	165	82	81	5320	1	1	1	372.179	1113.52	3	1113.52	-0.0001	0	49.73	0.0001	K	DLNSSQASHR	K
1	1	AT5G16680.1	| Symbols: | RING/FYVE/PHD zinc finger superfamily protein | chr5:5467534-5472956 REVERSE LENGTH=1311	5983	143524	169	165	82	81	5321	1	1	1	557.765	1113.52	2	1113.52	0.0001	0	59.37	1.7e-05	K	DLNSSQASHR	K
1	1	AT5G16680.1	| Symbols: | RING/FYVE/PHD zinc finger superfamily protein | chr5:5467534-5472956 REVERSE LENGTH=1311	5983	143524	169	165	82	81	5468	1	1	1	561.738	1121.46	2	1121.46	0.0017	0	47.47	6.9e-05	K	VCDICGDAGR	E
1	1	AT5G16680.1	| Symbols: | RING/FYVE/PHD zinc finger superfamily protein | chr5:5467534-5472956 REVERSE LENGTH=1311	5983	143524	169	165	82	81	5493	1	1	1	562.275	1122.54	2	1122.53	0.0005	0	24.19	0.021	K	STWPTQFEK	L
1	1	AT5G16680.1	| Symbols: | RING/FYVE/PHD zinc finger superfamily protein | chr5:5467534-5472956 REVERSE LENGTH=1311	5983	143524	169	165	82	81	5732	1	1	1	568.766	1135.52	2	1135.52	0	0	47.2	0.00031	K	ELCQTSSPSK	H
1	1	AT5G16680.1	| Symbols: | RING/FYVE/PHD zinc finger superfamily protein | chr5:5467534-5472956 REVERSE LENGTH=1311	5983	143524	169	165	82	81	5733	1	1	1	568.766	1135.52	2	1135.52	0.0002	0	41.39	0.00029	K	ELCQTSSPSK	H
1	1	AT5G16680.1	| Symbols: | RING/FYVE/PHD zinc finger superfamily protein | chr5:5467534-5472956 REVERSE LENGTH=1311	5983	143524	169	165	82	81	5734	1	1	1	568.766	1135.52	2	1135.52	0.0004	0	49.42	0.00017	K	ELCQTSSPSK	H
1	1	AT5G16680.1	| Symbols: | RING/FYVE/PHD zinc finger superfamily protein | chr5:5467534-5472956 REVERSE LENGTH=1311	5983	143524	169	165	82	81	5863	1	1	1	572.802	1143.59	2	1143.59	0.001	1	43.13	0.0014	K	VEEQELGGRK	D
1	1	AT5G16680.1	| Symbols: | RING/FYVE/PHD zinc finger superfamily protein | chr5:5467534-5472956 REVERSE LENGTH=1311	5983	143524	169	165	82	81	5866	1	1	1	382.205	1143.59	3	1143.59	0.004	1	29.33	0.0052	K	VEEQELGGRK	D
1	1	AT5G16680.1	| Symbols: | RING/FYVE/PHD zinc finger superfamily protein | chr5:5467534-5472956 REVERSE LENGTH=1311	5983	143524	169	165	82	81	5918	1	1	1	383.173	1146.5	3	1146.5	-0.0009	0	21.37	0.0099	R	DTSGHDSGIMK	K
1	1	AT5G16680.1	| Symbols: | RING/FYVE/PHD zinc finger superfamily protein | chr5:5467534-5472956 REVERSE LENGTH=1311	5983	143524	169	165	82	81	5919	1	1	1	574.256	1146.5	2	1146.5	-0.0001	0	36.25	0.0013	R	DTSGHDSGIMK	K
1	1	AT5G16680.1	| Symbols: | RING/FYVE/PHD zinc finger superfamily protein | chr5:5467534-5472956 REVERSE LENGTH=1311	5983	143524	169	165	82	81	5920	1	1	1	574.256	1146.5	2	1146.5	0.0001	0	46.19	0.00014	R	DTSGHDSGIMK	K
1	1	AT5G16680.1	| Symbols: | RING/FYVE/PHD zinc finger superfamily protein | chr5:5467534-5472956 REVERSE LENGTH=1311	5983	143524	169	165	82	81	5921	1	1	1	574.256	1146.5	2	1146.5	0.0003	0	46.75	0.00011	R	DTSGHDSGIMK	K
1	1	AT5G16680.1	| Symbols: | RING/FYVE/PHD zinc finger superfamily protein | chr5:5467534-5472956 REVERSE LENGTH=1311	5983	143524	169	165	82	81	5922	1	1	1	574.256	1146.5	2	1146.5	0.0005	0	36.67	0.00043	R	DTSGHDSGIMK	K
1	1	AT5G16680.1	| Symbols: | RING/FYVE/PHD zinc finger superfamily protein | chr5:5467534-5472956 REVERSE LENGTH=1311	5983	143524	169	165	82	81	6237	1	1	1	388.504	1162.49	3	1162.49	-0.0015	0	36.47	0.00062	R	DTSGHDSGIMK	K	Oxidation (M)	0.00000000020.0
1	1	AT5G16680.1	| Symbols: | RING/FYVE/PHD zinc finger superfamily protein | chr5:5467534-5472956 REVERSE LENGTH=1311	5983	143524	169	165	82	81	6239	1	1	1	388.505	1162.49	3	1162.49	-0.0005	0	19.43	0.015	R	DTSGHDSGIMK	K	Oxidation (M)	0.00000000020.0
1	1	AT5G16680.1	| Symbols: | RING/FYVE/PHD zinc finger superfamily protein | chr5:5467534-5472956 REVERSE LENGTH=1311	5983	143524	169	165	82	81	6240	1	1	1	582.253	1162.49	2	1162.49	-0.0003	0	41.63	0.00012	R	DTSGHDSGIMK	K	Oxidation (M)	0.00000000020.0
1	1	AT5G16680.1	| Symbols: | RING/FYVE/PHD zinc finger superfamily protein | chr5:5467534-5472956 REVERSE LENGTH=1311	5983	143524	169	165	82	81	6241	1	1	1	388.505	1162.49	3	1162.49	-0.0003	0	37.42	0.00031	R	DTSGHDSGIMK	K	Oxidation (M)	0.00000000020.0
1	1	AT5G16680.1	| Symbols: | RING/FYVE/PHD zinc finger superfamily protein | chr5:5467534-5472956 REVERSE LENGTH=1311	5983	143524	169	165	82	81	6242	1	1	1	388.505	1162.49	3	1162.49	0.0004	0	20.07	0.021	R	DTSGHDSGIMK	K	Oxidation (M)	0.00000000020.0
1	1	AT5G16680.1	| Symbols: | RING/FYVE/PHD zinc finger superfamily protein | chr5:5467534-5472956 REVERSE LENGTH=1311	5983	143524	169	165	82	81	6243	1	1	1	582.254	1162.49	2	1162.49	0.0007	0	47.67	3.4e-05	R	DTSGHDSGIMK	K	Oxidation (M)	0.00000000020.0
1	1	AT5G16680.1	| Symbols: | RING/FYVE/PHD zinc finger superfamily protein | chr5:5467534-5472956 REVERSE LENGTH=1311	5983	143524	169	165	82	81	6244	1	1	1	582.254	1162.49	2	1162.49	0.001	0	33.38	0.0014	R	DTSGHDSGIMK	K	Oxidation (M)	0.00000000020.0
1	1	AT5G16680.1	| Symbols: | RING/FYVE/PHD zinc finger superfamily protein | chr5:5467534-5472956 REVERSE LENGTH=1311	5983	143524	169	165	82	81	6603	1	1	1	595.817	1189.62	2	1189.62	-0.0006	1	38.64	0.0054	K	TGKEDTALDLK	V
1	1	AT5G16680.1	| Symbols: | RING/FYVE/PHD zinc finger superfamily protein | chr5:5467534-5472956 REVERSE LENGTH=1311	5983	143524	169	165	82	81	6604	1	1	1	595.817	1189.62	2	1189.62	0	1	62.13	2.4e-05	K	TGKEDTALDLK	V
1	1	AT5G16680.1	| Symbols: | RING/FYVE/PHD zinc finger superfamily protein | chr5:5467534-5472956 REVERSE LENGTH=1311	5983	143524	169	165	82	81	6967	1	1	1	405.903	1214.69	3	1214.69	-0.0006	2	57.75	2.2e-05	R	SPSKKEDIALK	V
1	1	AT5G16680.1	| Symbols: | RING/FYVE/PHD zinc finger superfamily protein | chr5:5467534-5472956 REVERSE LENGTH=1311	5983	143524	169	165	82	81	6968	1	1	1	608.351	1214.69	2	1214.69	-0.0002	2	79.94	2.8e-07	R	SPSKKEDIALK	V
1	1	AT5G16680.1	| Symbols: | RING/FYVE/PHD zinc finger superfamily protein | chr5:5467534-5472956 REVERSE LENGTH=1311	5983	143524	169	165	82	81	7005	1	1	1	610.791	1219.57	2	1219.57	-0.0001	0	52.17	2.1e-05	R	EANASASSIDQK	L
1	1	AT5G16680.1	| Symbols: | RING/FYVE/PHD zinc finger superfamily protein | chr5:5467534-5472956 REVERSE LENGTH=1311	5983	143524	169	165	82	81	7396	1	1	1	417.884	1250.63	3	1250.63	-0.0004	1	27.13	0.026	R	KSTWPTQFEK	L
1	1	AT5G16680.1	| Symbols: | RING/FYVE/PHD zinc finger superfamily protein | chr5:5467534-5472956 REVERSE LENGTH=1311	5983	143524	169	165	82	81	7398	1	1	1	417.884	1250.63	3	1250.63	-0.0003	1	18.73	0.07	R	KSTWPTQFEK	L
1	1	AT5G16680.1	| Symbols: | RING/FYVE/PHD zinc finger superfamily protein | chr5:5467534-5472956 REVERSE LENGTH=1311	5983	143524	169	165	82	81	7399	1	1	1	626.323	1250.63	2	1250.63	0.0012	1	62.54	1.8e-05	R	KSTWPTQFEK	L
1	1	AT5G16680.1	| Symbols: | RING/FYVE/PHD zinc finger superfamily protein | chr5:5467534-5472956 REVERSE LENGTH=1311	5983	143524	169	165	82	81	7400	1	1	1	417.884	1250.63	3	1250.63	0.0014	1	29.85	0.022	R	KSTWPTQFEK	L
1	1	AT5G16680.1	| Symbols: | RING/FYVE/PHD zinc finger superfamily protein | chr5:5467534-5472956 REVERSE LENGTH=1311	5983	143524	169	165	82	81	7515	1	1	1	628.787	1255.56	2	1255.57	-0.0066	0	18.24	0.019	R	GNSSVSHANNNR	D
1	1	AT5G16680.1	| Symbols: | RING/FYVE/PHD zinc finger superfamily protein | chr5:5467534-5472956 REVERSE LENGTH=1311	5983	143524	169	165	82	81	7522	1	1	1	419.529	1255.56	3	1255.57	-0.0008	0	15.41	0.036	R	GNSSVSHANNNR	D
1	1	AT5G16680.1	| Symbols: | RING/FYVE/PHD zinc finger superfamily protein | chr5:5467534-5472956 REVERSE LENGTH=1311	5983	143524	169	165	82	81	7617	1	1	1	633.328	1264.64	2	1264.64	0.0002	1	111.86	3.3e-11	R	HADKIEAAPDAK	R
1	1	AT5G16680.1	| Symbols: | RING/FYVE/PHD zinc finger superfamily protein | chr5:5467534-5472956 REVERSE LENGTH=1311	5983	143524	169	165	82	81	7618	1	1	1	422.555	1264.64	3	1264.64	0.0006	1	28.28	0.018	R	HADKIEAAPDAK	R
1	1	AT5G16680.1	| Symbols: | RING/FYVE/PHD zinc finger superfamily protein | chr5:5467534-5472956 REVERSE LENGTH=1311	5983	143524	169	165	82	81	7790	1	1	1	638.303	1274.59	2	1274.59	-0.0015	1	75.3	2.9e-07	R	DTSGHDSGIMKK	S
1	1	AT5G16680.1	| Symbols: | RING/FYVE/PHD zinc finger superfamily protein | chr5:5467534-5472956 REVERSE LENGTH=1311	5983	143524	169	165	82	81	7792	1	1	1	425.872	1274.59	3	1274.59	0.0005	1	36.42	0.00038	R	DTSGHDSGIMKK	S
1	1	AT5G16680.1	| Symbols: | RING/FYVE/PHD zinc finger superfamily protein | chr5:5467534-5472956 REVERSE LENGTH=1311	5983	143524	169	165	82	81	7940	1	1	1	429.566	1285.68	3	1285.67	0.0029	2	35.45	0.0041	K	NVKEDLNKGNR	L
1	1	AT5G16680.1	| Symbols: | RING/FYVE/PHD zinc finger superfamily protein | chr5:5467534-5472956 REVERSE LENGTH=1311	5983	143524	169	165	82	81	7941	1	1	1	643.846	1285.68	2	1285.67	0.0042	2	33.01	0.002	K	NVKEDLNKGNR	L
1	1	AT5G16680.1	| Symbols: | RING/FYVE/PHD zinc finger superfamily protein | chr5:5467534-5472956 REVERSE LENGTH=1311	5983	143524	169	165	82	81	7988	1	1	1	646.301	1290.59	2	1290.59	-0.0006	1	22.42	0.013	R	DTSGHDSGIMKK	S	Oxidation (M)	0.000000000200.0
1	1	AT5G16680.1	| Symbols: | RING/FYVE/PHD zinc finger superfamily protein | chr5:5467534-5472956 REVERSE LENGTH=1311	5983	143524	169	165	82	81	7989	1	1	1	646.301	1290.59	2	1290.59	0.0002	1	74.66	1.4e-07	R	DTSGHDSGIMKK	S	Oxidation (M)	0.000000000200.0
1	1	AT5G16680.1	| Symbols: | RING/FYVE/PHD zinc finger superfamily protein | chr5:5467534-5472956 REVERSE LENGTH=1311	5983	143524	169	165	82	81	8019	1	1	1	431.905	1292.69	3	1292.69	0.0003	0	49.63	4.9e-05	K	EAHIALFFFAK	D
1	1	AT5G16680.1	| Symbols: | RING/FYVE/PHD zinc finger superfamily protein | chr5:5467534-5472956 REVERSE LENGTH=1311	5983	143524	169	165	82	81	8020	1	1	1	647.354	1292.69	2	1292.69	0.0018	0	62.02	2.8e-06	K	EAHIALFFFAK	D
1	1	AT5G16680.1	| Symbols: | RING/FYVE/PHD zinc finger superfamily protein | chr5:5467534-5472956 REVERSE LENGTH=1311	5983	143524	169	165	82	81	8035	1	1	1	432.224	1293.65	3	1293.65	-0.0004	0	40.63	0.00015	K	VQLMDDAIHPR	Q
1	1	AT5G16680.1	| Symbols: | RING/FYVE/PHD zinc finger superfamily protein | chr5:5467534-5472956 REVERSE LENGTH=1311	5983	143524	169	165	82	81	8036	1	1	1	647.833	1293.65	2	1293.65	0.0021	0	55.64	8.9e-05	K	VQLMDDAIHPR	Q
1	1	AT5G16680.1	| Symbols: | RING/FYVE/PHD zinc finger superfamily protein | chr5:5467534-5472956 REVERSE LENGTH=1311	5983	143524	169	165	82	81	8121	1	1	1	433.574	1297.7	3	1297.7	-0.0005	0	60.87	1.8e-05	K	NTSLPTSNVLPR	D
1	1	AT5G16680.1	| Symbols: | RING/FYVE/PHD zinc finger superfamily protein | chr5:5467534-5472956 REVERSE LENGTH=1311	5983	143524	169	165	82	81	8122	1	1	1	649.857	1297.7	2	1297.7	0.0008	0	50.47	0.00011	K	NTSLPTSNVLPR	D
1	1	AT5G16680.1	| Symbols: | RING/FYVE/PHD zinc finger superfamily protein | chr5:5467534-5472956 REVERSE LENGTH=1311	5983	143524	169	165	82	81	8123	1	1	1	649.857	1297.7	2	1297.7	0.0009	0	60.77	1.8e-05	K	NTSLPTSNVLPR	D
1	1	AT5G16680.1	| Symbols: | RING/FYVE/PHD zinc finger superfamily protein | chr5:5467534-5472956 REVERSE LENGTH=1311	5983	143524	169	165	82	81	8282	1	1	1	655.83	1309.65	2	1309.64	0.0004	0	48.1	5.9e-05	K	VQLMDDAIHPR	Q	Oxidation (M)	0.00020000000.0
1	1	AT5G16680.1	| Symbols: | RING/FYVE/PHD zinc finger superfamily protein | chr5:5467534-5472956 REVERSE LENGTH=1311	5983	143524	169	165	82	81	8402	1	1	1	657.869	1313.72	2	1313.72	0.0003	0	61.79	1.2e-05	R	LVEPEVSFPAVK	P
1	1	AT5G16680.1	| Symbols: | RING/FYVE/PHD zinc finger superfamily protein | chr5:5467534-5472956 REVERSE LENGTH=1311	5983	143524	169	165	82	81	8692	1	1	1	667.859	1333.7	2	1333.71	-0.0024	1	35.87	0.0033	R	NYKPLVDNMIK	N
1	1	AT5G16680.1	| Symbols: | RING/FYVE/PHD zinc finger superfamily protein | chr5:5467534-5472956 REVERSE LENGTH=1311	5983	143524	169	165	82	81	8693	1	1	1	445.576	1333.71	3	1333.71	-0.0007	1	31.05	0.03	R	NYKPLVDNMIK	N
1	1	AT5G16680.1	| Symbols: | RING/FYVE/PHD zinc finger superfamily protein | chr5:5467534-5472956 REVERSE LENGTH=1311	5983	143524	169	165	82	81	8694	1	1	1	667.86	1333.71	2	1333.71	-0.0007	1	29.55	0.0076	R	NYKPLVDNMIK	N
1	1	AT5G16680.1	| Symbols: | RING/FYVE/PHD zinc finger superfamily protein | chr5:5467534-5472956 REVERSE LENGTH=1311	5983	143524	169	165	82	81	8696	1	1	1	445.576	1333.71	3	1333.71	-0.0002	1	19.33	0.21	R	NYKPLVDNMIK	N
1	1	AT5G16680.1	| Symbols: | RING/FYVE/PHD zinc finger superfamily protein | chr5:5467534-5472956 REVERSE LENGTH=1311	5983	143524	169	165	82	81	8697	1	1	1	445.576	1333.71	3	1333.71	0.0003	1	19.5	0.29	R	NYKPLVDNMIK	N
1	1	AT5G16680.1	| Symbols: | RING/FYVE/PHD zinc finger superfamily protein | chr5:5467534-5472956 REVERSE LENGTH=1311	5983	143524	169	165	82	81	8698	1	1	1	667.861	1333.71	2	1333.71	0.002	1	15.6	0.034	R	NYKPLVDNMIK	N
1	1	AT5G16680.1	| Symbols: | RING/FYVE/PHD zinc finger superfamily protein | chr5:5467534-5472956 REVERSE LENGTH=1311	5983	143524	169	165	82	81	8699	1	1	1	667.862	1333.71	2	1333.71	0.0025	1	26.42	0.0097	R	NYKPLVDNMIK	N
1	1	AT5G16680.1	| Symbols: | RING/FYVE/PHD zinc finger superfamily protein | chr5:5467534-5472956 REVERSE LENGTH=1311	5983	143524	169	165	82	81	8721	1	1	1	446.26	1335.76	3	1335.76	-0.0008	0	52.2	1.3e-05	R	DLPLVPSPVMLR	S
1	1	AT5G16680.1	| Symbols: | RING/FYVE/PHD zinc finger superfamily protein | chr5:5467534-5472956 REVERSE LENGTH=1311	5983	143524	169	165	82	81	8722	1	1	1	668.887	1335.76	2	1335.76	0.0015	0	47.3	0.00021	R	DLPLVPSPVMLR	S
1	1	AT5G16680.1	| Symbols: | RING/FYVE/PHD zinc finger superfamily protein | chr5:5467534-5472956 REVERSE LENGTH=1311	5983	143524	169	165	82	81	8986	1	1	1	675.858	1349.7	2	1349.7	-0.0002	1	34.71	0.00097	R	NYKPLVDNMIK	N	Oxidation (M)	0.00000000200.0
1	1	AT5G16680.1	| Symbols: | RING/FYVE/PHD zinc finger superfamily protein | chr5:5467534-5472956 REVERSE LENGTH=1311	5983	143524	169	165	82	81	8987	1	1	1	450.908	1349.7	3	1349.7	0.0001	1	28.93	0.0075	R	NYKPLVDNMIK	N	Oxidation (M)	0.00000000200.0
1	1	AT5G16680.1	| Symbols: | RING/FYVE/PHD zinc finger superfamily protein | chr5:5467534-5472956 REVERSE LENGTH=1311	5983	143524	169	165	82	81	9007	1	1	1	451.226	1350.66	3	1350.66	-0.0004	1	37.54	0.0008	K	LKTENGSSSLCR	D
1	1	AT5G16680.1	| Symbols: | RING/FYVE/PHD zinc finger superfamily protein | chr5:5467534-5472956 REVERSE LENGTH=1311	5983	143524	169	165	82	81	9008	1	1	1	676.335	1350.66	2	1350.66	-0.0001	1	21.97	0.032	K	LKTENGSSSLCR	D
1	1	AT5G16680.1	| Symbols: | RING/FYVE/PHD zinc finger superfamily protein | chr5:5467534-5472956 REVERSE LENGTH=1311	5983	143524	169	165	82	81	9057	1	1	1	676.885	1351.75	2	1351.75	0.0015	0	36.21	0.0039	R	DLPLVPSPVMLR	S	Oxidation (M)	0.000000000200.0
1	1	AT5G16680.1	| Symbols: | RING/FYVE/PHD zinc finger superfamily protein | chr5:5467534-5472956 REVERSE LENGTH=1311	5983	143524	169	165	82	81	9449	1	1	1	457.912	1370.72	3	1370.72	0.0001	1	76.57	7e-07	K	VQKVEEQELGGR	K
1	1	AT5G16680.1	| Symbols: | RING/FYVE/PHD zinc finger superfamily protein | chr5:5467534-5472956 REVERSE LENGTH=1311	5983	143524	169	165	82	81	9452	1	1	1	686.368	1370.72	2	1370.72	0.006	1	66.38	7.2e-06	K	VQKVEEQELGGR	K
1	1	AT5G16680.1	| Symbols: | RING/FYVE/PHD zinc finger superfamily protein | chr5:5467534-5472956 REVERSE LENGTH=1311	5983	143524	169	165	82	81	9489	1	1	1	687.834	1373.65	2	1373.65	-0.0009	1	17.25	0.13	K	ERQEPSVEGSTR	S
1	1	AT5G16680.1	| Symbols: | RING/FYVE/PHD zinc finger superfamily protein | chr5:5467534-5472956 REVERSE LENGTH=1311	5983	143524	169	165	82	81	10288	1	1	1	472.259	1413.76	3	1413.76	-0.0065	0	54.91	7.2e-05	K	QLIFPGADTIPSR	L
1	1	AT5G16680.1	| Symbols: | RING/FYVE/PHD zinc finger superfamily protein | chr5:5467534-5472956 REVERSE LENGTH=1311	5983	143524	169	165	82	81	10289	1	1	1	707.888	1413.76	2	1413.76	-0.0007	0	87.18	5.9e-08	K	QLIFPGADTIPSR	L
1	1	AT5G16680.1	| Symbols: | RING/FYVE/PHD zinc finger superfamily protein | chr5:5467534-5472956 REVERSE LENGTH=1311	5983	143524	169	165	82	81	10290	1	1	1	707.888	1413.76	2	1413.76	0.0003	0	52.19	1.3e-05	K	QLIFPGADTIPSR	L
1	1	AT5G16680.1	| Symbols: | RING/FYVE/PHD zinc finger superfamily protein | chr5:5467534-5472956 REVERSE LENGTH=1311	5983	143524	169	165	82	81	10415	1	1	1	356.193	1420.74	4	1420.74	0.0011	2	54.2	0.00015	R	HADKIEAAPDAKR	Q
1	1	AT5G16680.1	| Symbols: | RING/FYVE/PHD zinc finger superfamily protein | chr5:5467534-5472956 REVERSE LENGTH=1311	5983	143524	169	165	82	81	10717	1	1	1	718.364	1434.71	2	1434.71	-0.0017	0	67.99	4.2e-07	K	FPETFSLNEVPR	K
1	1	AT5G16680.1	| Symbols: | RING/FYVE/PHD zinc finger superfamily protein | chr5:5467534-5472956 REVERSE LENGTH=1311	5983	143524	169	165	82	81	10718	1	1	1	479.246	1434.71	3	1434.71	0.0007	0	44.6	0.00034	K	FPETFSLNEVPR	K
1	1	AT5G16680.1	| Symbols: | RING/FYVE/PHD zinc finger superfamily protein | chr5:5467534-5472956 REVERSE LENGTH=1311	5983	143524	169	165	82	81	10910	1	1	1	482.932	1445.77	3	1445.77	0.0001	2	20.68	0.011	R	QKTGKEDTALDLK	V
1	1	AT5G16680.1	| Symbols: | RING/FYVE/PHD zinc finger superfamily protein | chr5:5467534-5472956 REVERSE LENGTH=1311	5983	143524	169	165	82	81	11198	1	1	1	731.839	1461.66	2	1461.66	0.0007	0	50.18	2e-05	R	ETEVTFNTYSSGK	R
1	1	AT5G16680.1	| Symbols: | RING/FYVE/PHD zinc finger superfamily protein | chr5:5467534-5472956 REVERSE LENGTH=1311	5983	143524	169	165	82	81	11199	1	1	1	731.84	1461.67	2	1461.66	0.0033	0	44.14	7.3e-05	R	ETEVTFNTYSSGK	R
1	1	AT5G16680.1	| Symbols: | RING/FYVE/PHD zinc finger superfamily protein | chr5:5467534-5472956 REVERSE LENGTH=1311	5983	143524	169	165	82	81	11493	1	1	1	742.309	1482.6	2	1482.6	0.0029	0	28.53	0.0047	R	SSNSGEQSNNSMNK	E
1	1	AT5G16680.1	| Symbols: | RING/FYVE/PHD zinc finger superfamily protein | chr5:5467534-5472956 REVERSE LENGTH=1311	5983	143524	169	165	82	81	11732	1	1	1	375.682	1498.7	4	1498.7	-0.0016	1	19.36	0.017	K	SRGNSSVSHANNNR	D
1	1	AT5G16680.1	| Symbols: | RING/FYVE/PHD zinc finger superfamily protein | chr5:5467534-5472956 REVERSE LENGTH=1311	5983	143524	169	165	82	81	11733	1	1	1	500.573	1498.7	3	1498.7	-0.0007	1	32.34	0.0056	K	SRGNSSVSHANNNR	D
1	1	AT5G16680.1	| Symbols: | RING/FYVE/PHD zinc finger superfamily protein | chr5:5467534-5472956 REVERSE LENGTH=1311	5983	143524	169	165	82	81	11748	1	1	1	500.609	1498.81	3	1498.81	-0.0043	2	49.34	0.00014	R	KVQKVEEQELGGR	K
1	1	AT5G16680.1	| Symbols: | RING/FYVE/PHD zinc finger superfamily protein | chr5:5467534-5472956 REVERSE LENGTH=1311	5983	143524	169	165	82	81	12579	1	1	1	779.328	1556.64	2	1556.64	-0.003	0	21.72	0.026	R	CSGISDDSGAAAMTSK	P
1	1	AT5G16680.1	| Symbols: | RING/FYVE/PHD zinc finger superfamily protein | chr5:5467534-5472956 REVERSE LENGTH=1311	5983	143524	169	165	82	81	12641	1	1	1	521.944	1562.81	3	1562.81	0.0005	1	77.27	6e-08	K	FPETFSLNEVPRK	S
1	1	AT5G16680.1	| Symbols: | RING/FYVE/PHD zinc finger superfamily protein | chr5:5467534-5472956 REVERSE LENGTH=1311	5983	143524	169	165	82	81	12642	1	1	1	521.944	1562.81	3	1562.81	0.0015	1	71.56	2e-07	K	FPETFSLNEVPRK	S
1	1	AT5G16680.1	| Symbols: | RING/FYVE/PHD zinc finger superfamily protein | chr5:5467534-5472956 REVERSE LENGTH=1311	5983	143524	169	165	82	81	13341	1	1	1	806.371	1610.73	2	1610.73	-0.0004	0	15.03	0.039	K	LESLQNPSSNHDDR	V
1	1	AT5G16680.1	| Symbols: | RING/FYVE/PHD zinc finger superfamily protein | chr5:5467534-5472956 REVERSE LENGTH=1311	5983	143524	169	165	82	81	13342	1	1	1	537.917	1610.73	3	1610.73	-0.0004	0	53.12	1e-05	K	LESLQNPSSNHDDR	V
1	1	AT5G16680.1	| Symbols: | RING/FYVE/PHD zinc finger superfamily protein | chr5:5467534-5472956 REVERSE LENGTH=1311	5983	143524	169	165	82	81	13875	1	1	1	823.38	1644.75	2	1644.74	0.0039	0	93.36	4.4e-09	K	VELNNDGLCEGSPNK	K
1	1	AT5G16680.1	| Symbols: | RING/FYVE/PHD zinc finger superfamily protein | chr5:5467534-5472956 REVERSE LENGTH=1311	5983	143524	169	165	82	81	13947	1	1	1	824.908	1647.8	2	1647.8	0.0064	0	89.96	3.7e-09	R	LENSVVSGGDISTNEK	C
1	1	AT5G16680.1	| Symbols: | RING/FYVE/PHD zinc finger superfamily protein | chr5:5467534-5472956 REVERSE LENGTH=1311	5983	143524	169	165	82	81	14744	1	1	1	569.924	1706.75	3	1706.75	0.0002	0	48.64	3.6e-05	K	LNHQTSFSDDTESAR	S
1	1	AT5G16680.1	| Symbols: | RING/FYVE/PHD zinc finger superfamily protein | chr5:5467534-5472956 REVERSE LENGTH=1311	5983	143524	169	165	82	81	14745	1	1	1	854.383	1706.75	2	1706.75	0.0014	0	86.47	2.5e-08	K	LNHQTSFSDDTESAR	S
1	1	AT5G16680.1	| Symbols: | RING/FYVE/PHD zinc finger superfamily protein | chr5:5467534-5472956 REVERSE LENGTH=1311	5983	143524	169	165	82	81	15079	1	1	1	580.919	1739.74	3	1739.74	-0.0012	1	62.57	2e-06	R	SSNSGEQSNNSMNKEK	Q
1	1	AT5G16680.1	| Symbols: | RING/FYVE/PHD zinc finger superfamily protein | chr5:5467534-5472956 REVERSE LENGTH=1311	5983	143524	169	165	82	81	15093	1	1	1	871.424	1740.83	2	1740.83	0.0056	0	53.4	9.8e-06	K	DLADGSALNSDPIPGGSR	K
1	1	AT5G16680.1	| Symbols: | RING/FYVE/PHD zinc finger superfamily protein | chr5:5467534-5472956 REVERSE LENGTH=1311	5983	143524	169	165	82	81	15407	1	1	1	591.953	1772.84	3	1772.84	0.0003	1	55.5	6.2e-06	K	VELNNDGLCEGSPNKK	L
1	1	AT5G16680.1	| Symbols: | RING/FYVE/PHD zinc finger superfamily protein | chr5:5467534-5472956 REVERSE LENGTH=1311	5983	143524	169	165	82	81	15409	1	1	1	887.427	1772.84	2	1772.84	0.0036	1	88.58	6.3e-09	K	VELNNDGLCEGSPNKK	L
1	1	AT5G16680.1	| Symbols: | RING/FYVE/PHD zinc finger superfamily protein | chr5:5467534-5472956 REVERSE LENGTH=1311	5983	143524	169	165	82	81	15714	1	1	1	450.255	1796.99	4	1796.99	0.0032	1	53.45	9.7e-06	R	LVEPEVSFPAVKPVMR	D
1	1	AT5G16680.1	| Symbols: | RING/FYVE/PHD zinc finger superfamily protein | chr5:5467534-5472956 REVERSE LENGTH=1311	5983	143524	169	165	82	81	15715	1	1	1	600.004	1796.99	3	1796.99	0.0046	1	56.14	5.4e-06	R	LVEPEVSFPAVKPVMR	D
1	1	AT5G16680.1	| Symbols: | RING/FYVE/PHD zinc finger superfamily protein | chr5:5467534-5472956 REVERSE LENGTH=1311	5983	143524	169	165	82	81	15937	1	1	1	605.333	1812.98	3	1812.98	-0.0021	1	76.84	4.7e-07	R	LVEPEVSFPAVKPVMR	D	Oxidation (M)	0.0000000000000020.0
1	1	AT5G16680.1	| Symbols: | RING/FYVE/PHD zinc finger superfamily protein | chr5:5467534-5472956 REVERSE LENGTH=1311	5983	143524	169	165	82	81	15938	1	1	1	454.252	1812.98	4	1812.98	-0.001	1	25.28	0.0043	R	LVEPEVSFPAVKPVMR	D	Oxidation (M)	0.0000000000000020.0
1	1	AT5G16680.1	| Symbols: | RING/FYVE/PHD zinc finger superfamily protein | chr5:5467534-5472956 REVERSE LENGTH=1311	5983	143524	169	165	82	81	15939	1	1	1	907.498	1812.98	2	1812.98	0.0011	1	68.11	4.1e-07	R	LVEPEVSFPAVKPVMR	D	Oxidation (M)	0.0000000000000020.0
1	1	AT5G16680.1	| Symbols: | RING/FYVE/PHD zinc finger superfamily protein | chr5:5467534-5472956 REVERSE LENGTH=1311	5983	143524	169	165	82	81	17240	1	1	1	946.94	1891.86	2	1891.87	-0.0012	1	38.46	0.00047	R	GKLNHQTSFSDDTESAR	S
1	1	AT5G16680.1	| Symbols: | RING/FYVE/PHD zinc finger superfamily protein | chr5:5467534-5472956 REVERSE LENGTH=1311	5983	143524	169	165	82	81	17702	1	1	1	640.319	1917.94	3	1917.94	-0.0034	1	15.07	0.06	R	NRLENSVVSGGDISTNEK	C
1	1	AT5G16680.1	| Symbols: | RING/FYVE/PHD zinc finger superfamily protein | chr5:5467534-5472956 REVERSE LENGTH=1311	5983	143524	169	165	82	81	17703	1	1	1	959.977	1917.94	2	1917.94	0.0005	1	116.92	6.7e-11	R	NRLENSVVSGGDISTNEK	C
1	1	AT5G16680.1	| Symbols: | RING/FYVE/PHD zinc finger superfamily protein | chr5:5467534-5472956 REVERSE LENGTH=1311	5983	143524	169	165	82	81	18450	1	1	1	989.482	1976.95	2	1976.95	-0.0052	0	54.78	3.2e-05	R	VLEQSDASLVANVDSSSEK	T
1	1	AT5G16680.1	| Symbols: | RING/FYVE/PHD zinc finger superfamily protein | chr5:5467534-5472956 REVERSE LENGTH=1311	5983	143524	169	165	82	81	18451	1	1	1	659.991	1976.95	3	1976.95	-0.0018	0	98.78	1.4e-09	R	VLEQSDASLVANVDSSSEK	T
1	1	AT5G16680.1	| Symbols: | RING/FYVE/PHD zinc finger superfamily protein | chr5:5467534-5472956 REVERSE LENGTH=1311	5983	143524	169	165	82	81	18452	1	1	1	989.486	1976.96	2	1976.95	0.0041	0	102.67	3.8e-10	R	VLEQSDASLVANVDSSSEK	T
1	1	AT5G16680.1	| Symbols: | RING/FYVE/PHD zinc finger superfamily protein | chr5:5467534-5472956 REVERSE LENGTH=1311	5983	143524	169	165	82	81	20054	1	1	1	1065.47	2128.93	2	2128.92	0.0012	0	95.12	1.2e-09	K	GGQTAESSDTSGVSDSDLSTTK	N
1	1	AT5G16680.1	| Symbols: | RING/FYVE/PHD zinc finger superfamily protein | chr5:5467534-5472956 REVERSE LENGTH=1311	5983	143524	169	165	82	81	20055	1	1	1	1065.47	2128.93	2	2128.92	0.0014	0	141.02	6e-14	K	GGQTAESSDTSGVSDSDLSTTK	N
1	1	AT5G16680.1	| Symbols: | RING/FYVE/PHD zinc finger superfamily protein | chr5:5467534-5472956 REVERSE LENGTH=1311	5983	143524	169	165	82	81	20056	1	1	1	1065.47	2128.93	2	2128.92	0.0026	0	17.6	0.022	K	GGQTAESSDTSGVSDSDLSTTK	N
1	1	AT5G16680.1	| Symbols: | RING/FYVE/PHD zinc finger superfamily protein | chr5:5467534-5472956 REVERSE LENGTH=1311	5983	143524	169	165	82	81	20057	1	1	1	1065.47	2128.93	2	2128.92	0.0026	0	36.62	0.00037	K	GGQTAESSDTSGVSDSDLSTTK	N
1	1	AT5G16680.1	| Symbols: | RING/FYVE/PHD zinc finger superfamily protein | chr5:5467534-5472956 REVERSE LENGTH=1311	5983	143524	169	165	82	81	20242	1	1	1	536.257	2141	4	2141	0.0019	1	49.53	2.3e-05	K	LESLQNPSSNHDDRVSSEK	G
1	1	AT5G16680.1	| Symbols: | RING/FYVE/PHD zinc finger superfamily protein | chr5:5467534-5472956 REVERSE LENGTH=1311	5983	143524	169	165	82	81	20827	1	1	1	725.719	2174.14	3	2174.14	-0.0017	1	98.57	5.7e-10	R	VAEVVNKFPETFSLNEVPR	K
1	1	AT5G16680.1	| Symbols: | RING/FYVE/PHD zinc finger superfamily protein | chr5:5467534-5472956 REVERSE LENGTH=1311	5983	143524	169	165	82	81	20828	1	1	1	1088.08	2174.14	2	2174.14	0.0018	1	85.92	8.8e-09	R	VAEVVNKFPETFSLNEVPR	K
1	1	AT5G16680.1	| Symbols: | RING/FYVE/PHD zinc finger superfamily protein | chr5:5467534-5472956 REVERSE LENGTH=1311	5983	143524	169	165	82	81	21245	1	1	1	1099.93	2197.84	2	2197.84	0.0006	0	57.54	1.8e-06	K	VESGTCNVCSAPCSSCMHR	N
1	1	AT5G16680.1	| Symbols: | RING/FYVE/PHD zinc finger superfamily protein | chr5:5467534-5472956 REVERSE LENGTH=1311	5983	143524	169	165	82	81	21968	1	1	1	748.007	2241	3	2241	-0.0022	1	72.76	1.6e-07	R	CSGISDDSGAAAMTSKPSLSGSR	M
1	1	AT5G16680.1	| Symbols: | RING/FYVE/PHD zinc finger superfamily protein | chr5:5467534-5472956 REVERSE LENGTH=1311	5983	143524	169	165	82	81	21969	1	1	1	1121.51	2241	2	2241	-0.0003	1	72.47	5.7e-07	R	CSGISDDSGAAAMTSKPSLSGSR	M
1	1	AT5G16680.1	| Symbols: | RING/FYVE/PHD zinc finger superfamily protein | chr5:5467534-5472956 REVERSE LENGTH=1311	5983	143524	169	165	82	81	22335	1	1	1	1134.57	2267.13	2	2267.13	-0.0041	1	97.26	1.4e-09	K	RPLWELSNPANENSSAINQK	V
1	1	AT5G16680.1	| Symbols: | RING/FYVE/PHD zinc finger superfamily protein | chr5:5467534-5472956 REVERSE LENGTH=1311	5983	143524	169	165	82	81	22752	1	1	1	768.418	2302.23	3	2302.23	-0.0007	2	107.41	8.5e-11	R	VAEVVNKFPETFSLNEVPRK	S
1	1	AT5G16680.1	| Symbols: | RING/FYVE/PHD zinc finger superfamily protein | chr5:5467534-5472956 REVERSE LENGTH=1311	5983	143524	169	165	82	81	22753	1	1	1	576.565	2302.23	4	2302.23	0.0004	2	93.62	1.7e-09	R	VAEVVNKFPETFSLNEVPRK	S
1	1	AT5G16680.1	| Symbols: | RING/FYVE/PHD zinc finger superfamily protein | chr5:5467534-5472956 REVERSE LENGTH=1311	5983	143524	169	165	82	81	22947	1	1	1	583.811	2331.21	4	2331.21	0.0022	0	105.08	2.6e-10	K	IINQSAMHSGIQAHLSTLASPR	V
1	1	AT5G16680.1	| Symbols: | RING/FYVE/PHD zinc finger superfamily protein | chr5:5467534-5472956 REVERSE LENGTH=1311	5983	143524	169	165	82	81	23059	1	1	1	587.809	2347.21	4	2347.21	0.0007	0	34.45	0.00096	K	IINQSAMHSGIQAHLSTLASPR	V	Oxidation (M)	0.0000002000000000000000.0
1	1	AT5G16680.1	| Symbols: | RING/FYVE/PHD zinc finger superfamily protein | chr5:5467534-5472956 REVERSE LENGTH=1311	5983	143524	169	165	82	81	23087	1	1	1	1176.58	2351.15	2	2351.14	0.0087	0	96.1	9.8e-10	K	DLPLTVMGSGIQSHGQDNPLEK	D	Oxidation (M)	0.0000002000000000000000.0
1	1	AT5G16680.1	| Symbols: | RING/FYVE/PHD zinc finger superfamily protein | chr5:5467534-5472956 REVERSE LENGTH=1311	5983	143524	169	165	82	81	23279	1	1	1	599.814	2395.23	4	2395.22	0.0011	2	85.84	8.9e-09	R	KRPLWELSNPANENSSAINQK	V
1	1	AT5G16680.1	| Symbols: | RING/FYVE/PHD zinc finger superfamily protein | chr5:5467534-5472956 REVERSE LENGTH=1311	5983	143524	169	165	82	81	23280	1	1	1	799.416	2395.23	3	2395.22	0.0019	2	93.6	1.7e-09	R	KRPLWELSNPANENSSAINQK	V
1	1	AT5G16680.1	| Symbols: | RING/FYVE/PHD zinc finger superfamily protein | chr5:5467534-5472956 REVERSE LENGTH=1311	5983	143524	169	165	82	81	23281	1	1	1	1198.62	2395.23	2	2395.22	0.0023	2	137.18	2.4e-13	R	KRPLWELSNPANENSSAINQK	V
1	1	AT5G16680.1	| Symbols: | RING/FYVE/PHD zinc finger superfamily protein | chr5:5467534-5472956 REVERSE LENGTH=1311	5983	143524	169	165	82	81	23468	1	1	1	815.669	2443.99	3	2443.99	-0.001	0	125.52	6.5e-13	R	EDLLAICSGCSDGAEHTYCMR	E
1	1	AT5G16680.1	| Symbols: | RING/FYVE/PHD zinc finger superfamily protein | chr5:5467534-5472956 REVERSE LENGTH=1311	5983	143524	169	165	82	81	23557	1	1	1	821.413	2461.22	3	2461.22	-0.003	0	38.91	0.00022	K	VEEAGVNHIPPQVTGSNSGDSLVR	K
1	1	AT5G16680.1	| Symbols: | RING/FYVE/PHD zinc finger superfamily protein | chr5:5467534-5472956 REVERSE LENGTH=1311	5983	143524	169	165	82	81	23558	1	1	1	1231.62	2461.22	2	2461.22	0.0015	0	56.49	6.2e-06	K	VEEAGVNHIPPQVTGSNSGDSLVR	K
1	1	AT5G16680.1	| Symbols: | RING/FYVE/PHD zinc finger superfamily protein | chr5:5467534-5472956 REVERSE LENGTH=1311	5983	143524	169	165	82	81	23559	1	1	1	616.313	2461.22	4	2461.22	0.0024	0	35.34	0.0013	K	VEEAGVNHIPPQVTGSNSGDSLVR	K
1	1	AT5G16680.1	| Symbols: | RING/FYVE/PHD zinc finger superfamily protein | chr5:5467534-5472956 REVERSE LENGTH=1311	5983	143524	169	165	82	81	23560	1	1	1	821.415	2461.22	3	2461.22	0.0026	0	77.24	5.7e-08	K	VEEAGVNHIPPQVTGSNSGDSLVR	K
1	1	AT5G16680.1	| Symbols: | RING/FYVE/PHD zinc finger superfamily protein | chr5:5467534-5472956 REVERSE LENGTH=1311	5983	143524	169	165	82	81	23561	1	1	1	1231.62	2461.22	2	2461.22	0.0039	0	35.46	0.00057	K	VEEAGVNHIPPQVTGSNSGDSLVR	K
1	1	AT5G16680.1	| Symbols: | RING/FYVE/PHD zinc finger superfamily protein | chr5:5467534-5472956 REVERSE LENGTH=1311	5983	143524	169	165	82	81	23562	1	1	1	821.417	2461.23	3	2461.22	0.0085	0	56.19	5.4e-06	K	VEEAGVNHIPPQVTGSNSGDSLVR	K
1	1	AT5G16680.1	| Symbols: | RING/FYVE/PHD zinc finger superfamily protein | chr5:5467534-5472956 REVERSE LENGTH=1311	5983	143524	169	165	82	81	23585	1	1	1	822.087	2463.24	3	2463.24	-0.0036	1	124.26	5.8e-12	R	KDLPLTVMGSGIQSHGQDNPLEK	D
1	1	AT5G16680.1	| Symbols: | RING/FYVE/PHD zinc finger superfamily protein | chr5:5467534-5472956 REVERSE LENGTH=1311	5983	143524	169	165	82	81	23674	1	1	1	620.817	2479.24	4	2479.24	0.0016	1	54.9	7.1e-06	R	KDLPLTVMGSGIQSHGQDNPLEK	D	Oxidation (M)	0.00000002000000000000000.0
1	1	AT5G16680.1	| Symbols: | RING/FYVE/PHD zinc finger superfamily protein | chr5:5467534-5472956 REVERSE LENGTH=1311	5983	143524	169	165	82	81	23704	1	1	1	830.08	2487.22	3	2487.22	0.0009	0	77.54	5.9e-08	K	GNLDNVDLLIFASNQLPSNCQR	W
1	1	AT5G16680.1	| Symbols: | RING/FYVE/PHD zinc finger superfamily protein | chr5:5467534-5472956 REVERSE LENGTH=1311	5983	143524	169	165	82	81	24136	1	1	1	643.068	2568.24	4	2568.25	-0.0085	0	80.14	7e-08	K	NHVSHEGLQGGHPILWPTSDPYK	Q
1	1	AT5G16680.1	| Symbols: | RING/FYVE/PHD zinc finger superfamily protein | chr5:5467534-5472956 REVERSE LENGTH=1311	5983	143524	169	165	82	81	24137	1	1	1	514.657	2568.25	5	2568.25	-0.0009	0	76.3	1.5e-07	K	NHVSHEGLQGGHPILWPTSDPYK	Q
1	1	AT5G16680.1	| Symbols: | RING/FYVE/PHD zinc finger superfamily protein | chr5:5467534-5472956 REVERSE LENGTH=1311	5983	143524	169	165	82	81	24138	1	1	1	857.091	2568.25	3	2568.25	0.0012	0	108.36	2e-10	K	NHVSHEGLQGGHPILWPTSDPYK	Q
1	1	AT5G16680.1	| Symbols: | RING/FYVE/PHD zinc finger superfamily protein | chr5:5467534-5472956 REVERSE LENGTH=1311	5983	143524	169	165	82	81	24815	1	1	1	1334.54	2667.07	2	2667.07	0.0031	0	38.22	0.00017	R	EMLDEVPEGDWLCEECAEEAEK	Q
1	1	AT5G16680.1	| Symbols: | RING/FYVE/PHD zinc finger superfamily protein | chr5:5467534-5472956 REVERSE LENGTH=1311	5983	143524	169	165	82	81	26055	1	1	1	1463.14	2924.27	2	2924.28	-0.0077	0	97.32	7.5e-10	K	VSASANMLDQSSNCIEDQEDGILSADR	A
1	1	AT5G16680.1	| Symbols: | RING/FYVE/PHD zinc finger superfamily protein | chr5:5467534-5472956 REVERSE LENGTH=1311	5983	143524	169	165	82	81	26841	1	1	1	783.652	3130.58	4	3130.59	-0.011	1	110.93	4e-11	K	EDIALKVEEAGVNHIPPQVTGSNSGDSLVR	K
1	1	AT5G16680.1	| Symbols: | RING/FYVE/PHD zinc finger superfamily protein | chr5:5467534-5472956 REVERSE LENGTH=1311	5983	143524	169	165	82	81	27237	1	1	1	652.744	3258.69	5	3258.68	0.0012	2	93.43	1.7e-09	K	KEDIALKVEEAGVNHIPPQVTGSNSGDSLVR	K
1	1	AT5G16680.1	| Symbols: | RING/FYVE/PHD zinc finger superfamily protein | chr5:5467534-5472956 REVERSE LENGTH=1311	5983	143524	169	165	82	81	27570	1	1	1	1144.53	3430.57	3	3430.57	0.0037	1	65.29	7.6e-07	K	VVFPLDLNDDSEMVDNLSPLGNDENNNNRR	L	Oxidation (M)	0.000000000000200000000000000000.0
1	1	AT5G16680.1	| Symbols: | RING/FYVE/PHD zinc finger superfamily protein | chr5:5467534-5472956 REVERSE LENGTH=1311	5983	143524	169	165	82	81	27571	1	1	1	1144.56	3430.65	3	3430.65	-0.0055	1	166.77	2.3e-16	K	DLPLTVMGSGIQSHGQDNPLEKDLNSSQASHR	K
1	1	AT5G16680.1	| Symbols: | RING/FYVE/PHD zinc finger superfamily protein | chr5:5467534-5472956 REVERSE LENGTH=1311	5983	143524	169	165	82	81	27723	1	1	1	887.866	3547.43	4	3547.44	-0.0008	1	76.38	2.3e-08	K	VCDICGDAGREDLLAICSGCSDGAEHTYCMR	E
1		AT3G02890.1	| Symbols: | RING/FYVE/PHD zinc finger superfamily protein | chr3:640828-645303 FORWARD LENGTH=994	42	110280	1	1	1	1	875	1	0	1	393.728	785.441	2	785.439	0.0012	0	41.58	0.0016	R	AAVDAALR	K
2	1	AT3G44310.1	| Symbols: NIT1, ATNIT1, NITI | nitrilase 1 | chr3:15986901-15988841 FORWARD LENGTH=346	3735	38527	98	96	22	22	828	1	1	1	391.226	780.438	2	780.438	-0.0001	0	23.27	0.01	K	SVTFVTK	V
2	1	AT3G44310.1	| Symbols: NIT1, ATNIT1, NITI | nitrilase 1 | chr3:15986901-15988841 FORWARD LENGTH=346	3735	38527	98	96	22	22	829	1	1	1	391.226	780.438	2	780.438	0.0001	0	39.86	0.00018	K	SVTFVTK	V
2	1	AT3G44310.1	| Symbols: NIT1, ATNIT1, NITI | nitrilase 1 | chr3:15986901-15988841 FORWARD LENGTH=346	3735	38527	98	96	22	22	2055	1	1	1	440.742	879.47	2	879.47	-0.0005	0	37.13	0.0018	K	YIVEAASK	G
2	1	AT3G44310.1	| Symbols: NIT1, ATNIT1, NITI | nitrilase 1 | chr3:15986901-15988841 FORWARD LENGTH=346	3735	38527	98	96	22	22	2057	1	1	1	440.743	879.471	2	879.47	0.0003	0	46.01	0.00024	K	YIVEAASK	G
2	1	AT3G44310.1	| Symbols: NIT1, ATNIT1, NITI | nitrilase 1 | chr3:15986901-15988841 FORWARD LENGTH=346	3735	38527	98	96	22	22	2059	1	1	1	440.743	879.472	2	879.47	0.0016	0	45.08	0.00078	K	YIVEAASK	G
2	1	AT3G44310.1	| Symbols: NIT1, ATNIT1, NITI | nitrilase 1 | chr3:15986901-15988841 FORWARD LENGTH=346	3735	38527	98	96	22	22	2304	1	1	1	455.274	908.533	2	908.533	-0.0004	1	67.32	2.4e-06	R	KSVTFVTK	V
2	1	AT3G44310.1	| Symbols: NIT1, ATNIT1, NITI | nitrilase 1 | chr3:15986901-15988841 FORWARD LENGTH=346	3735	38527	98	96	22	22	2305	1	1	1	455.274	908.533	2	908.533	0	1	62.81	6.7e-06	R	KSVTFVTK	V
2	1	AT3G44310.1	| Symbols: NIT1, ATNIT1, NITI | nitrilase 1 | chr3:15986901-15988841 FORWARD LENGTH=346	3735	38527	98	96	22	22	2734	1	1	1	473.755	945.496	2	945.495	0.0008	0	56.1	0.00011	K	LMPTSLER	C
2	1	AT3G44310.1	| Symbols: NIT1, ATNIT1, NITI | nitrilase 1 | chr3:15986901-15988841 FORWARD LENGTH=346	3735	38527	98	96	22	22	2923	1	1	1	481.752	961.489	2	961.49	-0.0008	0	32.73	0.02	K	LMPTSLER	C	Oxidation (M)	0.02000000.0
2	1	AT3G44310.1	| Symbols: NIT1, ATNIT1, NITI | nitrilase 1 | chr3:15986901-15988841 FORWARD LENGTH=346	3735	38527	98	96	22	22	2925	1	1	1	481.752	961.49	2	961.49	-0.0002	0	48.63	0.00054	K	LMPTSLER	C	Oxidation (M)	0.02000000.0
2	1	AT3G44310.1	| Symbols: NIT1, ATNIT1, NITI | nitrilase 1 | chr3:15986901-15988841 FORWARD LENGTH=346	3735	38527	98	96	22	22	2926	1	1	1	481.752	961.49	2	961.49	0.0002	0	43.39	0.0019	K	LMPTSLER	C	Oxidation (M)	0.02000000.0
2	1	AT3G44310.1	| Symbols: NIT1, ATNIT1, NITI | nitrilase 1 | chr3:15986901-15988841 FORWARD LENGTH=346	3735	38527	98	96	22	22	2927	1	1	1	481.753	961.491	2	961.49	0.0004	0	30.39	0.02	K	LMPTSLER	C	Oxidation (M)	0.02000000.0
2	1	AT3G44310.1	| Symbols: NIT1, ATNIT1, NITI | nitrilase 1 | chr3:15986901-15988841 FORWARD LENGTH=346	3735	38527	98	96	22	22	2929	1	1	1	481.753	961.492	2	961.49	0.0016	0	26.26	0.024	K	LMPTSLER	C	Oxidation (M)	0.02000000.0
2	1	AT3G44310.1	| Symbols: NIT1, ATNIT1, NITI | nitrilase 1 | chr3:15986901-15988841 FORWARD LENGTH=346	3735	38527	98	96	22	22	4659	1	1	1	358.871	1073.59	3	1073.59	-0.0003	1	27.95	0.047	R	KLMPTSLER	C
2	1	AT3G44310.1	| Symbols: NIT1, ATNIT1, NITI | nitrilase 1 | chr3:15986901-15988841 FORWARD LENGTH=346	3735	38527	98	96	22	22	4660	1	1	1	537.803	1073.59	2	1073.59	0.0003	1	48.61	0.00058	R	KLMPTSLER	C
2	1	AT3G44310.1	| Symbols: NIT1, ATNIT1, NITI | nitrilase 1 | chr3:15986901-15988841 FORWARD LENGTH=346	3735	38527	98	96	22	22	4911	1	1	1	364.201	1089.58	3	1089.59	-0.0039	1	38.27	0.0072	R	KLMPTSLER	C	Oxidation (M)	0.002000000.0
2	1	AT3G44310.1	| Symbols: NIT1, ATNIT1, NITI | nitrilase 1 | chr3:15986901-15988841 FORWARD LENGTH=346	3735	38527	98	96	22	22	4914	1	1	1	364.202	1089.59	3	1089.59	0	1	44.97	0.0014	R	KLMPTSLER	C	Oxidation (M)	0.002000000.0
2	1	AT3G44310.1	| Symbols: NIT1, ATNIT1, NITI | nitrilase 1 | chr3:15986901-15988841 FORWARD LENGTH=346	3735	38527	98	96	22	22	4915	1	1	1	545.8	1089.59	2	1089.59	0.0003	1	25.85	0.048	R	KLMPTSLER	C	Oxidation (M)	0.002000000.0
2	1	AT3G44310.1	| Symbols: NIT1, ATNIT1, NITI | nitrilase 1 | chr3:15986901-15988841 FORWARD LENGTH=346	3735	38527	98	96	22	22	4916	1	1	1	545.8	1089.59	2	1089.59	0.0006	1	50.89	0.00036	R	KLMPTSLER	C	Oxidation (M)	0.002000000.0
2	1	AT3G44310.1	| Symbols: NIT1, ATNIT1, NITI | nitrilase 1 | chr3:15986901-15988841 FORWARD LENGTH=346	3735	38527	98	96	22	22	6591	1	1	1	595.293	1188.57	2	1188.57	-0.0002	0	73	8.9e-07	K	LGAAICWENR	M
2	1	AT3G44310.1	| Symbols: NIT1, ATNIT1, NITI | nitrilase 1 | chr3:15986901-15988841 FORWARD LENGTH=346	3735	38527	98	96	22	22	8856	1	1	1	672.322	1342.63	2	1342.63	-0.0022	0	51.09	3e-05	K	LYFDSVGHYSR	P
2	1	AT3G44310.1	| Symbols: NIT1, ATNIT1, NITI | nitrilase 1 | chr3:15986901-15988841 FORWARD LENGTH=346	3735	38527	98	96	22	22	8857	1	1	1	448.55	1342.63	3	1342.63	-0.0019	0	45.52	5.4e-05	K	LYFDSVGHYSR	P
2	1	AT3G44310.1	| Symbols: NIT1, ATNIT1, NITI | nitrilase 1 | chr3:15986901-15988841 FORWARD LENGTH=346	3735	38527	98	96	22	22	9476	1	1	1	687.366	1372.72	2	1372.72	-0.0002	0	70.18	5.4e-07	K	NHVYLVMGAIEK	E
2	1	AT3G44310.1	| Symbols: NIT1, ATNIT1, NITI | nitrilase 1 | chr3:15986901-15988841 FORWARD LENGTH=346	3735	38527	98	96	22	22	9659	1	1	1	462.238	1383.69	3	1383.69	0.001	0	61.29	2.3e-06	R	FGLAVGVHNEEGR	D
2	1	AT3G44310.1	| Symbols: NIT1, ATNIT1, NITI | nitrilase 1 | chr3:15986901-15988841 FORWARD LENGTH=346	3735	38527	98	96	22	22	9660	1	1	1	692.853	1383.69	2	1383.69	0.0021	0	63.38	1.3e-05	R	FGLAVGVHNEEGR	D
2	1	AT3G44310.1	| Symbols: NIT1, ATNIT1, NITI | nitrilase 1 | chr3:15986901-15988841 FORWARD LENGTH=346	3735	38527	98	96	22	22	9661	1	1	1	692.854	1383.69	2	1383.69	0.0045	0	91	2.3e-08	R	FGLAVGVHNEEGR	D
2	1	AT3G44310.1	| Symbols: NIT1, ATNIT1, NITI | nitrilase 1 | chr3:15986901-15988841 FORWARD LENGTH=346	3735	38527	98	96	22	22	11468	1	1	1	741.351	1480.69	2	1480.69	-0.0003	0	68.27	9.5e-07	K	GIELYCAPTADGSK	E
2	1	AT3G44310.1	| Symbols: NIT1, ATNIT1, NITI | nitrilase 1 | chr3:15986901-15988841 FORWARD LENGTH=346	3735	38527	98	96	22	22	11469	1	1	1	741.352	1480.69	2	1480.69	0.0021	0	91.01	2.9e-09	K	GIELYCAPTADGSK	E
2	1	AT3G44310.1	| Symbols: NIT1, ATNIT1, NITI | nitrilase 1 | chr3:15986901-15988841 FORWARD LENGTH=346	3735	38527	98	96	22	22	11770	1	1	1	376.21	1500.81	4	1500.81	-0.0025	1	33.28	0.0011	R	KNHVYLVMGAIEK	E
2	1	AT3G44310.1	| Symbols: NIT1, ATNIT1, NITI | nitrilase 1 | chr3:15986901-15988841 FORWARD LENGTH=346	3735	38527	98	96	22	22	11771	1	1	1	501.277	1500.81	3	1500.81	-0.0018	1	61.62	2.1e-05	R	KNHVYLVMGAIEK	E
2	1	AT3G44310.1	| Symbols: NIT1, ATNIT1, NITI | nitrilase 1 | chr3:15986901-15988841 FORWARD LENGTH=346	3735	38527	98	96	22	22	11772	1	1	1	751.413	1500.81	2	1500.81	-0.0016	1	87.95	4.9e-08	R	KNHVYLVMGAIEK	E
2	1	AT3G44310.1	| Symbols: NIT1, ATNIT1, NITI | nitrilase 1 | chr3:15986901-15988841 FORWARD LENGTH=346	3735	38527	98	96	22	22	11773	1	1	1	751.413	1500.81	2	1500.81	-0.0013	1	78.9	3.9e-07	R	KNHVYLVMGAIEK	E
2	1	AT3G44310.1	| Symbols: NIT1, ATNIT1, NITI | nitrilase 1 | chr3:15986901-15988841 FORWARD LENGTH=346	3735	38527	98	96	22	22	11774	1	1	1	376.21	1500.81	4	1500.81	-0.0011	1	41.28	0.00053	R	KNHVYLVMGAIEK	E
2	1	AT3G44310.1	| Symbols: NIT1, ATNIT1, NITI | nitrilase 1 | chr3:15986901-15988841 FORWARD LENGTH=346	3735	38527	98	96	22	22	11775	1	1	1	501.278	1500.81	3	1500.81	-0.0001	1	64.23	6.7e-06	R	KNHVYLVMGAIEK	E
2	1	AT3G44310.1	| Symbols: NIT1, ATNIT1, NITI | nitrilase 1 | chr3:15986901-15988841 FORWARD LENGTH=346	3735	38527	98	96	22	22	11777	1	1	1	501.279	1500.81	3	1500.81	0.0026	1	44.85	0.00036	R	KNHVYLVMGAIEK	E
2	1	AT3G44310.1	| Symbols: NIT1, ATNIT1, NITI | nitrilase 1 | chr3:15986901-15988841 FORWARD LENGTH=346	3735	38527	98	96	22	22	11778	1	1	1	501.28	1500.82	3	1500.81	0.0053	1	37.52	0.0017	R	KNHVYLVMGAIEK	E
2	1	AT3G44310.1	| Symbols: NIT1, ATNIT1, NITI | nitrilase 1 | chr3:15986901-15988841 FORWARD LENGTH=346	3735	38527	98	96	22	22	12031	1	1	1	506.609	1516.81	3	1516.81	-0.0017	1	43.86	0.0014	R	KNHVYLVMGAIEK	E	Oxidation (M)	0.0000000200000.0
2	1	AT3G44310.1	| Symbols: NIT1, ATNIT1, NITI | nitrilase 1 | chr3:15986901-15988841 FORWARD LENGTH=346	3735	38527	98	96	22	22	12032	1	1	1	506.609	1516.81	3	1516.81	-0.0011	1	53.62	0.00012	R	KNHVYLVMGAIEK	E	Oxidation (M)	0.0000000200000.0
2	1	AT3G44310.1	| Symbols: NIT1, ATNIT1, NITI | nitrilase 1 | chr3:15986901-15988841 FORWARD LENGTH=346	3735	38527	98	96	22	22	12033	1	1	1	380.209	1516.81	4	1516.81	0.0013	1	29.44	0.021	R	KNHVYLVMGAIEK	E	Oxidation (M)	0.0000000200000.0
2	1	AT3G44310.1	| Symbols: NIT1, ATNIT1, NITI | nitrilase 1 | chr3:15986901-15988841 FORWARD LENGTH=346	3735	38527	98	96	22	22	12034	1	1	1	759.414	1516.81	2	1516.81	0.0059	1	34.12	0.00079	R	KNHVYLVMGAIEK	E	Oxidation (M)	0.0000000200000.0
2	1	AT3G44310.1	| Symbols: NIT1, ATNIT1, NITI | nitrilase 1 | chr3:15986901-15988841 FORWARD LENGTH=346	3735	38527	98	96	22	22	12129	1	1	1	382.457	1525.8	4	1525.8	-0.0012	0	63.45	1.1e-06	R	PDVLHLTVNEHPR	K
2	1	AT3G44310.1	| Symbols: NIT1, ATNIT1, NITI | nitrilase 1 | chr3:15986901-15988841 FORWARD LENGTH=346	3735	38527	98	96	22	22	12130	1	1	1	382.457	1525.8	4	1525.8	-0.0003	0	50.13	2e-05	R	PDVLHLTVNEHPR	K
2	1	AT3G44310.1	| Symbols: NIT1, ATNIT1, NITI | nitrilase 1 | chr3:15986901-15988841 FORWARD LENGTH=346	3735	38527	98	96	22	22	12131	1	1	1	763.907	1525.8	2	1525.8	-0.0003	0	44.81	6.3e-05	R	PDVLHLTVNEHPR	K
2	1	AT3G44310.1	| Symbols: NIT1, ATNIT1, NITI | nitrilase 1 | chr3:15986901-15988841 FORWARD LENGTH=346	3735	38527	98	96	22	22	12132	1	1	1	509.608	1525.8	3	1525.8	0.0014	0	64.86	8.3e-07	R	PDVLHLTVNEHPR	K
2	1	AT3G44310.1	| Symbols: NIT1, ATNIT1, NITI | nitrilase 1 | chr3:15986901-15988841 FORWARD LENGTH=346	3735	38527	98	96	22	22	12133	1	1	1	509.608	1525.8	3	1525.8	0.0017	0	40.38	0.00055	R	PDVLHLTVNEHPR	K
2	1	AT3G44310.1	| Symbols: NIT1, ATNIT1, NITI | nitrilase 1 | chr3:15986901-15988841 FORWARD LENGTH=346	3735	38527	98	96	22	22	13190	1	1	1	401.714	1602.83	4	1602.83	-0.001	0	22.72	0.012	K	YHASAIHVPGPEVAR	L
2	1	AT3G44310.1	| Symbols: NIT1, ATNIT1, NITI | nitrilase 1 | chr3:15986901-15988841 FORWARD LENGTH=346	3735	38527	98	96	22	22	13191	1	1	1	401.714	1602.83	4	1602.83	0.0006	0	22.81	0.054	K	YHASAIHVPGPEVAR	L
2	1	AT3G44310.1	| Symbols: NIT1, ATNIT1, NITI | nitrilase 1 | chr3:15986901-15988841 FORWARD LENGTH=346	3735	38527	98	96	22	22	13192	1	1	1	401.714	1602.83	4	1602.83	0.0007	0	47.97	0.00015	K	YHASAIHVPGPEVAR	L
2	1	AT3G44310.1	| Symbols: NIT1, ATNIT1, NITI | nitrilase 1 | chr3:15986901-15988841 FORWARD LENGTH=346	3735	38527	98	96	22	22	13193	1	1	1	401.714	1602.83	4	1602.83	0.0012	0	18.76	0.017	K	YHASAIHVPGPEVAR	L
2	1	AT3G44310.1	| Symbols: NIT1, ATNIT1, NITI | nitrilase 1 | chr3:15986901-15988841 FORWARD LENGTH=346	3735	38527	98	96	22	22	13194	1	1	1	401.714	1602.83	4	1602.83	0.0014	0	26.24	0.0035	K	YHASAIHVPGPEVAR	L
2	1	AT3G44310.1	| Symbols: NIT1, ATNIT1, NITI | nitrilase 1 | chr3:15986901-15988841 FORWARD LENGTH=346	3735	38527	98	96	22	22	13195	1	1	1	401.714	1602.83	4	1602.83	0.0015	0	67.83	3.8e-06	K	YHASAIHVPGPEVAR	L
2	1	AT3G44310.1	| Symbols: NIT1, ATNIT1, NITI | nitrilase 1 | chr3:15986901-15988841 FORWARD LENGTH=346	3735	38527	98	96	22	22	13196	1	1	1	535.284	1602.83	3	1602.83	0.002	0	58.41	3.3e-06	K	YHASAIHVPGPEVAR	L
2	1	AT3G44310.1	| Symbols: NIT1, ATNIT1, NITI | nitrilase 1 | chr3:15986901-15988841 FORWARD LENGTH=346	3735	38527	98	96	22	22	13197	1	1	1	802.422	1602.83	2	1602.83	0.002	0	89.13	5.9e-09	K	YHASAIHVPGPEVAR	L
2	1	AT3G44310.1	| Symbols: NIT1, ATNIT1, NITI | nitrilase 1 | chr3:15986901-15988841 FORWARD LENGTH=346	3735	38527	98	96	22	22	13198	1	1	1	802.422	1602.83	2	1602.83	0.0027	0	92.03	3.5e-09	K	YHASAIHVPGPEVAR	L
2	1	AT3G44310.1	| Symbols: NIT1, ATNIT1, NITI | nitrilase 1 | chr3:15986901-15988841 FORWARD LENGTH=346	3735	38527	98	96	22	22	13199	1	1	1	401.715	1602.83	4	1602.83	0.0028	0	67.65	3.9e-06	K	YHASAIHVPGPEVAR	L
2	1	AT3G44310.1	| Symbols: NIT1, ATNIT1, NITI | nitrilase 1 | chr3:15986901-15988841 FORWARD LENGTH=346	3735	38527	98	96	22	22	13200	1	1	1	535.284	1602.83	3	1602.83	0.0037	0	60.3	3.3e-06	K	YHASAIHVPGPEVAR	L
2	1	AT3G44310.1	| Symbols: NIT1, ATNIT1, NITI | nitrilase 1 | chr3:15986901-15988841 FORWARD LENGTH=346	3735	38527	98	96	22	22	13201	1	1	1	401.715	1602.83	4	1602.83	0.0049	0	57.25	2.6e-05	K	YHASAIHVPGPEVAR	L
2	1	AT3G44310.1	| Symbols: NIT1, ATNIT1, NITI | nitrilase 1 | chr3:15986901-15988841 FORWARD LENGTH=346	3735	38527	98	96	22	22	13202	1	1	1	535.285	1602.83	3	1602.83	0.0063	0	58.34	3.4e-06	K	YHASAIHVPGPEVAR	L
2	1	AT3G44310.1	| Symbols: NIT1, ATNIT1, NITI | nitrilase 1 | chr3:15986901-15988841 FORWARD LENGTH=346	3735	38527	98	96	22	22	13203	1	1	1	401.716	1602.83	4	1602.83	0.0066	0	58.91	1.8e-05	K	YHASAIHVPGPEVAR	L
2	1	AT3G44310.1	| Symbols: NIT1, ATNIT1, NITI | nitrilase 1 | chr3:15986901-15988841 FORWARD LENGTH=346	3735	38527	98	96	22	22	14998	1	1	1	433.738	1730.92	4	1730.92	0.0006	1	57.95	4.8e-05	R	KYHASAIHVPGPEVAR	L
2	1	AT3G44310.1	| Symbols: NIT1, ATNIT1, NITI | nitrilase 1 | chr3:15986901-15988841 FORWARD LENGTH=346	3735	38527	98	96	22	22	14999	1	1	1	577.981	1730.92	3	1730.92	0.0008	1	56.73	5.1e-06	R	KYHASAIHVPGPEVAR	L
2	1	AT3G44310.1	| Symbols: NIT1, ATNIT1, NITI | nitrilase 1 | chr3:15986901-15988841 FORWARD LENGTH=346	3735	38527	98	96	22	22	15000	1	1	1	433.738	1730.92	4	1730.92	0.0009	1	56.03	7.5e-05	R	KYHASAIHVPGPEVAR	L
2	1	AT3G44310.1	| Symbols: NIT1, ATNIT1, NITI | nitrilase 1 | chr3:15986901-15988841 FORWARD LENGTH=346	3735	38527	98	96	22	22	15001	1	1	1	577.982	1730.92	3	1730.92	0.0015	1	57.05	5.6e-06	R	KYHASAIHVPGPEVAR	L
2	1	AT3G44310.1	| Symbols: NIT1, ATNIT1, NITI | nitrilase 1 | chr3:15986901-15988841 FORWARD LENGTH=346	3735	38527	98	96	22	22	15002	1	1	1	433.738	1730.92	4	1730.92	0.0022	1	54.08	0.00012	R	KYHASAIHVPGPEVAR	L
2	1	AT3G44310.1	| Symbols: NIT1, ATNIT1, NITI | nitrilase 1 | chr3:15986901-15988841 FORWARD LENGTH=346	3735	38527	98	96	22	22	15004	1	1	1	577.983	1730.93	3	1730.92	0.0063	1	49.95	2.1e-05	R	KYHASAIHVPGPEVAR	L
2	1	AT3G44310.1	| Symbols: NIT1, ATNIT1, NITI | nitrilase 1 | chr3:15986901-15988841 FORWARD LENGTH=346	3735	38527	98	96	22	22	16045	1	1	1	607.99	1820.95	3	1820.95	0.002	0	58.5	6e-06	K	GAELVLFPEGFIGGYPR	G
2	1	AT3G44310.1	| Symbols: NIT1, ATNIT1, NITI | nitrilase 1 | chr3:15986901-15988841 FORWARD LENGTH=346	3735	38527	98	96	22	22	16046	1	1	1	911.481	1820.95	2	1820.95	0.0022	0	55.5	2.4e-05	K	GAELVLFPEGFIGGYPR	G
2	1	AT3G44310.1	| Symbols: NIT1, ATNIT1, NITI | nitrilase 1 | chr3:15986901-15988841 FORWARD LENGTH=346	3735	38527	98	96	22	22	17896	1	1	1	483.74	1930.93	4	1930.93	0.0008	1	107.44	8.4e-11	R	FGLAVGVHNEEGRDEFR	K
2	1	AT3G44310.1	| Symbols: NIT1, ATNIT1, NITI | nitrilase 1 | chr3:15986901-15988841 FORWARD LENGTH=346	3735	38527	98	96	22	22	17897	1	1	1	644.651	1930.93	3	1930.93	0.0017	1	70	5.2e-07	R	FGLAVGVHNEEGRDEFR	K
2	1	AT3G44310.1	| Symbols: NIT1, ATNIT1, NITI | nitrilase 1 | chr3:15986901-15988841 FORWARD LENGTH=346	3735	38527	98	96	22	22	17898	1	1	1	644.651	1930.93	3	1930.93	0.0017	1	90.68	8.9e-09	R	FGLAVGVHNEEGRDEFR	K
2	1	AT3G44310.1	| Symbols: NIT1, ATNIT1, NITI | nitrilase 1 | chr3:15986901-15988841 FORWARD LENGTH=346	3735	38527	98	96	22	22	17899	1	1	1	966.473	1930.93	2	1930.93	0.0023	1	93.57	4.2e-09	R	FGLAVGVHNEEGRDEFR	K
2	1	AT3G44310.1	| Symbols: NIT1, ATNIT1, NITI | nitrilase 1 | chr3:15986901-15988841 FORWARD LENGTH=346	3735	38527	98	96	22	22	17900	1	1	1	483.74	1930.93	4	1930.93	0.0025	1	107.21	8.9e-11	R	FGLAVGVHNEEGRDEFR	K
2	1	AT3G44310.1	| Symbols: NIT1, ATNIT1, NITI | nitrilase 1 | chr3:15986901-15988841 FORWARD LENGTH=346	3735	38527	98	96	22	22	19277	1	1	1	684.687	2051.04	3	2051.04	-0.0022	0	57.29	5.9e-06	R	VTIVQSSTVYNDTPATIDK	A
2	1	AT3G44310.1	| Symbols: NIT1, ATNIT1, NITI | nitrilase 1 | chr3:15986901-15988841 FORWARD LENGTH=346	3735	38527	98	96	22	22	19278	1	1	1	1026.53	2051.04	2	2051.04	0.0007	0	135.67	3.3e-13	R	VTIVQSSTVYNDTPATIDK	A
2	1	AT3G44310.1	| Symbols: NIT1, ATNIT1, NITI | nitrilase 1 | chr3:15986901-15988841 FORWARD LENGTH=346	3735	38527	98	96	22	22	19279	1	1	1	1026.53	2051.05	2	2051.04	0.0029	0	153.01	6.5e-15	R	VTIVQSSTVYNDTPATIDK	A
2	1	AT3G44310.1	| Symbols: NIT1, ATNIT1, NITI | nitrilase 1 | chr3:15986901-15988841 FORWARD LENGTH=346	3735	38527	98	96	22	22	19280	1	1	1	1026.53	2051.05	2	2051.04	0.0076	0	104.61	1.6e-10	R	VTIVQSSTVYNDTPATIDK	A
2	1	AT3G44310.1	| Symbols: NIT1, ATNIT1, NITI | nitrilase 1 | chr3:15986901-15988841 FORWARD LENGTH=346	3735	38527	98	96	22	22	19351	1	1	1	687.346	2059.02	3	2059.02	-0.0062	2	52.62	1.2e-05	R	FGLAVGVHNEEGRDEFRK	Y
2	1	AT3G44310.1	| Symbols: NIT1, ATNIT1, NITI | nitrilase 1 | chr3:15986901-15988841 FORWARD LENGTH=346	3735	38527	98	96	22	22	19353	1	1	1	687.348	2059.02	3	2059.02	-0.0023	2	17.92	0.073	R	FGLAVGVHNEEGRDEFRK	Y
2	1	AT3G44310.1	| Symbols: NIT1, ATNIT1, NITI | nitrilase 1 | chr3:15986901-15988841 FORWARD LENGTH=346	3735	38527	98	96	22	22	19354	1	1	1	515.763	2059.02	4	2059.02	-0.0006	2	19.95	0.013	R	FGLAVGVHNEEGRDEFRK	Y
2	1	AT3G44310.1	| Symbols: NIT1, ATNIT1, NITI | nitrilase 1 | chr3:15986901-15988841 FORWARD LENGTH=346	3735	38527	98	96	22	22	19355	1	1	1	412.812	2059.02	5	2059.02	0.0002	2	57.64	3.9e-06	R	FGLAVGVHNEEGRDEFRK	Y
2	1	AT3G44310.1	| Symbols: NIT1, ATNIT1, NITI | nitrilase 1 | chr3:15986901-15988841 FORWARD LENGTH=346	3735	38527	98	96	22	22	19356	1	1	1	515.763	2059.02	4	2059.02	0.0006	2	44.27	7.1e-05	R	FGLAVGVHNEEGRDEFRK	Y
2	1	AT3G44310.1	| Symbols: NIT1, ATNIT1, NITI | nitrilase 1 | chr3:15986901-15988841 FORWARD LENGTH=346	3735	38527	98	96	22	22	19357	1	1	1	412.812	2059.02	5	2059.02	0.0006	2	55.41	6.4e-06	R	FGLAVGVHNEEGRDEFRK	Y
2	1	AT3G44310.1	| Symbols: NIT1, ATNIT1, NITI | nitrilase 1 | chr3:15986901-15988841 FORWARD LENGTH=346	3735	38527	98	96	22	22	19359	1	1	1	687.349	2059.03	3	2059.02	0.0024	2	52.94	1.1e-05	R	FGLAVGVHNEEGRDEFRK	Y
2	1	AT3G44310.1	| Symbols: NIT1, ATNIT1, NITI | nitrilase 1 | chr3:15986901-15988841 FORWARD LENGTH=346	3735	38527	98	96	22	22	19360	1	1	1	515.764	2059.03	4	2059.02	0.0026	2	42.18	0.00011	R	FGLAVGVHNEEGRDEFRK	Y
2	1	AT3G44310.1	| Symbols: NIT1, ATNIT1, NITI | nitrilase 1 | chr3:15986901-15988841 FORWARD LENGTH=346	3735	38527	98	96	22	22	19361	1	1	1	1030.52	2059.03	2	2059.02	0.0039	2	24.65	0.028	R	FGLAVGVHNEEGRDEFRK	Y
2	1	AT3G44310.1	| Symbols: NIT1, ATNIT1, NITI | nitrilase 1 | chr3:15986901-15988841 FORWARD LENGTH=346	3735	38527	98	96	22	22	20667	1	1	1	1082.52	2163.03	2	2163.03	0	0	90.03	3.6e-09	R	CIWGQGDGSTIPVYDTPIGK	L
2	1	AT3G44310.1	| Symbols: NIT1, ATNIT1, NITI | nitrilase 1 | chr3:15986901-15988841 FORWARD LENGTH=346	3735	38527	98	96	22	22	20668	1	1	1	1082.52	2163.03	2	2163.03	0.0001	0	64.69	8.6e-07	R	CIWGQGDGSTIPVYDTPIGK	L
2	1	AT3G44310.1	| Symbols: NIT1, ATNIT1, NITI | nitrilase 1 | chr3:15986901-15988841 FORWARD LENGTH=346	3735	38527	98	96	22	22	20669	1	1	1	1082.52	2163.03	2	2163.03	0.002	0	77.16	5.8e-08	R	CIWGQGDGSTIPVYDTPIGK	L
2	1	AT3G44310.1	| Symbols: NIT1, ATNIT1, NITI | nitrilase 1 | chr3:15986901-15988841 FORWARD LENGTH=346	3735	38527	98	96	22	22	20670	1	1	1	722.018	2163.03	3	2163.03	0.0024	0	63.94	1e-06	R	CIWGQGDGSTIPVYDTPIGK	L
2	1	AT3G44310.1	| Symbols: NIT1, ATNIT1, NITI | nitrilase 1 | chr3:15986901-15988841 FORWARD LENGTH=346	3735	38527	98	96	22	22	21105	1	1	1	1097.03	2192.05	2	2192.05	-0.0043	0	105.96	1.2e-10	K	DMSTVQNATPFNGVAPSTTVR	V
2	1	AT3G44310.1	| Symbols: NIT1, ATNIT1, NITI | nitrilase 1 | chr3:15986901-15988841 FORWARD LENGTH=346	3735	38527	98	96	22	22	21399	1	1	1	737.023	2208.05	3	2208.05	-0.0008	0	53.45	1.5e-05	K	DMSTVQNATPFNGVAPSTTVR	V	Oxidation (M)	0.020000000000000000000.0
2	1	AT3G44310.1	| Symbols: NIT1, ATNIT1, NITI | nitrilase 1 | chr3:15986901-15988841 FORWARD LENGTH=346	3735	38527	98	96	22	22	21400	1	1	1	1105.04	2208.06	2	2208.05	0.0105	0	110.46	1.9e-10	K	DMSTVQNATPFNGVAPSTTVR	V	Oxidation (M)	0.020000000000000000000.0
2	1	AT3G44310.1	| Symbols: NIT1, ATNIT1, NITI | nitrilase 1 | chr3:15986901-15988841 FORWARD LENGTH=346	3735	38527	98	96	22	22	21401	1	1	1	737.027	2208.06	3	2208.05	0.0119	0	33.37	0.00074	K	DMSTVQNATPFNGVAPSTTVR	V	Oxidation (M)	0.020000000000000000000.0
2	1	AT3G44310.1	| Symbols: NIT1, ATNIT1, NITI | nitrilase 1 | chr3:15986901-15988841 FORWARD LENGTH=346	3735	38527	98	96	22	22	23214	1	1	1	1190.61	2379.21	2	2379.22	-0.0023	1	49.98	2.1e-05	R	VTIVQSSTVYNDTPATIDKAEK	Y
2	1	AT3G44310.1	| Symbols: NIT1, ATNIT1, NITI | nitrilase 1 | chr3:15986901-15988841 FORWARD LENGTH=346	3735	38527	98	96	22	22	23215	1	1	1	794.079	2379.22	3	2379.22	-0.001	1	74.36	1.1e-07	R	VTIVQSSTVYNDTPATIDKAEK	Y
2	1	AT3G44310.1	| Symbols: NIT1, ATNIT1, NITI | nitrilase 1 | chr3:15986901-15988841 FORWARD LENGTH=346	3735	38527	98	96	22	22	23216	1	1	1	794.08	2379.22	3	2379.22	0.0012	1	137.54	2.8e-13	R	VTIVQSSTVYNDTPATIDKAEK	Y
2	1	AT3G44310.1	| Symbols: NIT1, ATNIT1, NITI | nitrilase 1 | chr3:15986901-15988841 FORWARD LENGTH=346	3735	38527	98	96	22	22	23217	1	1	1	794.081	2379.22	3	2379.22	0.0046	1	85.28	2e-08	R	VTIVQSSTVYNDTPATIDKAEK	Y
2	1	AT3G44310.1	| Symbols: NIT1, ATNIT1, NITI | nitrilase 1 | chr3:15986901-15988841 FORWARD LENGTH=346	3735	38527	98	96	22	22	25614	1	1	1	713.614	2850.43	4	2850.42	0.0075	1	59.7	2.5e-06	K	LYFDSVGHYSRPDVLHLTVNEHPR	K
2		AT3G44320.1	| Symbols: NIT3, AtNIT3 | nitrilase 3 | chr3:15993419-15995493 FORWARD LENGTH=346	1444	38340	21	21	6	6	6591	1	0	1	595.293	1188.57	2	1188.57	-0.0002	0	73	8.9e-07	K	IGAAICWENR	M
2		AT3G44320.1	| Symbols: NIT3, AtNIT3 | nitrilase 3 | chr3:15993419-15995493 FORWARD LENGTH=346	1444	38340	21	21	6	6	9659	1	0	1	462.238	1383.69	3	1383.69	0.001	0	61.29	2.3e-06	R	FGLAVGVHNEEGR	D
2		AT3G44320.1	| Symbols: NIT3, AtNIT3 | nitrilase 3 | chr3:15993419-15995493 FORWARD LENGTH=346	1444	38340	21	21	6	6	9660	1	0	1	692.853	1383.69	2	1383.69	0.0021	0	63.38	1.3e-05	R	FGLAVGVHNEEGR	D
2		AT3G44320.1	| Symbols: NIT3, AtNIT3 | nitrilase 3 | chr3:15993419-15995493 FORWARD LENGTH=346	1444	38340	21	21	6	6	9661	1	0	1	692.854	1383.69	2	1383.69	0.0045	0	91	2.3e-08	R	FGLAVGVHNEEGR	D
2		AT3G44320.1	| Symbols: NIT3, AtNIT3 | nitrilase 3 | chr3:15993419-15995493 FORWARD LENGTH=346	1444	38340	21	21	6	6	17896	1	0	1	483.74	1930.93	4	1930.93	0.0008	1	107.44	8.4e-11	R	FGLAVGVHNEEGRDEFR	N
2		AT3G44320.1	| Symbols: NIT3, AtNIT3 | nitrilase 3 | chr3:15993419-15995493 FORWARD LENGTH=346	1444	38340	21	21	6	6	17897	1	0	1	644.651	1930.93	3	1930.93	0.0017	1	70	5.2e-07	R	FGLAVGVHNEEGRDEFR	N
2		AT3G44320.1	| Symbols: NIT3, AtNIT3 | nitrilase 3 | chr3:15993419-15995493 FORWARD LENGTH=346	1444	38340	21	21	6	6	17898	1	0	1	644.651	1930.93	3	1930.93	0.0017	1	90.68	8.9e-09	R	FGLAVGVHNEEGRDEFR	N
2		AT3G44320.1	| Symbols: NIT3, AtNIT3 | nitrilase 3 | chr3:15993419-15995493 FORWARD LENGTH=346	1444	38340	21	21	6	6	17899	1	0	1	966.473	1930.93	2	1930.93	0.0023	1	93.57	4.2e-09	R	FGLAVGVHNEEGRDEFR	N
2		AT3G44320.1	| Symbols: NIT3, AtNIT3 | nitrilase 3 | chr3:15993419-15995493 FORWARD LENGTH=346	1444	38340	21	21	6	6	17900	1	0	1	483.74	1930.93	4	1930.93	0.0025	1	107.21	8.9e-11	R	FGLAVGVHNEEGRDEFR	N
2		AT3G44320.1	| Symbols: NIT3, AtNIT3 | nitrilase 3 | chr3:15993419-15995493 FORWARD LENGTH=346	1444	38340	21	21	6	6	19277	1	0	1	684.687	2051.04	3	2051.04	-0.0022	0	57.29	5.9e-06	R	VTIVQSSTVYNDTPATLDK	A
2		AT3G44320.1	| Symbols: NIT3, AtNIT3 | nitrilase 3 | chr3:15993419-15995493 FORWARD LENGTH=346	1444	38340	21	21	6	6	19278	1	0	1	1026.53	2051.04	2	2051.04	0.0007	0	135.67	3.3e-13	R	VTIVQSSTVYNDTPATLDK	A
2		AT3G44320.1	| Symbols: NIT3, AtNIT3 | nitrilase 3 | chr3:15993419-15995493 FORWARD LENGTH=346	1444	38340	21	21	6	6	19279	1	0	1	1026.53	2051.05	2	2051.04	0.0029	0	153.01	6.5e-15	R	VTIVQSSTVYNDTPATLDK	A
2		AT3G44320.1	| Symbols: NIT3, AtNIT3 | nitrilase 3 | chr3:15993419-15995493 FORWARD LENGTH=346	1444	38340	21	21	6	6	19280	1	0	1	1026.53	2051.05	2	2051.04	0.0076	0	104.61	1.6e-10	R	VTIVQSSTVYNDTPATLDK	A
2		AT3G44320.1	| Symbols: NIT3, AtNIT3 | nitrilase 3 | chr3:15993419-15995493 FORWARD LENGTH=346	1444	38340	21	21	6	6	20667	1	0	1	1082.52	2163.03	2	2163.03	0	0	90.03	3.6e-09	R	CIWGQGDGSTIPVYDTPIGK	I
2		AT3G44320.1	| Symbols: NIT3, AtNIT3 | nitrilase 3 | chr3:15993419-15995493 FORWARD LENGTH=346	1444	38340	21	21	6	6	20668	1	0	1	1082.52	2163.03	2	2163.03	0.0001	0	64.69	8.6e-07	R	CIWGQGDGSTIPVYDTPIGK	I
2		AT3G44320.1	| Symbols: NIT3, AtNIT3 | nitrilase 3 | chr3:15993419-15995493 FORWARD LENGTH=346	1444	38340	21	21	6	6	20669	1	0	1	1082.52	2163.03	2	2163.03	0.002	0	77.16	5.8e-08	R	CIWGQGDGSTIPVYDTPIGK	I
2		AT3G44320.1	| Symbols: NIT3, AtNIT3 | nitrilase 3 | chr3:15993419-15995493 FORWARD LENGTH=346	1444	38340	21	21	6	6	20670	1	0	1	722.018	2163.03	3	2163.03	0.0024	0	63.94	1e-06	R	CIWGQGDGSTIPVYDTPIGK	I
2		AT3G44320.1	| Symbols: NIT3, AtNIT3 | nitrilase 3 | chr3:15993419-15995493 FORWARD LENGTH=346	1444	38340	21	21	6	6	23214	1	0	1	1190.61	2379.21	2	2379.22	-0.0023	1	49.98	2.1e-05	R	VTIVQSSTVYNDTPATLDKAEK	F
2		AT3G44320.1	| Symbols: NIT3, AtNIT3 | nitrilase 3 | chr3:15993419-15995493 FORWARD LENGTH=346	1444	38340	21	21	6	6	23215	1	0	1	794.079	2379.22	3	2379.22	-0.001	1	74.36	1.1e-07	R	VTIVQSSTVYNDTPATLDKAEK	F
2		AT3G44320.1	| Symbols: NIT3, AtNIT3 | nitrilase 3 | chr3:15993419-15995493 FORWARD LENGTH=346	1444	38340	21	21	6	6	23216	1	0	1	794.08	2379.22	3	2379.22	0.0012	1	137.54	2.8e-13	R	VTIVQSSTVYNDTPATLDKAEK	F
2		AT3G44320.1	| Symbols: NIT3, AtNIT3 | nitrilase 3 | chr3:15993419-15995493 FORWARD LENGTH=346	1444	38340	21	21	6	6	23217	1	0	1	794.081	2379.22	3	2379.22	0.0046	1	85.28	2e-08	R	VTIVQSSTVYNDTPATLDKAEK	F
2		AT3G44310.2	| Symbols: NIT1, ATNIT1, NITI | nitrilase 1 | chr3:15987988-15988841 FORWARD LENGTH=224	963	25328	31	31	10	10	828	1	0	1	391.226	780.438	2	780.438	-0.0001	0	23.27	0.01	K	SVTFVTK	V
2		AT3G44310.2	| Symbols: NIT1, ATNIT1, NITI | nitrilase 1 | chr3:15987988-15988841 FORWARD LENGTH=224	963	25328	31	31	10	10	829	1	0	1	391.226	780.438	2	780.438	0.0001	0	39.86	0.00018	K	SVTFVTK	V
2		AT3G44310.2	| Symbols: NIT1, ATNIT1, NITI | nitrilase 1 | chr3:15987988-15988841 FORWARD LENGTH=224	963	25328	31	31	10	10	2304	1	0	1	455.274	908.533	2	908.533	-0.0004	1	67.32	2.4e-06	R	KSVTFVTK	V
2		AT3G44310.2	| Symbols: NIT1, ATNIT1, NITI | nitrilase 1 | chr3:15987988-15988841 FORWARD LENGTH=224	963	25328	31	31	10	10	2305	1	0	1	455.274	908.533	2	908.533	0	1	62.81	6.7e-06	R	KSVTFVTK	V
2		AT3G44310.2	| Symbols: NIT1, ATNIT1, NITI | nitrilase 1 | chr3:15987988-15988841 FORWARD LENGTH=224	963	25328	31	31	10	10	2734	1	0	1	473.755	945.496	2	945.495	0.0008	0	56.1	0.00011	K	LMPTSLER	C
2		AT3G44310.2	| Symbols: NIT1, ATNIT1, NITI | nitrilase 1 | chr3:15987988-15988841 FORWARD LENGTH=224	963	25328	31	31	10	10	2923	1	0	1	481.752	961.489	2	961.49	-0.0008	0	32.73	0.02	K	LMPTSLER	C	Oxidation (M)	0.02000000.0
2		AT3G44310.2	| Symbols: NIT1, ATNIT1, NITI | nitrilase 1 | chr3:15987988-15988841 FORWARD LENGTH=224	963	25328	31	31	10	10	2925	1	0	1	481.752	961.49	2	961.49	-0.0002	0	48.63	0.00054	K	LMPTSLER	C	Oxidation (M)	0.02000000.0
2		AT3G44310.2	| Symbols: NIT1, ATNIT1, NITI | nitrilase 1 | chr3:15987988-15988841 FORWARD LENGTH=224	963	25328	31	31	10	10	2926	1	0	1	481.752	961.49	2	961.49	0.0002	0	43.39	0.0019	K	LMPTSLER	C	Oxidation (M)	0.02000000.0
2		AT3G44310.2	| Symbols: NIT1, ATNIT1, NITI | nitrilase 1 | chr3:15987988-15988841 FORWARD LENGTH=224	963	25328	31	31	10	10	2927	1	0	1	481.753	961.491	2	961.49	0.0004	0	30.39	0.02	K	LMPTSLER	C	Oxidation (M)	0.02000000.0
2		AT3G44310.2	| Symbols: NIT1, ATNIT1, NITI | nitrilase 1 | chr3:15987988-15988841 FORWARD LENGTH=224	963	25328	31	31	10	10	2929	1	0	1	481.753	961.492	2	961.49	0.0016	0	26.26	0.024	K	LMPTSLER	C	Oxidation (M)	0.02000000.0
2		AT3G44310.2	| Symbols: NIT1, ATNIT1, NITI | nitrilase 1 | chr3:15987988-15988841 FORWARD LENGTH=224	963	25328	31	31	10	10	4659	1	0	1	358.871	1073.59	3	1073.59	-0.0003	1	27.95	0.047	R	KLMPTSLER	C
2		AT3G44310.2	| Symbols: NIT1, ATNIT1, NITI | nitrilase 1 | chr3:15987988-15988841 FORWARD LENGTH=224	963	25328	31	31	10	10	4660	1	0	1	537.803	1073.59	2	1073.59	0.0003	1	48.61	0.00058	R	KLMPTSLER	C
2		AT3G44310.2	| Symbols: NIT1, ATNIT1, NITI | nitrilase 1 | chr3:15987988-15988841 FORWARD LENGTH=224	963	25328	31	31	10	10	4911	1	0	1	364.201	1089.58	3	1089.59	-0.0039	1	38.27	0.0072	R	KLMPTSLER	C	Oxidation (M)	0.002000000.0
2		AT3G44310.2	| Symbols: NIT1, ATNIT1, NITI | nitrilase 1 | chr3:15987988-15988841 FORWARD LENGTH=224	963	25328	31	31	10	10	4914	1	0	1	364.202	1089.59	3	1089.59	0	1	44.97	0.0014	R	KLMPTSLER	C	Oxidation (M)	0.002000000.0
2		AT3G44310.2	| Symbols: NIT1, ATNIT1, NITI | nitrilase 1 | chr3:15987988-15988841 FORWARD LENGTH=224	963	25328	31	31	10	10	4915	1	0	1	545.8	1089.59	2	1089.59	0.0003	1	25.85	0.048	R	KLMPTSLER	C	Oxidation (M)	0.002000000.0
2		AT3G44310.2	| Symbols: NIT1, ATNIT1, NITI | nitrilase 1 | chr3:15987988-15988841 FORWARD LENGTH=224	963	25328	31	31	10	10	4916	1	0	1	545.8	1089.59	2	1089.59	0.0006	1	50.89	0.00036	R	KLMPTSLER	C	Oxidation (M)	0.002000000.0
2		AT3G44310.2	| Symbols: NIT1, ATNIT1, NITI | nitrilase 1 | chr3:15987988-15988841 FORWARD LENGTH=224	963	25328	31	31	10	10	6591	1	0	1	595.293	1188.57	2	1188.57	-0.0002	0	73	8.9e-07	K	LGAAICWENR	M
2		AT3G44310.2	| Symbols: NIT1, ATNIT1, NITI | nitrilase 1 | chr3:15987988-15988841 FORWARD LENGTH=224	963	25328	31	31	10	10	8856	1	0	1	672.322	1342.63	2	1342.63	-0.0022	0	51.09	3e-05	K	LYFDSVGHYSR	P
2		AT3G44310.2	| Symbols: NIT1, ATNIT1, NITI | nitrilase 1 | chr3:15987988-15988841 FORWARD LENGTH=224	963	25328	31	31	10	10	8857	1	0	1	448.55	1342.63	3	1342.63	-0.0019	0	45.52	5.4e-05	K	LYFDSVGHYSR	P
2		AT3G44310.2	| Symbols: NIT1, ATNIT1, NITI | nitrilase 1 | chr3:15987988-15988841 FORWARD LENGTH=224	963	25328	31	31	10	10	11468	1	0	1	741.351	1480.69	2	1480.69	-0.0003	0	68.27	9.5e-07	K	GIELYCAPTADGSK	E
2		AT3G44310.2	| Symbols: NIT1, ATNIT1, NITI | nitrilase 1 | chr3:15987988-15988841 FORWARD LENGTH=224	963	25328	31	31	10	10	11469	1	0	1	741.352	1480.69	2	1480.69	0.0021	0	91.01	2.9e-09	K	GIELYCAPTADGSK	E
2		AT3G44310.2	| Symbols: NIT1, ATNIT1, NITI | nitrilase 1 | chr3:15987988-15988841 FORWARD LENGTH=224	963	25328	31	31	10	10	12129	1	0	1	382.457	1525.8	4	1525.8	-0.0012	0	63.45	1.1e-06	R	PDVLHLTVNEHPR	K
2		AT3G44310.2	| Symbols: NIT1, ATNIT1, NITI | nitrilase 1 | chr3:15987988-15988841 FORWARD LENGTH=224	963	25328	31	31	10	10	12130	1	0	1	382.457	1525.8	4	1525.8	-0.0003	0	50.13	2e-05	R	PDVLHLTVNEHPR	K
2		AT3G44310.2	| Symbols: NIT1, ATNIT1, NITI | nitrilase 1 | chr3:15987988-15988841 FORWARD LENGTH=224	963	25328	31	31	10	10	12131	1	0	1	763.907	1525.8	2	1525.8	-0.0003	0	44.81	6.3e-05	R	PDVLHLTVNEHPR	K
2		AT3G44310.2	| Symbols: NIT1, ATNIT1, NITI | nitrilase 1 | chr3:15987988-15988841 FORWARD LENGTH=224	963	25328	31	31	10	10	12132	1	0	1	509.608	1525.8	3	1525.8	0.0014	0	64.86	8.3e-07	R	PDVLHLTVNEHPR	K
2		AT3G44310.2	| Symbols: NIT1, ATNIT1, NITI | nitrilase 1 | chr3:15987988-15988841 FORWARD LENGTH=224	963	25328	31	31	10	10	12133	1	0	1	509.608	1525.8	3	1525.8	0.0017	0	40.38	0.00055	R	PDVLHLTVNEHPR	K
2		AT3G44310.2	| Symbols: NIT1, ATNIT1, NITI | nitrilase 1 | chr3:15987988-15988841 FORWARD LENGTH=224	963	25328	31	31	10	10	20667	1	0	1	1082.52	2163.03	2	2163.03	0	0	90.03	3.6e-09	R	CIWGQGDGSTIPVYDTPIGK	L
2		AT3G44310.2	| Symbols: NIT1, ATNIT1, NITI | nitrilase 1 | chr3:15987988-15988841 FORWARD LENGTH=224	963	25328	31	31	10	10	20668	1	0	1	1082.52	2163.03	2	2163.03	0.0001	0	64.69	8.6e-07	R	CIWGQGDGSTIPVYDTPIGK	L
2		AT3G44310.2	| Symbols: NIT1, ATNIT1, NITI | nitrilase 1 | chr3:15987988-15988841 FORWARD LENGTH=224	963	25328	31	31	10	10	20669	1	0	1	1082.52	2163.03	2	2163.03	0.002	0	77.16	5.8e-08	R	CIWGQGDGSTIPVYDTPIGK	L
2		AT3G44310.2	| Symbols: NIT1, ATNIT1, NITI | nitrilase 1 | chr3:15987988-15988841 FORWARD LENGTH=224	963	25328	31	31	10	10	20670	1	0	1	722.018	2163.03	3	2163.03	0.0024	0	63.94	1e-06	R	CIWGQGDGSTIPVYDTPIGK	L
2		AT3G44310.2	| Symbols: NIT1, ATNIT1, NITI | nitrilase 1 | chr3:15987988-15988841 FORWARD LENGTH=224	963	25328	31	31	10	10	25614	1	0	1	713.614	2850.43	4	2850.42	0.0075	1	59.7	2.5e-06	K	LYFDSVGHYSRPDVLHLTVNEHPR	K
2		AT3G44300.1	| Symbols: NIT2, AtNIT2 | nitrilase 2 | chr3:15983351-15985172 FORWARD LENGTH=339	627	37529	21	21	6	6	2734	1	0	1	473.755	945.496	2	945.495	0.0008	0	56.1	0.00011	K	LMPTSLER	C
2		AT3G44300.1	| Symbols: NIT2, AtNIT2 | nitrilase 2 | chr3:15983351-15985172 FORWARD LENGTH=339	627	37529	21	21	6	6	2923	1	0	1	481.752	961.489	2	961.49	-0.0008	0	32.73	0.02	K	LMPTSLER	C	Oxidation (M)	0.02000000.0
2		AT3G44300.1	| Symbols: NIT2, AtNIT2 | nitrilase 2 | chr3:15983351-15985172 FORWARD LENGTH=339	627	37529	21	21	6	6	2925	1	0	1	481.752	961.49	2	961.49	-0.0002	0	48.63	0.00054	K	LMPTSLER	C	Oxidation (M)	0.02000000.0
2		AT3G44300.1	| Symbols: NIT2, AtNIT2 | nitrilase 2 | chr3:15983351-15985172 FORWARD LENGTH=339	627	37529	21	21	6	6	2926	1	0	1	481.752	961.49	2	961.49	0.0002	0	43.39	0.0019	K	LMPTSLER	C	Oxidation (M)	0.02000000.0
2		AT3G44300.1	| Symbols: NIT2, AtNIT2 | nitrilase 2 | chr3:15983351-15985172 FORWARD LENGTH=339	627	37529	21	21	6	6	2927	1	0	1	481.753	961.491	2	961.49	0.0004	0	30.39	0.02	K	LMPTSLER	C	Oxidation (M)	0.02000000.0
2		AT3G44300.1	| Symbols: NIT2, AtNIT2 | nitrilase 2 | chr3:15983351-15985172 FORWARD LENGTH=339	627	37529	21	21	6	6	2929	1	0	1	481.753	961.492	2	961.49	0.0016	0	26.26	0.024	K	LMPTSLER	C	Oxidation (M)	0.02000000.0
2		AT3G44300.1	| Symbols: NIT2, AtNIT2 | nitrilase 2 | chr3:15983351-15985172 FORWARD LENGTH=339	627	37529	21	21	6	6	4659	1	0	1	358.871	1073.59	3	1073.59	-0.0003	1	27.95	0.047	R	KLMPTSLER	C
2		AT3G44300.1	| Symbols: NIT2, AtNIT2 | nitrilase 2 | chr3:15983351-15985172 FORWARD LENGTH=339	627	37529	21	21	6	6	4660	1	0	1	537.803	1073.59	2	1073.59	0.0003	1	48.61	0.00058	R	KLMPTSLER	C
2		AT3G44300.1	| Symbols: NIT2, AtNIT2 | nitrilase 2 | chr3:15983351-15985172 FORWARD LENGTH=339	627	37529	21	21	6	6	4911	1	0	1	364.201	1089.58	3	1089.59	-0.0039	1	38.27	0.0072	R	KLMPTSLER	C	Oxidation (M)	0.002000000.0
2		AT3G44300.1	| Symbols: NIT2, AtNIT2 | nitrilase 2 | chr3:15983351-15985172 FORWARD LENGTH=339	627	37529	21	21	6	6	4914	1	0	1	364.202	1089.59	3	1089.59	0	1	44.97	0.0014	R	KLMPTSLER	C	Oxidation (M)	0.002000000.0
2		AT3G44300.1	| Symbols: NIT2, AtNIT2 | nitrilase 2 | chr3:15983351-15985172 FORWARD LENGTH=339	627	37529	21	21	6	6	4915	1	0	1	545.8	1089.59	2	1089.59	0.0003	1	25.85	0.048	R	KLMPTSLER	C	Oxidation (M)	0.002000000.0
2		AT3G44300.1	| Symbols: NIT2, AtNIT2 | nitrilase 2 | chr3:15983351-15985172 FORWARD LENGTH=339	627	37529	21	21	6	6	4916	1	0	1	545.8	1089.59	2	1089.59	0.0006	1	50.89	0.00036	R	KLMPTSLER	C	Oxidation (M)	0.002000000.0
2		AT3G44300.1	| Symbols: NIT2, AtNIT2 | nitrilase 2 | chr3:15983351-15985172 FORWARD LENGTH=339	627	37529	21	21	6	6	6591	1	0	1	595.293	1188.57	2	1188.57	-0.0002	0	73	8.9e-07	K	LGAAICWENR	M
2		AT3G44300.1	| Symbols: NIT2, AtNIT2 | nitrilase 2 | chr3:15983351-15985172 FORWARD LENGTH=339	627	37529	21	21	6	6	8856	1	0	1	672.322	1342.63	2	1342.63	-0.0022	0	51.09	3e-05	K	LYFDSVGHYSR	P
2		AT3G44300.1	| Symbols: NIT2, AtNIT2 | nitrilase 2 | chr3:15983351-15985172 FORWARD LENGTH=339	627	37529	21	21	6	6	8857	1	0	1	448.55	1342.63	3	1342.63	-0.0019	0	45.52	5.4e-05	K	LYFDSVGHYSR	P
2		AT3G44300.1	| Symbols: NIT2, AtNIT2 | nitrilase 2 | chr3:15983351-15985172 FORWARD LENGTH=339	627	37529	21	21	6	6	11468	1	0	1	741.351	1480.69	2	1480.69	-0.0003	0	68.27	9.5e-07	K	GIELYCAPTADGSK	E
2		AT3G44300.1	| Symbols: NIT2, AtNIT2 | nitrilase 2 | chr3:15983351-15985172 FORWARD LENGTH=339	627	37529	21	21	6	6	11469	1	0	1	741.352	1480.69	2	1480.69	0.0021	0	91.01	2.9e-09	K	GIELYCAPTADGSK	E
2		AT3G44300.1	| Symbols: NIT2, AtNIT2 | nitrilase 2 | chr3:15983351-15985172 FORWARD LENGTH=339	627	37529	21	21	6	6	20667	1	0	1	1082.52	2163.03	2	2163.03	0	0	90.03	3.6e-09	R	CIWGQGDGSTIPVYDTPIGK	L
2		AT3G44300.1	| Symbols: NIT2, AtNIT2 | nitrilase 2 | chr3:15983351-15985172 FORWARD LENGTH=339	627	37529	21	21	6	6	20668	1	0	1	1082.52	2163.03	2	2163.03	0.0001	0	64.69	8.6e-07	R	CIWGQGDGSTIPVYDTPIGK	L
2		AT3G44300.1	| Symbols: NIT2, AtNIT2 | nitrilase 2 | chr3:15983351-15985172 FORWARD LENGTH=339	627	37529	21	21	6	6	20669	1	0	1	1082.52	2163.03	2	2163.03	0.002	0	77.16	5.8e-08	R	CIWGQGDGSTIPVYDTPIGK	L
2		AT3G44300.1	| Symbols: NIT2, AtNIT2 | nitrilase 2 | chr3:15983351-15985172 FORWARD LENGTH=339	627	37529	21	21	6	6	20670	1	0	1	722.018	2163.03	3	2163.03	0.0024	0	63.94	1e-06	R	CIWGQGDGSTIPVYDTPIGK	L
2		AT5G22300.1	| Symbols: NIT4, AtNIT4 | nitrilase 4 | chr5:7379401-7381764 FORWARD LENGTH=355	73	39269	1	1	1	1	6591	1	0	1	595.293	1188.57	2	1188.57	-0.0002	0	73	8.9e-07	K	IGAAICWENR	M
3	1	AT5G01270.1	| Symbols: CPL2, ATCPL2 | carboxyl-terminal domain (ctd) phosphatase-like 2 | chr5:108163-112143 REVERSE LENGTH=770	2406	86753	85	79	39	38	84	1	1	1	353.202	704.389	2	704.389	-0.0005	0	44.86	0.0013	K	IGIGMAK	T	Oxidation (M)	0.0000200.0
3	1	AT5G01270.1	| Symbols: CPL2, ATCPL2 | carboxyl-terminal domain (ctd) phosphatase-like 2 | chr5:108163-112143 REVERSE LENGTH=770	2406	86753	85	79	39	38	432	1	1	1	373.679	745.343	2	745.343	0	0	35.99	0.00063	R	EMDPVR	I
3	1	AT5G01270.1	| Symbols: CPL2, ATCPL2 | carboxyl-terminal domain (ctd) phosphatase-like 2 | chr5:108163-112143 REVERSE LENGTH=770	2406	86753	85	79	39	38	433	1	1	1	373.679	745.343	2	745.343	0.0002	0	16.86	0.14	R	EMDPVR	I
3	1	AT5G01270.1	| Symbols: CPL2, ATCPL2 | carboxyl-terminal domain (ctd) phosphatase-like 2 | chr5:108163-112143 REVERSE LENGTH=770	2406	86753	85	79	39	38	553	1	1	1	378.242	754.47	2	754.47	-0.0005	1	37.47	0.002	R	IKPEIR	D
3	1	AT5G01270.1	| Symbols: CPL2, ATCPL2 | carboxyl-terminal domain (ctd) phosphatase-like 2 | chr5:108163-112143 REVERSE LENGTH=770	2406	86753	85	79	39	38	635	1	1	1	381.223	760.431	2	760.433	-0.0018	0	25.17	0.1	R	DTSVLVK	L
3	1	AT5G01270.1	| Symbols: CPL2, ATCPL2 | carboxyl-terminal domain (ctd) phosphatase-like 2 | chr5:108163-112143 REVERSE LENGTH=770	2406	86753	85	79	39	38	637	1	1	1	381.676	761.337	2	761.338	-0.0003	0	15.24	0.082	R	EMDPVR	I	Oxidation (M)	0.020000.0
3	1	AT5G01270.1	| Symbols: CPL2, ATCPL2 | carboxyl-terminal domain (ctd) phosphatase-like 2 | chr5:108163-112143 REVERSE LENGTH=770	2406	86753	85	79	39	38	641	1	1	1	381.721	761.428	2	761.428	0.0001	0	31.49	0.021	R	TVISTNK	E
3	1	AT5G01270.1	| Symbols: CPL2, ATCPL2 | carboxyl-terminal domain (ctd) phosphatase-like 2 | chr5:108163-112143 REVERSE LENGTH=770	2406	86753	85	79	39	38	1427	1	1	1	415.734	829.454	2	829.455	-0.0005	0	46.45	0.00097	K	LESSAPVK	S
3	1	AT5G01270.1	| Symbols: CPL2, ATCPL2 | carboxyl-terminal domain (ctd) phosphatase-like 2 | chr5:108163-112143 REVERSE LENGTH=770	2406	86753	85	79	39	38	1449	1	1	1	416.708	831.402	2	831.402	0	0	38.87	0.003	R	NVACNVR	G
3	1	AT5G01270.1	| Symbols: CPL2, ATCPL2 | carboxyl-terminal domain (ctd) phosphatase-like 2 | chr5:108163-112143 REVERSE LENGTH=770	2406	86753	85	79	39	38	1450	1	1	1	416.709	831.403	2	831.402	0.0007	0	21.39	0.1	R	NVACNVR	G
3	1	AT5G01270.1	| Symbols: CPL2, ATCPL2 | carboxyl-terminal domain (ctd) phosphatase-like 2 | chr5:108163-112143 REVERSE LENGTH=770	2406	86753	85	79	39	38	1968	1	1	1	436.721	871.427	2	871.429	-0.0012	0	23.85	0.0058	K	GLEEEAPK	E
3	1	AT5G01270.1	| Symbols: CPL2, ATCPL2 | carboxyl-terminal domain (ctd) phosphatase-like 2 | chr5:108163-112143 REVERSE LENGTH=770	2406	86753	85	79	39	38	2118	1	1	1	445.722	889.429	2	889.429	-0.0004	0	34.35	0.011	R	FPNDEIR	I
3	1	AT5G01270.1	| Symbols: CPL2, ATCPL2 | carboxyl-terminal domain (ctd) phosphatase-like 2 | chr5:108163-112143 REVERSE LENGTH=770	2406	86753	85	79	39	38	2119	1	1	1	445.722	889.429	2	889.429	-0.0003	0	34.46	0.01	R	FPNDEIR	I
3	1	AT5G01270.1	| Symbols: CPL2, ATCPL2 | carboxyl-terminal domain (ctd) phosphatase-like 2 | chr5:108163-112143 REVERSE LENGTH=770	2406	86753	85	79	39	38	2120	1	1	1	445.722	889.429	2	889.429	0	0	23.42	0.089	R	FPNDEIR	I
3	1	AT5G01270.1	| Symbols: CPL2, ATCPL2 | carboxyl-terminal domain (ctd) phosphatase-like 2 | chr5:108163-112143 REVERSE LENGTH=770	2406	86753	85	79	39	38	2777	1	1	1	475.726	949.436	2	949.436	0.0003	0	43.62	0.0013	K	MAMVIDDR	M
3	1	AT5G01270.1	| Symbols: CPL2, ATCPL2 | carboxyl-terminal domain (ctd) phosphatase-like 2 | chr5:108163-112143 REVERSE LENGTH=770	2406	86753	85	79	39	38	2928	1	1	1	481.753	961.491	2	961.49	0.0006	0	36.58	0.0013	R	INGMSAELK	R
3	1	AT5G01270.1	| Symbols: CPL2, ATCPL2 | carboxyl-terminal domain (ctd) phosphatase-like 2 | chr5:108163-112143 REVERSE LENGTH=770	2406	86753	85	79	39	38	2982	1	1	1	483.722	965.429	2	965.431	-0.002	0	54.27	6.4e-05	K	MAMVIDDR	M	Oxidation (M)	0.20000000.0
3	1	AT5G01270.1	| Symbols: CPL2, ATCPL2 | carboxyl-terminal domain (ctd) phosphatase-like 2 | chr5:108163-112143 REVERSE LENGTH=770	2406	86753	85	79	39	38	2983	1	1	1	483.723	965.431	2	965.431	-0.0002	0	45.6	0.00055	K	MAMVIDDR	M	Oxidation (M)	0.00200000.0
3	1	AT5G01270.1	| Symbols: CPL2, ATCPL2 | carboxyl-terminal domain (ctd) phosphatase-like 2 | chr5:108163-112143 REVERSE LENGTH=770	2406	86753	85	79	39	38	2984	1	1	1	483.723	965.432	2	965.431	0.0006	0	48.78	0.00027	K	MAMVIDDR	M	Oxidation (M)	0.00200000.0
3	1	AT5G01270.1	| Symbols: CPL2, ATCPL2 | carboxyl-terminal domain (ctd) phosphatase-like 2 | chr5:108163-112143 REVERSE LENGTH=770	2406	86753	85	79	39	38	3940	1	1	1	515.292	1028.57	2	1028.57	0.0009	1	56.81	7.7e-05	R	IVCVKPDAK	K
3	1	AT5G01270.1	| Symbols: CPL2, ATCPL2 | carboxyl-terminal domain (ctd) phosphatase-like 2 | chr5:108163-112143 REVERSE LENGTH=770	2406	86753	85	79	39	38	4136	1	1	1	523.275	1044.54	2	1044.54	0.0003	0	40.3	0.0019	K	SVVYHGDLR	L
3	1	AT5G01270.1	| Symbols: CPL2, ATCPL2 | carboxyl-terminal domain (ctd) phosphatase-like 2 | chr5:108163-112143 REVERSE LENGTH=770	2406	86753	85	79	39	38	4783	1	1	1	542.25	1082.49	2	1082.49	0.0008	0	53.32	7e-05	R	DYALEMWR	L
3	1	AT5G01270.1	| Symbols: CPL2, ATCPL2 | carboxyl-terminal domain (ctd) phosphatase-like 2 | chr5:108163-112143 REVERSE LENGTH=770	2406	86753	85	79	39	38	5012	1	1	1	366.214	1095.62	3	1095.62	-0.0002	0	15.82	0.14	K	YVAHVAPLAR	E
3	1	AT5G01270.1	| Symbols: CPL2, ATCPL2 | carboxyl-terminal domain (ctd) phosphatase-like 2 | chr5:108163-112143 REVERSE LENGTH=770	2406	86753	85	79	39	38	5013	1	1	1	366.214	1095.62	3	1095.62	0.0001	0	54.67	2e-05	K	YVAHVAPLAR	E
3	1	AT5G01270.1	| Symbols: CPL2, ATCPL2 | carboxyl-terminal domain (ctd) phosphatase-like 2 | chr5:108163-112143 REVERSE LENGTH=770	2406	86753	85	79	39	38	5014	1	1	1	548.817	1095.62	2	1095.62	0.0004	0	45.09	0.00011	K	YVAHVAPLAR	E
3	1	AT5G01270.1	| Symbols: CPL2, ATCPL2 | carboxyl-terminal domain (ctd) phosphatase-like 2 | chr5:108163-112143 REVERSE LENGTH=770	2406	86753	85	79	39	38	5351	1	1	1	372.868	1115.58	3	1115.58	0	0	66.1	7.1e-06	R	IHHLSPAGER	C
3	1	AT5G01270.1	| Symbols: CPL2, ATCPL2 | carboxyl-terminal domain (ctd) phosphatase-like 2 | chr5:108163-112143 REVERSE LENGTH=770	2406	86753	85	79	39	38	5352	1	1	1	558.799	1115.58	2	1115.58	0.0001	0	24.74	0.03	R	IHHLSPAGER	C
3	1	AT5G01270.1	| Symbols: CPL2, ATCPL2 | carboxyl-terminal domain (ctd) phosphatase-like 2 | chr5:108163-112143 REVERSE LENGTH=770	2406	86753	85	79	39	38	5353	1	1	1	558.799	1115.58	2	1115.58	0.0007	0	34.31	0.004	R	IHHLSPAGER	C
3	1	AT5G01270.1	| Symbols: CPL2, ATCPL2 | carboxyl-terminal domain (ctd) phosphatase-like 2 | chr5:108163-112143 REVERSE LENGTH=770	2406	86753	85	79	39	38	5354	1	1	1	372.869	1115.58	3	1115.58	0.0008	0	61.09	2.1e-05	R	IHHLSPAGER	C
3	1	AT5G01270.1	| Symbols: CPL2, ATCPL2 | carboxyl-terminal domain (ctd) phosphatase-like 2 | chr5:108163-112143 REVERSE LENGTH=770	2406	86753	85	79	39	38	5400	1	1	1	559.798	1117.58	2	1117.58	0.0017	1	62.86	1.4e-05	R	CKLESSAPVK	S
3	1	AT5G01270.1	| Symbols: CPL2, ATCPL2 | carboxyl-terminal domain (ctd) phosphatase-like 2 | chr5:108163-112143 REVERSE LENGTH=770	2406	86753	85	79	39	38	5401	1	1	1	373.538	1117.59	3	1117.59	-0.0004	1	45.81	0.00047	R	INGMSAELKR	Y
3	1	AT5G01270.1	| Symbols: CPL2, ATCPL2 | carboxyl-terminal domain (ctd) phosphatase-like 2 | chr5:108163-112143 REVERSE LENGTH=770	2406	86753	85	79	39	38	5403	1	1	1	559.804	1117.59	2	1117.59	0.0019	1	46.58	0.0007	R	INGMSAELKR	Y
3	1	AT5G01270.1	| Symbols: CPL2, ATCPL2 | carboxyl-terminal domain (ctd) phosphatase-like 2 | chr5:108163-112143 REVERSE LENGTH=770	2406	86753	85	79	39	38	6352	1	1	1	390.552	1168.63	3	1168.64	-0.002	1	30.77	0.014	K	LRPAWEELR	S
3	1	AT5G01270.1	| Symbols: CPL2, ATCPL2 | carboxyl-terminal domain (ctd) phosphatase-like 2 | chr5:108163-112143 REVERSE LENGTH=770	2406	86753	85	79	39	38	6353	1	1	1	390.552	1168.63	3	1168.64	-0.0005	1	28.8	0.018	K	LRPAWEELR	S
3	1	AT5G01270.1	| Symbols: CPL2, ATCPL2 | carboxyl-terminal domain (ctd) phosphatase-like 2 | chr5:108163-112143 REVERSE LENGTH=770	2406	86753	85	79	39	38	6354	1	1	1	390.552	1168.63	3	1168.64	-0.0005	1	36.8	0.0044	K	LRPAWEELR	S
3	1	AT5G01270.1	| Symbols: CPL2, ATCPL2 | carboxyl-terminal domain (ctd) phosphatase-like 2 | chr5:108163-112143 REVERSE LENGTH=770	2406	86753	85	79	39	38	6355	1	1	1	585.325	1168.64	2	1168.64	0.0005	1	54.9	6.9e-05	K	LRPAWEELR	S
3	1	AT5G01270.1	| Symbols: CPL2, ATCPL2 | carboxyl-terminal domain (ctd) phosphatase-like 2 | chr5:108163-112143 REVERSE LENGTH=770	2406	86753	85	79	39	38	6356	1	1	1	585.327	1168.64	2	1168.64	0.0042	1	37.87	0.0033	K	LRPAWEELR	S
3	1	AT5G01270.1	| Symbols: CPL2, ATCPL2 | carboxyl-terminal domain (ctd) phosphatase-like 2 | chr5:108163-112143 REVERSE LENGTH=770	2406	86753	85	79	39	38	6392	1	1	1	586.786	1171.56	2	1171.56	-0.0041	1	33.19	0.0087	K	VWEDKDQPR	V
3	1	AT5G01270.1	| Symbols: CPL2, ATCPL2 | carboxyl-terminal domain (ctd) phosphatase-like 2 | chr5:108163-112143 REVERSE LENGTH=770	2406	86753	85	79	39	38	6393	1	1	1	391.528	1171.56	3	1171.56	-0.001	1	39.92	0.0019	K	VWEDKDQPR	V
3	1	AT5G01270.1	| Symbols: CPL2, ATCPL2 | carboxyl-terminal domain (ctd) phosphatase-like 2 | chr5:108163-112143 REVERSE LENGTH=770	2406	86753	85	79	39	38	6394	1	1	1	391.528	1171.56	3	1171.56	-0.0009	1	48.08	0.00029	K	VWEDKDQPR	V
3	1	AT5G01270.1	| Symbols: CPL2, ATCPL2 | carboxyl-terminal domain (ctd) phosphatase-like 2 | chr5:108163-112143 REVERSE LENGTH=770	2406	86753	85	79	39	38	6831	1	1	1	403.215	1206.62	3	1206.62	-0.0006	1	40.16	0.0018	K	SFEDRIEALK	S
3	1	AT5G01270.1	| Symbols: CPL2, ATCPL2 | carboxyl-terminal domain (ctd) phosphatase-like 2 | chr5:108163-112143 REVERSE LENGTH=770	2406	86753	85	79	39	38	6832	1	1	1	604.319	1206.62	2	1206.62	-0.0003	1	50.87	0.0003	K	SFEDRIEALK	S
3	1	AT5G01270.1	| Symbols: CPL2, ATCPL2 | carboxyl-terminal domain (ctd) phosphatase-like 2 | chr5:108163-112143 REVERSE LENGTH=770	2406	86753	85	79	39	38	6951	1	1	1	405.523	1213.55	3	1213.55	-0.0008	1	33.83	0.0052	R	RDGFTFSDGGR	P
3	1	AT5G01270.1	| Symbols: CPL2, ATCPL2 | carboxyl-terminal domain (ctd) phosphatase-like 2 | chr5:108163-112143 REVERSE LENGTH=770	2406	86753	85	79	39	38	8510	1	1	1	441.885	1322.63	3	1322.63	0.0001	0	63.72	1.1e-05	K	DAHQQAAENALR	S
3	1	AT5G01270.1	| Symbols: CPL2, ATCPL2 | carboxyl-terminal domain (ctd) phosphatase-like 2 | chr5:108163-112143 REVERSE LENGTH=770	2406	86753	85	79	39	38	8511	1	1	1	662.324	1322.63	2	1322.63	0.0007	0	55.36	2.3e-05	K	DAHQQAAENALR	S
3	1	AT5G01270.1	| Symbols: CPL2, ATCPL2 | carboxyl-terminal domain (ctd) phosphatase-like 2 | chr5:108163-112143 REVERSE LENGTH=770	2406	86753	85	79	39	38	8512	1	1	1	662.325	1322.64	2	1322.63	0.0028	0	68.4	1.2e-06	K	DAHQQAAENALR	S
3	1	AT5G01270.1	| Symbols: CPL2, ATCPL2 | carboxyl-terminal domain (ctd) phosphatase-like 2 | chr5:108163-112143 REVERSE LENGTH=770	2406	86753	85	79	39	38	8944	1	1	1	674.895	1347.78	2	1347.78	-0.0005	0	85.16	4.4e-08	R	LLDPEAHLISLK	E
3	1	AT5G01270.1	| Symbols: CPL2, ATCPL2 | carboxyl-terminal domain (ctd) phosphatase-like 2 | chr5:108163-112143 REVERSE LENGTH=770	2406	86753	85	79	39	38	8945	1	1	1	450.266	1347.78	3	1347.78	0.0008	0	61.64	9.5e-06	R	LLDPEAHLISLK	E
3	1	AT5G01270.1	| Symbols: CPL2, ATCPL2 | carboxyl-terminal domain (ctd) phosphatase-like 2 | chr5:108163-112143 REVERSE LENGTH=770	2406	86753	85	79	39	38	9624	1	1	1	692.371	1382.73	2	1382.73	-0.003	0	33.56	0.00072	R	NQNFNQPPILAK	I
3	1	AT5G01270.1	| Symbols: CPL2, ATCPL2 | carboxyl-terminal domain (ctd) phosphatase-like 2 | chr5:108163-112143 REVERSE LENGTH=770	2406	86753	85	79	39	38	9625	1	1	1	692.372	1382.73	2	1382.73	-0.0018	0	40.89	0.00059	R	NQNFNQPPILAK	I
3	1	AT5G01270.1	| Symbols: CPL2, ATCPL2 | carboxyl-terminal domain (ctd) phosphatase-like 2 | chr5:108163-112143 REVERSE LENGTH=770	2406	86753	85	79	39	38	9626	1	1	1	692.372	1382.73	2	1382.73	-0.0011	0	42.39	0.0013	R	NQNFNQPPILAK	I
3	1	AT5G01270.1	| Symbols: CPL2, ATCPL2 | carboxyl-terminal domain (ctd) phosphatase-like 2 | chr5:108163-112143 REVERSE LENGTH=770	2406	86753	85	79	39	38	9627	1	1	1	692.372	1382.73	2	1382.73	-0.001	0	46.89	0.00058	R	NQNFNQPPILAK	I
3	1	AT5G01270.1	| Symbols: CPL2, ATCPL2 | carboxyl-terminal domain (ctd) phosphatase-like 2 | chr5:108163-112143 REVERSE LENGTH=770	2406	86753	85	79	39	38	10140	1	1	1	469.885	1406.63	3	1406.63	-0.0015	1	31.91	0.0017	R	SEEVAMDDDLKR	Q
3	1	AT5G01270.1	| Symbols: CPL2, ATCPL2 | carboxyl-terminal domain (ctd) phosphatase-like 2 | chr5:108163-112143 REVERSE LENGTH=770	2406	86753	85	79	39	38	10141	1	1	1	469.886	1406.64	3	1406.63	0.0013	1	49.33	2.4e-05	R	SEEVAMDDDLKR	Q
3	1	AT5G01270.1	| Symbols: CPL2, ATCPL2 | carboxyl-terminal domain (ctd) phosphatase-like 2 | chr5:108163-112143 REVERSE LENGTH=770	2406	86753	85	79	39	38	10142	1	1	1	469.886	1406.64	3	1406.63	0.0014	1	55.95	5.7e-06	R	SEEVAMDDDLKR	Q
3	1	AT5G01270.1	| Symbols: CPL2, ATCPL2 | carboxyl-terminal domain (ctd) phosphatase-like 2 | chr5:108163-112143 REVERSE LENGTH=770	2406	86753	85	79	39	38	10145	1	1	1	704.327	1406.64	2	1406.63	0.0044	1	62.81	2e-06	R	SEEVAMDDDLKR	Q
3	1	AT5G01270.1	| Symbols: CPL2, ATCPL2 | carboxyl-terminal domain (ctd) phosphatase-like 2 | chr5:108163-112143 REVERSE LENGTH=770	2406	86753	85	79	39	38	10461	1	1	1	712.321	1422.63	2	1422.63	-0.0028	1	48.15	3.1e-05	R	SEEVAMDDDLKR	Q	Oxidation (M)	0.000002000000.0
3	1	AT5G01270.1	| Symbols: CPL2, ATCPL2 | carboxyl-terminal domain (ctd) phosphatase-like 2 | chr5:108163-112143 REVERSE LENGTH=770	2406	86753	85	79	39	38	10462	1	1	1	475.217	1422.63	3	1422.63	0.0002	1	39.5	0.0002	R	SEEVAMDDDLKR	Q	Oxidation (M)	0.000002000000.0
3	1	AT5G01270.1	| Symbols: CPL2, ATCPL2 | carboxyl-terminal domain (ctd) phosphatase-like 2 | chr5:108163-112143 REVERSE LENGTH=770	2406	86753	85	79	39	38	10463	1	1	1	475.218	1422.63	3	1422.63	0.002	1	38.92	0.00053	R	SEEVAMDDDLKR	Q	Oxidation (M)	0.000002000000.0
3	1	AT5G01270.1	| Symbols: CPL2, ATCPL2 | carboxyl-terminal domain (ctd) phosphatase-like 2 | chr5:108163-112143 REVERSE LENGTH=770	2406	86753	85	79	39	38	10464	1	1	1	475.218	1422.63	3	1422.63	0.0026	1	30.42	0.0033	R	SEEVAMDDDLKR	Q	Oxidation (M)	0.000002000000.0
3	1	AT5G01270.1	| Symbols: CPL2, ATCPL2 | carboxyl-terminal domain (ctd) phosphatase-like 2 | chr5:108163-112143 REVERSE LENGTH=770	2406	86753	85	79	39	38	10657	1	1	1	477.906	1430.7	3	1430.7	-0.0006	2	37.84	0.0012	R	MKVWEDKDQPR	V
3	1	AT5G01270.1	| Symbols: CPL2, ATCPL2 | carboxyl-terminal domain (ctd) phosphatase-like 2 | chr5:108163-112143 REVERSE LENGTH=770	2406	86753	85	79	39	38	10658	1	1	1	358.682	1430.7	4	1430.7	0.0011	2	20.61	0.025	R	MKVWEDKDQPR	V
3	1	AT5G01270.1	| Symbols: CPL2, ATCPL2 | carboxyl-terminal domain (ctd) phosphatase-like 2 | chr5:108163-112143 REVERSE LENGTH=770	2406	86753	85	79	39	38	10998	1	1	1	363.689	1450.73	4	1450.73	0.0008	1	51.93	0.00024	K	KDAHQQAAENALR	S
3	1	AT5G01270.1	| Symbols: CPL2, ATCPL2 | carboxyl-terminal domain (ctd) phosphatase-like 2 | chr5:108163-112143 REVERSE LENGTH=770	2406	86753	85	79	39	38	10999	1	1	1	484.584	1450.73	3	1450.73	0.001	1	64.82	8.4e-07	K	KDAHQQAAENALR	S
3	1	AT5G01270.1	| Symbols: CPL2, ATCPL2 | carboxyl-terminal domain (ctd) phosphatase-like 2 | chr5:108163-112143 REVERSE LENGTH=770	2406	86753	85	79	39	38	11000	1	1	1	726.373	1450.73	2	1450.73	0.0036	1	36.19	0.00046	K	KDAHQQAAENALR	S
3	1	AT5G01270.1	| Symbols: CPL2, ATCPL2 | carboxyl-terminal domain (ctd) phosphatase-like 2 | chr5:108163-112143 REVERSE LENGTH=770	2406	86753	85	79	39	38	12149	1	1	1	510.27	1527.79	3	1527.79	0.0014	0	70.84	3.8e-07	K	SLLSVFNGGICHPK	M
3	1	AT5G01270.1	| Symbols: CPL2, ATCPL2 | carboxyl-terminal domain (ctd) phosphatase-like 2 | chr5:108163-112143 REVERSE LENGTH=770	2406	86753	85	79	39	38	12581	1	1	1	779.386	1556.76	2	1556.76	0.0015	1	35.64	0.00045	K	GLEEEAPKENISEL	-
3	1	AT5G01270.1	| Symbols: CPL2, ATCPL2 | carboxyl-terminal domain (ctd) phosphatase-like 2 | chr5:108163-112143 REVERSE LENGTH=770	2406	86753	85	79	39	38	14301	1	1	1	557.604	1669.79	3	1669.79	0.0003	1	36.35	0.00039	K	AQPEEVRPTSDGQEK	V
3	1	AT5G01270.1	| Symbols: CPL2, ATCPL2 | carboxyl-terminal domain (ctd) phosphatase-like 2 | chr5:108163-112143 REVERSE LENGTH=770	2406	86753	85	79	39	38	14303	1	1	1	835.903	1669.79	2	1669.79	0.0008	1	34.3	0.0064	K	AQPEEVRPTSDGQEK	V
3	1	AT5G01270.1	| Symbols: CPL2, ATCPL2 | carboxyl-terminal domain (ctd) phosphatase-like 2 | chr5:108163-112143 REVERSE LENGTH=770	2406	86753	85	79	39	38	14304	1	1	1	557.605	1669.79	3	1669.79	0.0019	1	44	7.5e-05	K	AQPEEVRPTSDGQEK	V
3	1	AT5G01270.1	| Symbols: CPL2, ATCPL2 | carboxyl-terminal domain (ctd) phosphatase-like 2 | chr5:108163-112143 REVERSE LENGTH=770	2406	86753	85	79	39	38	15690	1	1	1	599.966	1796.87	3	1796.88	-0.0019	0	67.96	4.2e-07	R	QTTEGGISQNHLVSNGR	E
3	1	AT5G01270.1	| Symbols: CPL2, ATCPL2 | carboxyl-terminal domain (ctd) phosphatase-like 2 | chr5:108163-112143 REVERSE LENGTH=770	2406	86753	85	79	39	38	15692	1	1	1	599.966	1796.88	3	1796.88	-0.0006	0	59.25	2.8e-06	R	QTTEGGISQNHLVSNGR	E
3	1	AT5G01270.1	| Symbols: CPL2, ATCPL2 | carboxyl-terminal domain (ctd) phosphatase-like 2 | chr5:108163-112143 REVERSE LENGTH=770	2406	86753	85	79	39	38	15693	1	1	1	899.446	1796.88	2	1796.88	0.0009	0	64.76	8.5e-07	R	QTTEGGISQNHLVSNGR	E
3	1	AT5G01270.1	| Symbols: CPL2, ATCPL2 | carboxyl-terminal domain (ctd) phosphatase-like 2 | chr5:108163-112143 REVERSE LENGTH=770	2406	86753	85	79	39	38	16087	1	1	1	609.297	1824.87	3	1824.88	-0.0051	0	96.86	8.3e-10	R	LGELDVNHVSSSHEFR	F
3	1	AT5G01270.1	| Symbols: CPL2, ATCPL2 | carboxyl-terminal domain (ctd) phosphatase-like 2 | chr5:108163-112143 REVERSE LENGTH=770	2406	86753	85	79	39	38	16088	1	1	1	609.299	1824.87	3	1824.88	-0.0012	0	122.61	3.2e-12	R	LGELDVNHVSSSHEFR	F
3	1	AT5G01270.1	| Symbols: CPL2, ATCPL2 | carboxyl-terminal domain (ctd) phosphatase-like 2 | chr5:108163-112143 REVERSE LENGTH=770	2406	86753	85	79	39	38	16089	1	1	1	457.226	1824.88	4	1824.88	-0.0004	0	105.61	1.3e-10	R	LGELDVNHVSSSHEFR	F
3	1	AT5G01270.1	| Symbols: CPL2, ATCPL2 | carboxyl-terminal domain (ctd) phosphatase-like 2 | chr5:108163-112143 REVERSE LENGTH=770	2406	86753	85	79	39	38	16090	1	1	1	457.226	1824.88	4	1824.88	0.0016	0	84.47	1.2e-08	R	LGELDVNHVSSSHEFR	F
3	1	AT5G01270.1	| Symbols: CPL2, ATCPL2 | carboxyl-terminal domain (ctd) phosphatase-like 2 | chr5:108163-112143 REVERSE LENGTH=770	2406	86753	85	79	39	38	17381	1	1	1	633.994	1898.96	3	1898.96	-0.0012	0	104.61	1e-09	K	SNGGQSHLFVSALQEIGR	R
3	1	AT5G01270.1	| Symbols: CPL2, ATCPL2 | carboxyl-terminal domain (ctd) phosphatase-like 2 | chr5:108163-112143 REVERSE LENGTH=770	2406	86753	85	79	39	38	18464	1	1	1	989.986	1977.96	2	1977.96	0.0027	0	62.58	1.4e-06	K	SQELMHLHAVCFHELK	T
3	1	AT5G01270.1	| Symbols: CPL2, ATCPL2 | carboxyl-terminal domain (ctd) phosphatase-like 2 | chr5:108163-112143 REVERSE LENGTH=770	2406	86753	85	79	39	38	18681	1	1	1	665.657	1993.95	3	1993.95	-0.0023	0	29.7	0.0027	K	SQELMHLHAVCFHELK	T	Oxidation (M)	0.0000200000000000.0
3	1	AT5G01270.1	| Symbols: CPL2, ATCPL2 | carboxyl-terminal domain (ctd) phosphatase-like 2 | chr5:108163-112143 REVERSE LENGTH=770	2406	86753	85	79	39	38	19174	1	1	1	680.688	2039.04	3	2039.04	0.0003	0	84.16	1.3e-08	K	TAVVMLGDEEIHLVAMPSK	E
3	1	AT5G01270.1	| Symbols: CPL2, ATCPL2 | carboxyl-terminal domain (ctd) phosphatase-like 2 | chr5:108163-112143 REVERSE LENGTH=770	2406	86753	85	79	39	38	19175	1	1	1	1020.53	2039.05	2	2039.04	0.0026	0	94.3	1.4e-09	K	TAVVMLGDEEIHLVAMPSK	E
3	1	AT5G01270.1	| Symbols: CPL2, ATCPL2 | carboxyl-terminal domain (ctd) phosphatase-like 2 | chr5:108163-112143 REVERSE LENGTH=770	2406	86753	85	79	39	38	24378	1	1	1	871.054	2610.14	3	2610.14	0.0035	1	58.67	3.2e-06	R	ETEKGPENDNGFLWESSEDVSNK	G
3	1	AT5G01270.1	| Symbols: CPL2, ATCPL2 | carboxyl-terminal domain (ctd) phosphatase-like 2 | chr5:108163-112143 REVERSE LENGTH=770	2406	86753	85	79	39	38	25004	1	1	1	540.266	2696.29	5	2696.29	-0.0017	1	69.01	5.2e-07	R	LGELDVNHVSSSHEFRFPNDEIR	I
3	1	AT5G01270.1	| Symbols: CPL2, ATCPL2 | carboxyl-terminal domain (ctd) phosphatase-like 2 | chr5:108163-112143 REVERSE LENGTH=770	2406	86753	85	79	39	38	26959	1	1	1	795.377	3177.48	4	3177.48	0.0018	1	129.34	7.5e-13	K	IPMQPPSSSMHSPGGWLVDDENRPSFPGR	P
3		AT5G01270.2	| Symbols: CPL2 | carboxyl-terminal domain (ctd) phosphatase-like 2 | chr5:107943-112143 REVERSE LENGTH=774	2385	87250	84	78	38	37	84	1	0	1	353.202	704.389	2	704.389	-0.0005	0	44.86	0.0013	K	IGIGMAK	T	Oxidation (M)	0.0000200.0
3		AT5G01270.2	| Symbols: CPL2 | carboxyl-terminal domain (ctd) phosphatase-like 2 | chr5:107943-112143 REVERSE LENGTH=774	2385	87250	84	78	38	37	432	1	0	1	373.679	745.343	2	745.343	0	0	35.99	0.00063	R	EMDPVR	I
3		AT5G01270.2	| Symbols: CPL2 | carboxyl-terminal domain (ctd) phosphatase-like 2 | chr5:107943-112143 REVERSE LENGTH=774	2385	87250	84	78	38	37	433	1	0	1	373.679	745.343	2	745.343	0.0002	0	16.86	0.14	R	EMDPVR	I
3		AT5G01270.2	| Symbols: CPL2 | carboxyl-terminal domain (ctd) phosphatase-like 2 | chr5:107943-112143 REVERSE LENGTH=774	2385	87250	84	78	38	37	553	1	0	1	378.242	754.47	2	754.47	-0.0005	1	37.47	0.002	R	IKPEIR	D
3		AT5G01270.2	| Symbols: CPL2 | carboxyl-terminal domain (ctd) phosphatase-like 2 | chr5:107943-112143 REVERSE LENGTH=774	2385	87250	84	78	38	37	635	1	0	1	381.223	760.431	2	760.433	-0.0018	0	25.17	0.1	R	DTSVLVK	L
3		AT5G01270.2	| Symbols: CPL2 | carboxyl-terminal domain (ctd) phosphatase-like 2 | chr5:107943-112143 REVERSE LENGTH=774	2385	87250	84	78	38	37	637	1	0	1	381.676	761.337	2	761.338	-0.0003	0	15.24	0.082	R	EMDPVR	I	Oxidation (M)	0.020000.0
3		AT5G01270.2	| Symbols: CPL2 | carboxyl-terminal domain (ctd) phosphatase-like 2 | chr5:107943-112143 REVERSE LENGTH=774	2385	87250	84	78	38	37	641	1	0	1	381.721	761.428	2	761.428	0.0001	0	31.49	0.021	R	TVISTNK	E
3		AT5G01270.2	| Symbols: CPL2 | carboxyl-terminal domain (ctd) phosphatase-like 2 | chr5:107943-112143 REVERSE LENGTH=774	2385	87250	84	78	38	37	1427	1	0	1	415.734	829.454	2	829.455	-0.0005	0	46.45	0.00097	K	LESSAPVK	S
3		AT5G01270.2	| Symbols: CPL2 | carboxyl-terminal domain (ctd) phosphatase-like 2 | chr5:107943-112143 REVERSE LENGTH=774	2385	87250	84	78	38	37	1449	1	0	1	416.708	831.402	2	831.402	0	0	38.87	0.003	R	NVACNVR	G
3		AT5G01270.2	| Symbols: CPL2 | carboxyl-terminal domain (ctd) phosphatase-like 2 | chr5:107943-112143 REVERSE LENGTH=774	2385	87250	84	78	38	37	1450	1	0	1	416.709	831.403	2	831.402	0.0007	0	21.39	0.1	R	NVACNVR	G
3		AT5G01270.2	| Symbols: CPL2 | carboxyl-terminal domain (ctd) phosphatase-like 2 | chr5:107943-112143 REVERSE LENGTH=774	2385	87250	84	78	38	37	1968	1	0	1	436.721	871.427	2	871.429	-0.0012	0	23.85	0.0058	K	GLEEEAPK	E
3		AT5G01270.2	| Symbols: CPL2 | carboxyl-terminal domain (ctd) phosphatase-like 2 | chr5:107943-112143 REVERSE LENGTH=774	2385	87250	84	78	38	37	2118	1	0	1	445.722	889.429	2	889.429	-0.0004	0	34.35	0.011	R	FPNDEIR	I
3		AT5G01270.2	| Symbols: CPL2 | carboxyl-terminal domain (ctd) phosphatase-like 2 | chr5:107943-112143 REVERSE LENGTH=774	2385	87250	84	78	38	37	2119	1	0	1	445.722	889.429	2	889.429	-0.0003	0	34.46	0.01	R	FPNDEIR	I
3		AT5G01270.2	| Symbols: CPL2 | carboxyl-terminal domain (ctd) phosphatase-like 2 | chr5:107943-112143 REVERSE LENGTH=774	2385	87250	84	78	38	37	2120	1	0	1	445.722	889.429	2	889.429	0	0	23.42	0.089	R	FPNDEIR	I
3		AT5G01270.2	| Symbols: CPL2 | carboxyl-terminal domain (ctd) phosphatase-like 2 | chr5:107943-112143 REVERSE LENGTH=774	2385	87250	84	78	38	37	2777	1	0	1	475.726	949.436	2	949.436	0.0003	0	43.62	0.0013	K	MAMVIDDR	M
3		AT5G01270.2	| Symbols: CPL2 | carboxyl-terminal domain (ctd) phosphatase-like 2 | chr5:107943-112143 REVERSE LENGTH=774	2385	87250	84	78	38	37	2928	1	0	1	481.753	961.491	2	961.49	0.0006	0	36.58	0.0013	R	INGMSAELK	R
3		AT5G01270.2	| Symbols: CPL2 | carboxyl-terminal domain (ctd) phosphatase-like 2 | chr5:107943-112143 REVERSE LENGTH=774	2385	87250	84	78	38	37	2982	1	0	1	483.722	965.429	2	965.431	-0.002	0	54.27	6.4e-05	K	MAMVIDDR	M	Oxidation (M)	0.20000000.0
3		AT5G01270.2	| Symbols: CPL2 | carboxyl-terminal domain (ctd) phosphatase-like 2 | chr5:107943-112143 REVERSE LENGTH=774	2385	87250	84	78	38	37	2983	1	0	1	483.723	965.431	2	965.431	-0.0002	0	45.6	0.00055	K	MAMVIDDR	M	Oxidation (M)	0.00200000.0
3		AT5G01270.2	| Symbols: CPL2 | carboxyl-terminal domain (ctd) phosphatase-like 2 | chr5:107943-112143 REVERSE LENGTH=774	2385	87250	84	78	38	37	2984	1	0	1	483.723	965.432	2	965.431	0.0006	0	48.78	0.00027	K	MAMVIDDR	M	Oxidation (M)	0.00200000.0
3		AT5G01270.2	| Symbols: CPL2 | carboxyl-terminal domain (ctd) phosphatase-like 2 | chr5:107943-112143 REVERSE LENGTH=774	2385	87250	84	78	38	37	3940	1	0	1	515.292	1028.57	2	1028.57	0.0009	1	56.81	7.7e-05	R	IVCVKPDAK	K
3		AT5G01270.2	| Symbols: CPL2 | carboxyl-terminal domain (ctd) phosphatase-like 2 | chr5:107943-112143 REVERSE LENGTH=774	2385	87250	84	78	38	37	4136	1	0	1	523.275	1044.54	2	1044.54	0.0003	0	40.3	0.0019	K	SVVYHGDLR	L
3		AT5G01270.2	| Symbols: CPL2 | carboxyl-terminal domain (ctd) phosphatase-like 2 | chr5:107943-112143 REVERSE LENGTH=774	2385	87250	84	78	38	37	4783	1	0	1	542.25	1082.49	2	1082.49	0.0008	0	53.32	7e-05	R	DYALEMWR	L
3		AT5G01270.2	| Symbols: CPL2 | carboxyl-terminal domain (ctd) phosphatase-like 2 | chr5:107943-112143 REVERSE LENGTH=774	2385	87250	84	78	38	37	5012	1	0	1	366.214	1095.62	3	1095.62	-0.0002	0	15.82	0.14	K	YVAHVAPLAR	E
3		AT5G01270.2	| Symbols: CPL2 | carboxyl-terminal domain (ctd) phosphatase-like 2 | chr5:107943-112143 REVERSE LENGTH=774	2385	87250	84	78	38	37	5013	1	0	1	366.214	1095.62	3	1095.62	0.0001	0	54.67	2e-05	K	YVAHVAPLAR	E
3		AT5G01270.2	| Symbols: CPL2 | carboxyl-terminal domain (ctd) phosphatase-like 2 | chr5:107943-112143 REVERSE LENGTH=774	2385	87250	84	78	38	37	5014	1	0	1	548.817	1095.62	2	1095.62	0.0004	0	45.09	0.00011	K	YVAHVAPLAR	E
3		AT5G01270.2	| Symbols: CPL2 | carboxyl-terminal domain (ctd) phosphatase-like 2 | chr5:107943-112143 REVERSE LENGTH=774	2385	87250	84	78	38	37	5351	1	0	1	372.868	1115.58	3	1115.58	0	0	66.1	7.1e-06	R	IHHLSPAGER	C
3		AT5G01270.2	| Symbols: CPL2 | carboxyl-terminal domain (ctd) phosphatase-like 2 | chr5:107943-112143 REVERSE LENGTH=774	2385	87250	84	78	38	37	5352	1	0	1	558.799	1115.58	2	1115.58	0.0001	0	24.74	0.03	R	IHHLSPAGER	C
3		AT5G01270.2	| Symbols: CPL2 | carboxyl-terminal domain (ctd) phosphatase-like 2 | chr5:107943-112143 REVERSE LENGTH=774	2385	87250	84	78	38	37	5353	1	0	1	558.799	1115.58	2	1115.58	0.0007	0	34.31	0.004	R	IHHLSPAGER	C
3		AT5G01270.2	| Symbols: CPL2 | carboxyl-terminal domain (ctd) phosphatase-like 2 | chr5:107943-112143 REVERSE LENGTH=774	2385	87250	84	78	38	37	5354	1	0	1	372.869	1115.58	3	1115.58	0.0008	0	61.09	2.1e-05	R	IHHLSPAGER	C
3		AT5G01270.2	| Symbols: CPL2 | carboxyl-terminal domain (ctd) phosphatase-like 2 | chr5:107943-112143 REVERSE LENGTH=774	2385	87250	84	78	38	37	5400	1	0	1	559.798	1117.58	2	1117.58	0.0017	1	62.86	1.4e-05	R	CKLESSAPVK	S
3		AT5G01270.2	| Symbols: CPL2 | carboxyl-terminal domain (ctd) phosphatase-like 2 | chr5:107943-112143 REVERSE LENGTH=774	2385	87250	84	78	38	37	5401	1	0	1	373.538	1117.59	3	1117.59	-0.0004	1	45.81	0.00047	R	INGMSAELKR	Y
3		AT5G01270.2	| Symbols: CPL2 | carboxyl-terminal domain (ctd) phosphatase-like 2 | chr5:107943-112143 REVERSE LENGTH=774	2385	87250	84	78	38	37	5403	1	0	1	559.804	1117.59	2	1117.59	0.0019	1	46.58	0.0007	R	INGMSAELKR	Y
3		AT5G01270.2	| Symbols: CPL2 | carboxyl-terminal domain (ctd) phosphatase-like 2 | chr5:107943-112143 REVERSE LENGTH=774	2385	87250	84	78	38	37	6352	1	0	1	390.552	1168.63	3	1168.64	-0.002	1	30.77	0.014	K	LRPAWEELR	S
3		AT5G01270.2	| Symbols: CPL2 | carboxyl-terminal domain (ctd) phosphatase-like 2 | chr5:107943-112143 REVERSE LENGTH=774	2385	87250	84	78	38	37	6353	1	0	1	390.552	1168.63	3	1168.64	-0.0005	1	28.8	0.018	K	LRPAWEELR	S
3		AT5G01270.2	| Symbols: CPL2 | carboxyl-terminal domain (ctd) phosphatase-like 2 | chr5:107943-112143 REVERSE LENGTH=774	2385	87250	84	78	38	37	6354	1	0	1	390.552	1168.63	3	1168.64	-0.0005	1	36.8	0.0044	K	LRPAWEELR	S
3		AT5G01270.2	| Symbols: CPL2 | carboxyl-terminal domain (ctd) phosphatase-like 2 | chr5:107943-112143 REVERSE LENGTH=774	2385	87250	84	78	38	37	6355	1	0	1	585.325	1168.64	2	1168.64	0.0005	1	54.9	6.9e-05	K	LRPAWEELR	S
3		AT5G01270.2	| Symbols: CPL2 | carboxyl-terminal domain (ctd) phosphatase-like 2 | chr5:107943-112143 REVERSE LENGTH=774	2385	87250	84	78	38	37	6356	1	0	1	585.327	1168.64	2	1168.64	0.0042	1	37.87	0.0033	K	LRPAWEELR	S
3		AT5G01270.2	| Symbols: CPL2 | carboxyl-terminal domain (ctd) phosphatase-like 2 | chr5:107943-112143 REVERSE LENGTH=774	2385	87250	84	78	38	37	6392	1	0	1	586.786	1171.56	2	1171.56	-0.0041	1	33.19	0.0087	K	VWEDKDQPR	V
[truncated: 994 more rows]

## Sheet: CPL2-4Myc
prot_hit_num	prot_family_member	prot_acc	prot_desc	prot_score	prot_mass	prot_matches	prot_matches_sig	prot_sequences	prot_sequences_sig	pep_query	pep_rank	pep_isbold	pep_isunique	pep_exp_mz	pep_exp_mr	pep_exp_z	pep_calc_mr	pep_delta	pep_miss	pep_score	pep_expect	pep_res_before	pep_seq	pep_res_after	pep_var_mod	pep_var_mod_pos	pep_summed_mod_pos	pep_local_mod_pos
[truncated: 1,968 more rows]
