# Supplementary material for: Coupling of H3K27me3 recognition with transcriptional repression through the BAH-PHD-CPL2 complex in Arabidopsis
Source: Nat Commun. 2020 Dec 4;11:6212. doi: 10.1038/s41467-020-20089-0 (PMC7718874; doi:10.1038/s41467-020-20089-0)
Supplement: Supplementary file 5 — Supplementary Dataset 2 [file 41467_2020_20089_MOESM5_ESM.xlsx]

## Sheet: Common up-DEGs of bpc mutants
Gene id	Col-0	Col-0	aipp3-1	aipp3-1	cpl2-2	cpl2-2	aipp2-1/paipp2-1	aipp2-1/paipp2-1	aipp2-1	aipp2-1	paipp2-1	paipp2-1	clf-81	clf-81	lhp1-3	lhp1-3
AT5G66630	1.49	1.06	4.13	5.91	3.37	4.26	4.26	4.58	1.37	1.54	3.24	2.1	0.86	0.78	0.61	0.61
AT5G64810	0.4	0.58	3.08	2.04	4.26	5.32	6.41	4.96	0.55	0.6	0.9	0.82	1.6	2.07	1.42	1.61
AT5G64510	1.79	2.37	6.59	4.99	5.52	5.61	5.47	5.14	2.29	3	3.02	2.09	2.17	1.67	1.8	1.31
AT5G60900	0.5	0.95	3.58	3.4	4.7	5.24	12.9	9.54	0.85	1.3	1.12	0.59	0.85	1.09	0.3	0.45
AT5G59670	0.64	0.56	2.06	1.81	2.89	1.96	12.88	6.9	0.66	0.74	1.08	0.78	0.34	0.4	0.37	0.31
AT5G57550	0.79	0.87	1.87	3.06	2.26	2.24	9.12	8.91	1.12	1.28	1.16	1.43	6.59	6.96	0.58	0.98
AT5G54610	0.8	0.92	5.57	6.16	9.88	10.03	24.2	16.75	1.45	3.09	1.56	2.17	1.68	1.69	0.61	0.46
AT5G54190	0.25	0.22	40.3	31.47	44.38	36.22	52.64	66.82	1.13	1.59	5.72	5.97	0.7	0.47	0.58	0.25
AT5G52760	0.94	2.21	15.9	7.35	9.19	9.68	60.76	20.07	1.71	4.45	3.07	1.2	2.39	3.84	0.33	0.46
AT5G52750	2.73	4.3	25.55	10.77	16.2	12.7	25.6	28.22	4.21	8.11	6.53	3.62	9.13	9.38	4.3	4.25
AT5G52300	0.13	0.07	2.07	1.04	2.04	1.56	5.09	4.38	0.13	0.3	0.94	0.54	0.11	0.04	0.41	0.35
AT5G50790	0.96	0.8	3.69	3.99	6.13	4.77	5.36	3.16	1.07	1.04	2.38	1.88	19.12	21.83	11.13	12.13
AT5G47600	0.28	0.97	18.66	17.45	32.87	34.42	42.73	67.65	1.18	0.89	2.86	3.34	0.68	0.86	0.88	1.06
AT5G45990	0.35	0.36	1.98	2.1	2.48	1.95	3.98	2.77	0.68	0.6	1.04	0.85	0.57	0.55	0.8	0.7
AT5G45380	3.48	5	10.36	11.93	9.3	11.97	9.26	11.23	5.06	6.31	7.66	5.91	2.75	2.34	4.76	5.01
AT5G44120	0.03	0.04	2.48	7.48	4.17	23.64	38.72	80.3	0.13	0.09	26.97	7.22	0.11	0.07	0.28	0.27
AT5G42830	2.78	3.57	8.96	10.08	8.4	11.89	30.5	23.26	3.36	5.57	5.75	3.87	7.87	7.87	7.63	7.09
AT5G42530	216.24	287.47	622.75	734.49	714.59	722.95	3272.63	1215.44	295.03	323.76	419.72	409.43	162.7	209.11	83.38	80.29
AT5G41750	0.15	0.05	0.75	0.31	0.17	0.25	2.58	0.67	0.1	0.23	0.08	0.07	0.24	0.23	0.09	0.09
AT5G38240	0.27	0.36	2.07	1.62	1.97	1.86	4.82	2.59	0.61	0.66	0.9	0.68	1.13	1.02	0.37	0.4
AT5G35940	2.05	3.19	14.78	13.43	8.76	8.33	15.89	9.49	3.47	3.82	5.72	4.79	21.7	28.19	3.47	4.06
AT5G27420	2.19	2.24	22.52	9.06	7.62	7.33	4.52	14.01	3.49	3.99	3.51	5.55	7.57	6.92	4.1	3.81
AT5G25440	3.94	5.44	15.32	14.94	12.57	12.8	23.29	16.55	5.6	7.19	6.14	5.38	5.68	6.36	4.56	4.07
AT5G25260	0.52	0.86	2.75	3.05	4.74	7.76	6.54	3.88	0.96	1.63	1.73	0.26	2.02	1.43	0.52	0.27
AT5G25250	6.88	6.6	44.29	38.85	29.26	32.21	43.86	45.32	8.61	13.88	11.9	6.42	9.16	8.74	1.74	1.61
AT5G24600	0.72	0.66	2.78	2.53	3.19	3.92	6.91	4.55	0.56	0.93	1.34	0.77	1.39	1.81	0.95	0.72
AT5G24530	15.03	14.32	53.82	48.24	64.49	73.53	87.09	54.78	20.7	27.9	17.2	15.97	18.17	17.4	13.55	13.09
AT5G24210	15.21	19.97	47.4	44.36	54.59	56.87	115.58	50.2	25.62	34.94	17.3	11.88	29.25	29.43	12.92	12.38
AT5G20230	16.32	10.44	72.2	51.77	59.87	92.49	70.9	75.17	23.23	35.43	28.28	11.82	65.48	80.5	16.77	17.04
AT5G14470	0.68	0.45	5.6	6.08	6.63	8.07	8.95	6.97	1	1.38	1.51	1.73	0.74	0.23	0.66	0.84
AT5G11920	2.32	2.69	6.93	6.57	7.34	8.26	11.12	9.36	2.61	2.27	3.85	4.07	7.76	9.02	3.39	3.09
AT5G07770	3.26	3.05	7.84	8.69	7.3	8.81	11.28	7.9	3.42	4.15	4.51	4.34	1.97	1.56	2.39	2.66
AT5G03350	4.06	8.33	29.52	27.21	32.84	36.08	99.55	79.9	4.31	10.94	6.89	6.22	11.74	21.95	4	3.9
AT5G02895	0	0	0	0	0	0	0	0	0	0	0	0	0	0	0	0
AT5G02490	3.52	4.71	14.35	16.75	13.04	16.74	10.05	10.52	4.15	5.38	6.01	4.91	11.79	9.69	6.06	5.75
AT4G36880	2.01	2.65	9.81	11.51	6.77	8.03	16.66	10.03	2.07	2.84	6.07	5.29	2.09	2.02	5.13	4.27
AT4G35180	1.37	0.84	4.29	4.12	3.21	4.83	13.72	7.61	1.7	2.26	1.12	0.28	2.13	2.48	0.68	0.5
AT4G33930	0.24	0.14	3.43	2.7	6	9.31	34.44	19.02	0.32	0.21	1.24	0.62	0.29	0.07	0.22	0.29
AT4G33120	0.47	0.5	3.21	3.28	4.77	5.26	7.84	5.38	0.78	0.55	2.1	2.3	2.18	2.86	0.53	0.88
AT4G32480	11.04	17.94	37.62	32.71	36.76	31.81	52.73	37.47	16.15	20.52	24.04	19.38	64.49	63.96	35	35.96
AT4G31520	0.12	0.39	1.54	1.5	3	4.1	4.41	3.39	0.21	0.4	0.68	0.37	0.28	0.25	0.34	0.25
AT4G26200	1.3	1.89	5.94	3.96	4	6.54	15.37	10.3	1.88	1.89	2.98	1.78	8.21	6.81	5.4	5.04
AT4G25110	4.37	5.65	15.32	15.92	17.34	20.77	25.53	25.11	5.95	6.21	6.12	5.32	2.71	2.95	2.04	2.06
AT4G24340	2.69	3.1	15.16	13.69	11.4	17.81	18.6	15.59	3.44	2.22	5.91	7.77	19.46	22.49	3.95	4.39
AT4G23700	3.15	2.6	9.52	10.53	6.35	8.33	9.86	8.75	3.98	4.61	4.55	6.23	5.84	6.2	4.41	4.28
AT4G23210	1.16	1.08	3.37	4.95	2.9	5.49	4.99	3.31	1.3	2.46	1.58	1.04	5.76	4.96	1.11	1.1
AT4G23150	0.26	0.79	3.08	2.79	3.28	3.88	13.29	6.1	0.61	1.11	0.71	0.25	0.14	0.29	0.03	0.12
AT4G21380	1	1.19	3.64	3.8	3.39	5.04	7.07	5.4	1.18	1.07	1.64	1.05	2.39	2.18	0.84	0.88
AT4G18253	4.67	5.64	14.47	12.15	12.32	14.32	13.36	27.53	4.66	6.3	3.89	3.14	3.69	3.12	3.61	4.13
AT4G14365	7.07	11.65	32.38	29.52	25.05	32.96	110.86	55.27	11.87	17.43	11.44	7.12	13.87	12.99	5.17	4.23
AT4G11890	2.45	3.59	15.06	16.46	14.07	21.29	26.55	15.86	4.36	5.92	5.88	2.59	4.65	4.4	0.96	1.17
AT4G11170	0.15	0.21	1.3	1.19	0.91	1.79	6.68	2.79	0.17	0.4	0.51	0.08	0.41	0.46	0.16	0.18
AT4G10500	1.93	1.85	7.07	6.97	7.82	9.51	13.36	8.44	0.89	1.89	2.2	1.16	3.23	2.27	2.69	2.03
AT4G04490	0.84	1.36	4.32	4.01	3.88	5.1	12.51	6.99	0.7	1.31	1.63	0.71	1.07	1.33	0.36	0.41
AT4G04415	1.04	1.36	3.25	3.27	4.28	4.98	10.33	10.27	1.33	1.54	4.13	1.98	1.07	1.15	1.18	1.16
AT4G03450	0.73	0.68	3.51	4.55	2.17	3.02	14.3	7.86	0.54	0.85	0.89	0.52	0.06	0.16	0.07	0.11
AT3G61280	1.19	1.74	5.93	5.13	6.7	8.9	29.09	12.51	1.57	1.81	2.27	1.6	1.51	2.14	0.94	1.13
AT3G61190	0.94	0.84	7.53	2.28	3.87	2.94	6	5.41	1.1	1.57	1.53	1.83	5.11	5.23	1.74	0.93
AT3G60415	15.56	20.78	41.81	48.4	62.3	79.25	126.59	82.29	18.81	34.13	16.06	12.01	20.12	23.65	8.07	7.86
AT3G59480	1.83	1.91	7.05	8.79	10.64	16.36	6.82	14.18	3.17	2.04	2.67	3.94	0.92	1.28	1.5	0.5
AT3G57460	0.93	1.13	4	4.48	5.22	7.43	10.02	7.62	1.08	2.57	1.07	0.25	0.8	1.18	0.26	0.12
AT3G56710	1.17	2.15	11.82	7.58	8.94	7.01	24.35	11.84	2.67	2.74	3.26	3	2.02	2.27	1.27	1.6
AT3G56400	11.21	8.98	50.15	42.56	50.79	44.56	55.94	31.93	16.47	29.2	15	12.3	10.05	9.74	3.18	2.95
AT3G53650	0	0	0	0	0	0	0	0	0	0	0	0	0	0	0	0
AT3G50470	0.98	1.02	3.89	4.4	5.63	4.78	13.74	8.33	1.77	1.68	1.88	1.17	1.01	1.59	0.62	0.49
AT3G48850	0.41	0.8	2.53	3.72	2.45	4.15	4.24	5.34	0.44	0.76	0.91	0.82	2.39	5.14	1.4	1.42
AT3G48390	0.69	0.74	4.44	6.07	6.29	6.69	7.56	7.48	1.44	1.73	2.43	2.71	1.26	1.11	1.17	1.18
AT3G47540	4.41	4.95	11	11.23	16.17	19.77	19.62	28.91	4.81	5.66	7.29	6.84	7.77	12.85	5.38	5.11
AT3G46090	0.79	1.33	12.88	6.16	12.03	8.46	17.41	9.07	3.31	6.19	2	2.01	10.52	11.49	5.59	3.79
AT3G46080	0.59	0.98	6.74	3.9	6.33	7.16	2.85	4.14	1.25	1.63	1.65	0.4	8.21	10.16	2.53	2.87
AT3G45860	1.9	2.21	8.69	7.56	13.42	13.79	37.28	17.45	1.9	3.48	2.59	2.01	0.28	0.14	0.82	0.83
AT3G44860	1.04	1.44	4.76	5.15	2.99	6.38	6.34	23.34	0.93	1.81	1.42	0.92	35.68	40.18	1.64	1.69
AT3G44400	1.48	1.75	5.25	5.19	3.49	4.09	16.37	7.55	2.37	2.86	2.84	2.49	2.22	2.73	2.59	2.42
AT3G29000	0.64	0.88	17.65	5.37	6.34	3.31	25.92	9.5	0.96	1.6	1.58	1.79	4.77	7.04	2.78	2.48
AT3G28510	0.19	0.48	2.88	4.63	2.91	4.38	13.3	2.83	0.38	0.71	0.39	0.39	1.33	1.28	2.16	1.6
AT3G25010	0.08	0.11	0.2	0.21	0.08	0.03	0.05	0.1	0.11	0.1	0.09	0.03	0.01	0.04	0.17	0.1
AT3G22235	56.49	44.81	145.25	141.06	192.26	150.43	224.38	243.69	38.66	69.14	42.36	40.74	37.9	29.68	5.41	5.37
AT3G22231	0	0	0.06	0.06	0.18	0.12	0.2	0.16	0.06	0	0.06	0	0.05	0	0	0
AT3G21370	0.02	0	0.63	1.35	0.73	2.03	5.09	11.21	0.02	0.06	2.94	1.01	0.22	0.17	0.37	0.09
AT3G13090	0.41	0.41	1.96	1.76	3.07	4.05	4.05	3.19	0.52	0.46	1.12	1.06	0.67	0.51	0.61	0.77
AT3G12580	20.6	23.16	75.81	88.9	62.88	70.66	68.93	63.15	20.4	24.51	53.38	48.33	23.25	20.8	25.82	27.54
AT3G12220	0.52	0.49	1.98	2.99	3.1	3.16	4.52	3.11	0.28	0.75	0.52	0.57	0.53	0.68	0.22	0.35
AT3G11010	3.16	4.5	10.71	9.92	10.75	12.93	66.95	29.71	3.87	5.88	5.3	3.89	2.38	1.99	2.47	2.49
AT3G08870	0.38	0.59	1.52	2.19	1.51	2.09	3.69	2.42	0.6	0.84	0.84	0.69	1.33	1.44	0.77	0.71
AT3G05995	0.08	0.23	1.47	1.42	2.68	3.33	5.52	2.41	0.34	0.46	0.4	0.2	0.21	0.18	0.31	0.15
AT2G46430	3.1	4.46	9.66	10.85	8.55	10.68	24.26	17.14	4.25	5.23	5.75	4.38	7.84	8.51	4.42	4.84
AT2G43570	7.51	5.69	21.15	16.16	51.98	67.57	35.75	51.22	8.08	10.51	14.37	9.69	15.77	21.42	10.3	9.91
AT2G41470	0.06	0.17	3.24	2.95	5.24	3.69	12.2	11.2	0.13	0.08	0.36	0.15	0.11	0.36	0.15	0.06
AT2G41105	0	0	0	0	0	0	0	0	0	0	0	0	0	0	0	0
AT2G40750	2.51	1.84	10.93	10.8	13.95	11.32	26.94	11.4	2.61	3.91	2.43	2.38	3.01	2.73	1.31	1.2
AT2G39310	64.99	53.55	183.88	216.52	201.47	286.68	254.94	222.35	64.77	69.8	181.65	216.38	143.64	113.48	116.62	113.64
AT2G39210	8.95	12.1	24.61	25.27	20.82	26.59	45.03	30.97	12.07	16.5	13.14	10.89	14.51	16.16	7.43	6.65
AT2G35980	1.83	1.04	9.8	8.91	4.74	8.78	6.47	7.55	1.6	1.72	3.79	3.13	6.59	8.76	1.72	1.83
AT2G31880	16.46	22.73	68.17	51.5	53	61.12	77.73	94.4	20.51	26.82	26.46	19.48	31.84	29.01	20.63	19.92
AT2G30750	2.19	2.52	7.57	12.32	5.23	8.97	16.33	11.02	2.81	3	3.43	2.1	24.27	28.92	6.02	5.51
AT2G28400	2.08	3.51	10.03	10.17	8.58	9.5	8.28	11.3	4.16	5.35	6.67	5.35	9.04	12.83	3.94	3.44
AT2G27660	3.03	3.76	8.52	7.93	7.03	10.08	14.32	12.66	4.95	4.33	3.67	3.52	4.94	4.44	4.17	4.46
AT2G20142	0	0	0.02	0.02	0	0	0.1	0.01	0	0	0	0	0	0	0	0
AT2G18690	9.55	8.11	34.69	32.18	17.26	23.24	46.19	19.59	8.26	12.23	11.52	5.68	10.55	13.97	3.12	3.22
AT2G18660	0.99	2.29	8.52	6.77	6.82	11.93	12.76	10.03	1.51	2.59	1.12	0.42	1.43	1.9	0.48	0.34
AT2G17040	1.7	2.87	12.85	6.51	12.62	11.14	23.31	14.14	2.67	5.23	4.08	1.8	4.97	4.67	2.9	2.51
AT2G14610	14.36	28.04	98.54	81.68	341.67	330.33	474.11	728.14	59.33	26.72	15.28	2.29	83.69	151.59	31.65	32.99
AT2G14560	4.08	8.66	33.22	33.42	31.49	35.41	56.61	64.74	6.03	12.33	4.88	3.65	12.99	16.7	4.4	4.08
AT2G13810	0.39	0.36	2.26	2.06	4.55	5.52	4.05	3.55	0.27	0.94	0.62	0.31	0.82	0.94	0.16	0.08
AT2G02930	1.12	0.66	3.86	4.09	3.72	4.57	4.73	4.45	1.56	1.72	2.34	1.37	0.51	0.16	0.67	0.36
AT1G80840	2.66	3.29	37.88	14.05	12.15	10.84	57.96	25.32	4.73	8.04	6.62	4.75	11.72	15.39	3.88	3.2
AT1G78410	0.7	0.34	6.03	1.55	2.83	2.54	6.53	5.54	1.05	1.8	1.04	0.86	2.14	3.4	1.14	0.77
AT1G76960	2.99	6.81	17.28	16.88	16.25	20.05	24.26	31.11	6.05	10.52	5.86	4.34	5.36	5.18	2.22	1.14
AT1G74870	0.34	0.43	2.47	2.29	12.34	12.82	19.74	8.95	0.92	0.72	0.93	0.73	0.42	0.28	0.35	0.47
AT1G73805	1.78	2.01	10.86	7.68	11.07	12.73	52.96	18.35	1.89	2.99	2.51	1.72	3.9	3.59	0.66	0.58
AT1G72930	2.72	4.78	8.53	7.85	9.15	8.2	17.05	20.95	4.46	5.34	5.73	4.89	11.47	11.35	9.25	8.5
AT1G72910	1.7	1.23	14.42	5.88	8.98	5.13	17.98	11.31	2.86	3.05	5.1	5.03	6.37	5.79	2.82	2.25
AT1G72060	0	0.06	0.31	0.35	0.25	0.18	0	0.29	0.13	0.05	0.06	0.18	0.23	0.62	0.2	0.23
AT1G71890	0.19	0.46	3.73	2.46	11.17	10.19	12.83	24.91	0.77	0.92	1.71	1.68	1.29	1.08	1.32	1.35
AT1G67980	0.63	0.18	6.38	4.56	10.42	12.81	6.8	9.98	1.09	1.04	2.71	1.6	0.78	0.63	0.49	0.22
AT1G67370	0.52	0.76	3.97	4.39	12.83	15.33	22.85	12.64	0.85	0.99	1.46	1.53	0.44	0.56	1.17	0.74
AT1G63530	2.18	3.48	7.71	6.83	7.19	6.65	8.07	7.61	2.99	3	3.54	3.9	3.63	3.03	3.64	3.36
AT1G62290	2.32	3.86	8.96	9.73	10.51	11.46	11.57	15.33	2.79	3.25	6	6.77	3.94	3.39	3.16	3.01
AT1G57630	0.07	0	0	0	0	0	0	0	0	0	0	0	0	0	0	0
AT1G52690	0.57	0.81	4.22	2.68	7.95	4.35	16.9	9.5	0.41	0.84	1.92	1.79	1.24	0.91	1.35	1.34
AT1G52100	2.8	2.5	13.17	12.65	28.76	31.37	38.46	46.33	5.44	4.59	23.11	25.09	17.46	15.58	19.84	20
AT1G51270	4.46	4.43	10.73	13.15	10.18	10.16	15.62	15.39	4.61	4.74	6.5	5.61	12.08	12.31	8.72	8.63
AT1G35710	5.37	8.28	29.85	27.89	27.55	33.19	140.26	61.08	7.96	15.57	10.39	5.99	4.21	4.75	4.64	4.41
AT1G35230	1.78	2.67	6.91	7.85	15.46	19.63	11.52	13.92	2.77	5.06	4.69	1.77	10.18	9.8	1.75	1.43
AT1G35210	0.98	0.93	14.03	5.1	5.49	3.14	6.34	7.81	1.58	2.96	2.93	3.69	1.02	1.2	0.88	0.42
AT1G33960	1.93	4.38	11.76	13.06	25.42	31.68	36.44	14.44	4.12	15.38	7.65	2.92	12.13	14.51	0.92	0.64
AT1G33720	1.18	1.28	3.12	3.48	4.24	4.68	13.15	5.05	1.3	2.08	1.63	1.53	3.91	3.56	4.51	3.88
AT1G32960	0.52	0.55	4.9	4.18	4.33	7.04	11.43	9.13	0.43	0.47	0.84	0.61	1.81	1.45	0.18	0.24
AT1G30370	1.26	1.28	13.49	4.96	3.48	3.84	8.38	5.52	1.86	3.04	2.53	2.32	1.35	1.09	0.64	0.59
AT1G28480	0.57	0.15	5.89	4.04	3.29	5.81	5	8.43	0.79	1.31	0.87	0.93	6.08	7.3	1.75	2.08
AT1G27730	3.27	5.2	80.65	27.96	27.78	14.74	22.93	26.53	14.01	14.5	15.78	19.7	16.29	14.37	5.26	6.35
AT1G26420	0.62	1.07	4.42	4.02	3.51	6.09	9.72	7.47	1.18	1.61	1.99	0.86	1.71	2.35	1.05	0.78
AT1G26390	0.79	0.44	4.22	1.81	2	4.27	3.22	2.63	0.71	0.43	0.58	0.53	6.53	6.08	0.83	0.83
AT1G26380	0.87	0.55	7.79	5.61	3.58	4.93	26.55	17.53	1.3	1.88	3.04	1.89	2.98	5.93	0.91	0.8
AT1G24147	1.45	1.09	11.16	9.26	9.59	8.09	42.58	28.97	2.3	3.6	2.53	2.4	6.17	6.92	1.5	1.3
AT1G24145	0.68	1.94	7.13	4.63	5.42	5.53	15.5	11.71	1.27	3.2	2.09	1.31	4.92	4.53	1.37	1.51
AT1G23840	0.45	0.72	2.81	2.5	2.4	3.66	9.05	5	0.79	1.42	0.86	0.69	0.67	0.73	0.47	0.67
AT1G21240	0.82	1.42	6.02	3.93	4.04	6.67	11.04	8.2	0.91	1.65	1.33	0.43	0.35	0.58	0.03	0.08
AT1G21120	0.26	0.25	1.91	1.13	0.84	1.1	1.32	3.14	0.26	0.19	0.58	0.37	0.88	1.19	1.49	1.03
AT1G21100	2.4	2.05	10.18	9.28	8.61	11.45	14.56	11.02	3.95	3.4	4.88	6.15	9.12	6.6	3.3	3.5
AT1G19960	3.55	4.53	9.26	11.78	11.09	12.27	15.79	17.09	3.75	4.87	5.13	4.63	4.67	5.36	3.32	2.72
AT1G19250	0.37	0.83	4.97	6.3	6.23	11.45	5.12	7.75	0.54	1.3	2.68	0.61	0.39	0.75	0.31	0.59
AT1G18830	0.03	0.06	2.4	3.25	16.13	15.71	33.21	22.93	0.14	0.21	0.74	0.83	0.1	0.08	0.18	0.31
AT1G16110	1.5	1.53	4.82	5	4.66	4.85	11.31	6.9	1.59	2.59	2.85	2.04	2.89	3.07	1.98	1.97
AT1G15520	1.76	1.23	4.93	3.68	5.06	7.38	5.32	7.48	2.02	2.77	1.64	0.9	3.38	7.47	1.15	0.97
AT1G15460	1.08	0.78	4.29	3.76	2.32	3.93	2.42	3.46	1.3	1.22	1.6	2.32	0.81	0.67	1.08	1.06
AT1G15010	4.52	3.13	9.6	11.86	12.81	17.1	15.32	12.81	3.13	5.57	3.79	3.64	7.09	6.84	2	0.97
AT1G14880	1.79	1.77	33.96	38.65	41	53.86	42.57	39.06	3.19	7.04	8.41	0.81	1.46	0.48	0.08	0.45
AT1G10340	1.35	2.52	9.12	7.89	8.63	10.59	12.64	10.19	2.33	3.22	2.21	2.11	1.8	1.47	0.81	0.53
AT1G09932	4.82	4.06	10.31	11.64	8.76	12.57	24.04	9.63	5.18	5.85	2.87	2.66	3.46	3.66	2.84	2.71
AT1G05675	0	0	0	0	0	0	0	0	0	0	0	0	0	0	0	0
AT1G02930	56.16	80.69	182.25	159.12	150.8	190.6	164.18	169.2	106.71	131.3	73.57	38	169.19	210.37	38.23	36.13
AT1G02920	7.83	9.84	25.61	20.46	22.18	25.32	25.76	31.92	10.69	13	11.65	7	18.83	18.91	5.56	5.64
AT1G01680	0.14	0.53	2.23	2.51	4.59	3.75	7.61	2.84	0.14	1.1	0.95	0.45	1.52	1.01	0.31	0.06
AT1G01560	0.4	0.83	4.15	2.97	2.67	3.99	14.42	11.26	0.51	1.32	1.01	0.39	3.7	3.96	0.6	0.63
