# Supplementary material for: Coupling of H3K27me3 recognition with transcriptional repression through the BAH-PHD-CPL2 complex in Arabidopsis
Source: Nat Commun. 2020 Dec 4;11:6212. doi: 10.1038/s41467-020-20089-0 (PMC7718874; doi:10.1038/s41467-020-20089-0)
Supplement: Supplementary file 7 — Source Data [file 41467_2020_20089_MOESM7_ESM.xlsx]

## Sheet: Figure 1
Figure 1d

## Sheet: Figure 2
Figure 2c
Rosette leaves (LD)							Rosette leaves (SD)
Col-0	aipp3	cpl2	aipp2	paipp2	aipp2/paipp2		Col-0	aipp3	cpl2	aipp2	paipp2	aipp2/paipp2
10	10	9	10	12	9		41	10	15	39	11	7
11	10	9	9	10	9		47	10	11	47	14	14
10	9	8	10	9	9		49	10	19	40	13	7
11	9	8	10	11	9		48	11	9	45	11	13
10	9	9	11	10	8		49	14	7	41	40	9
12	9	9	9	11	9		44	19	9	42	12	9
12	9	9	9	10	8		47	18	13	35	35	10
10	8	8	11	11	9		41	11	16	38	41	8
12	10	9	10	12	9		50	12	17	18	36	12
10	9	9	9	10	8		59	20	10	40	33	18
12	9	9	10	11	9		48	11	8	13	11	8
12	9	9	11	12	9		44	20	8	35	32	8
12	9	8	10	11	9		54	22	10	47	13	16
12	9	8	11	11	8		55	10	12	40	40	12
11	9	9	12	12	8		57	21	17			18
Figure 2d
Rosette leaves (LD)
Col-0	aipp3-1	aipp2-1paipp2-1	cpl2-2	aipp3-1aipp2-1paipp2-1	aipp3-1cpl2-2	aipp2-1paipp2-1cpl2-2
17	9	8	7	8	7	7
17	9	8	9	7	9	8
14	9	8	8	7	7	7
12	9	7	8	7	8	8
12	9	7	8	7	7	7
12	7	7	9	8	8	8
15	9	8	8	8	8	9
15	7	7	9	8	7	8
15	8	8	8	7	8	7
14	8	7	8	8	7	8
13	9	8	8	8	8	7
13	9	8	8	7	8	8
12	8	8	7	8	8	8
14	8	7	8	8	7	7
15	8	9	8	8	8	7
Figure 2f
	Col-0			aipp3			aipp2paipp2			cpl2
FT	Repeat 1	Repeat 2	Repeat 3	Repeat 1	Repeat 2	Repeat 3	Repeat 1	Repeat 2	Repeat 3	Repeat 1	Repeat 2	Repeat 3
0h	0.000361283	0.000267426	0.000275384	0.00209147	0.00217975	0.00202939	0.00365422	0.00402438	0.00409816	0.00206219	0.00198696	0.00111596
4h	0.000753667	0.000919519	0.000878073	0.0118969	0.0131467	0.0136776	0.0151301	0.013731	0.0142427	0.0061002	0.00658891	0.00632459
8h	0.00145855	0.00158809	0.00166612	0.00392317	0.00340318	0.00346694	0.00690901	0.00754307	0.00787731	0.00918112	0.0102111	0.0104921
12h	0.00369281	0.00377668	0.00348094	0.00735896	0.00879913	0.00907015	0.0174023	0.0172229	0.0136136	0.0156011	0.0161516	0.0142566
16h	0.00906103	0.00887742	0.00950145	0.0262973	0.0245555	0.0211148	0.0230329	0.0208416	0.0239851	0.0202591	0.0189132	0.0216823
20h	0.00225682	0.00196747	0.0020592	0.0127426	0.0115341	0.0129212	0.0190608	0.0196413	0.0188785	0.00973511	0.00918336	0.00901652
24h	0.000572651	0.000621594	0.000525993	0.0047625	0.00483889	0.00514886	0.00335286	0.00335478	0.00341267	0.00418998	0.00385452	0.00482239
Figure 2g
Rosette leaves (LD)
Col-0	flc	aipp3-1	aipp3-1/flc	cpl2	cpl2/flc	aipp2/paipp2	aipp2paipp2/flc
13	12	8	8	8	9	7	7
13	12	9	8	8	8	8	8
12	11	7	8	7	9	8	8
14	9	10	10	9	10	10	7
14	11	10	8	8	9	8	10
13	10	8	8	7	9	9	8
13	12	10	8	8	10	8	7
13	11	8	8	7	10	8	8
12	13	10	9	9	7	8	8
13	12	10	8	9	8	8	9
13	12	8	9	7	9	9	8
13	12	10	8	8	9	9	8
13	9	8	9	8	9	9	8
13	9	8	8	9	8	9	8
12	12	9	10	8	9	9	7
Figure 2h
Rosette leaves (LD)
Col-0	ft	aipp3	aipp3/ft	cpl2	cpl2/ft	aipp2/paipp2	aipp2/paipp2/ft
17	37	7	44	7	46	8	38
10	41	9	40	7	44	8	40
11	37	10	38	9	44	8	40
11	41	8	40	7	41	7	39
13	43	8	44	7	45	7	42
13	44	8	45	8	47	8	39
12	45	8	46	9	44	7	39
11	41	9	36	9	47	8	42
12	43	7	43	8	48	9	40
12	43	9	42	7	47	7	41
11	45	7	38	8	43	8	42
13	42	9	41	9	43	7	41
13	38	9	43	8	44	8	40
15	42	9	44	7	48	8	41
10	47	7	42	8	46	7	43

## Sheet: Figure 3
Figure 3b

## Sheet: Figure 4
Figure 4g
	Col-0			aipp3			cpl2			aipp2/paipp2
K27me3	Repeat 1	Repeat 2	Repeat 3	Repeat 1	Repeat 2	Repeat 3	Repeat 1	Repeat 2	Repeat 3	Repeat 1	Repeat 2	Repeat 3
AGO5a	0.0448	0.0458	0.0486	0.0692	0.0676	0.0641	0.061	0.0627	0.069	0.0723	0.074	0.0665
AGO5b	0.5365	0.5071	0.5161	0.6118	0.5747	0.6383	0.4723	0.5176	0.5211	0.6256	0.6675	0.5683
AGO5c	0.0243	0.0257	0.0243	0.022	0.0221	0.025	0.0049	0.005	0.005	0.0216	0.02	0.02
AGO5d	0.0022	0.0029	0.0028	0.0034	0.003	0.0025	0.0028	0.0034	0.0029	0.0034	0.0031	0.003
SUC5a	0.0106	0.0113	0.0112	0.0109	0.0172	0.0124	0.0098	0.0124	0.0116	0.0136	0.0126	0.0133
SUC5b	0.2089	0.2194	0.2068	0.1995	0.1836	0.1934	0.152	0.1537	0.1649	0.2267	0.2063	0.2271
SUC5c	0.129	0.1288	0.1188	0.1238	0.1277	0.1339	0.0934	0.0886	0.0909	0.1301	0.1291	0.122
SUC5d	0.0027	0.0033	0.0026	0.0048	0.0052	0.0045	0.0017	0.003	0.0025	0.0027	0.0035	0.0022
FTa	0.0848	0.0799	0.0911	0.0683	0.0693	0.0756	0.1202	0.1236	0.131	0.0865	0.1035	0.0883
FTb	0.0701	0.0672	0.0747	0.0639	0.067	0.0671	0.1062	0.1133	0.0933	0.0868	0.084	0.0874
FTc	0.3935	0.3572	0.3877	0.3617	0.3506	0.3418	0.4215	0.4187	0.4187	0.3597	0.3666	0.3522
FTd	0.1901	0.2139	0.1912	0.176	0.1828	0.1656	0.197	0.1844	0.1918	0.1658	0.1807	0.1806
Figure 4h
	Col-0			aipp3			cpl2			aipp2paipp2
K4me3	Repeat 1	Repeat 2	Repeat 3	Repeat 1	Repeat 2	Repeat 3	Repeat 1	Repeat 2	Repeat 3	Repeat 1	Repeat 2	Repeat 3
AGO5a	0.0132	0.0151	0.0145	0.0093	0.012	0.0118	0.0196	0.0154	0.0189	0.0201	0.0202	0.0235
AGO5b	0.5091	0.4897	0.4996	0.463	0.432	0.4666	0.6041	0.562	0.6197	0.3885	0.4361	0.4191
AGO5c	0.0794	0.0731	0.0796	0.0626	0.0624	0.0621	0.0455	0.0458	0.045	0.0517	0.0478	0.0557
AGO5d	1.4759	1.4576	1.4449	1.3699	1.4577	1.3794	1.8303	1.8723	1.8301	1.4672	1.4526	1.459
SUC5a	0.0195	0.0287	0.0271	0.0165	0.016	0.0167	0.0223	0.0255	0.0286	0.0343	0.0395	0.0413
SUC5b	0.5493	0.5985	0.577	0.7678	0.7029	0.7451	1.0534	1.0805	1.0663	0.8033	0.7427	0.7333
SUC5c	0.2011	0.1921	0.2014	0.4268	0.3996	0.3848	0.8251	0.7622	0.8627	0.666	0.6177	0.6286
SUC5d	1.568	1.4684	1.5337	1.6083	1.481	1.5408	2.2305	2.0337	1.8761	1.7982	1.6176	1.6195
FTa	0.0097	0.0134	0.012	0.0084	0.0105	0.0098	0.0163	0.0175	0.0178	0.0193	0.0184	0.0167
FTb	0.029	0.0295	0.0288	0.0542	0.0498	0.0521	0.0743	0.0831	0.0864	0.0688	0.0705	0.0715
FTc	0.0266	0.0261	0.0294	0.0265	0.0244	0.0251	0.0392	0.0342	0.0353	0.0344	0.0335	0.0373
FTd	0.011	0.0101	0.01	0.0089	0.0088	0.0103	0.0141	0.0145	0.0138	0.0163	0.0147	0.015

## Sheet: Figure 5
Figure 5a
	Col-0			AIPP3-4Myc			AIPP2-4Myc
anti-Myc	Repeat 1	Repeat 2	Repeat 3	Repeat 1	Repeat 2	Repeat 3	Repeat 1	Repeat 2	Repeat 3
AGO5a	0.87	1.04	1.09	1.26	1.24	1.31	0.67	0.89	1.11
AGO5b	0.88	1.11	1.01	3.49	2.51	3.31	2.37	3.18	3.11
AGO5c	0.93	0.73	1.34	1.04	1.19	0.97	1.07	0.65	0.96
SUC5e	0.93	1.18	0.88	1.59	1.44	1.23	1.04	0.92	1.59
SUC5a	1.01	0.98	1.01	7.54	6.69	6.47	5.44	5.25	5.59
SUC5b	0.92	0.95	1.13	3.8	4.68	4.94	3.02	3.72	3.04
SUC5f	0.71	1.06	1.23	0.87	0.73	0.72	0.9	0.93	0.77
FTa	0.63	0.99	1.39	1.18	1.14	1.33	0.64	0.81	0.56
FTb	0.98	0.95	1.07	2.37	2.08	2.11	1.71	1.76	1.85
FTc	0.92	0.89	1.19	1.63	1.29	1.49	1.65	1.32	1.46
FTd	1.09	0.95	0.97	0.99	1.05	1.04	0.78	1.14	0.71
	Col-0			PAIPP2-3Flag
anti-Myc	Repeat 1	Repeat 2	Repeat 3	Repeat 1	Repeat 2	Repeat 3
AGO5a	1.13	0.96	0.91	1.26	1	1.2
AGO5b	1.23	0.89	0.88	2.18	2.21	2.75
AGO5c	1.13	1.14	0.74	1.07	0.96	1.1
SUC5e	0.66	0.78	1.56	1.2	1.33	0.83
SUC5a	0.72	1.36	0.92	2.42	2.81	2.82
SUC5b	0.83	1.31	0.86	1.35	1.76	1.71
SUC5f	0.83	1.02	1.16	0.87	0.95	0.83
FTa	1.11	0.99	0.9	1.24	1.11	1.01
FTb	0.84	0.75	1.41	2.01	1.64	2.33
FTc	0.98	1.01	1.02	2.35	2.45	1.95
FTd	1.11	0.78	1.12	1.45	1.15	1.29

## Sheet: Figure 6
Figure 6b
Rosette leaves (LD)
Col-0	aipp3-1	aipp3-1/AIPP3-4myc	aipp3-1/170-4myc #1	aipp3-1/170-4myc #2	aipp3-1/170149170-4myc #1	aipp3-1/170149170-4myc #3
10	10	12	8	10	9	9
11	8	12	9	9	10	10
11	10	11	9	11	10	9
10	9	10	9	9	11	9
12	9	11	9	10	10	10
11	9	11	8	11	9	10
12	9	11	10	10	9	9
11	9	10	8	10	8	8
13	8	12	10	10	10	9
11	10	11	9	10	9	9
10	9	12	10	11	9	8
11	10	11	10	8	10	10
10	10	12	10	8	10	9
11	9	11	9	10	10	9
11	9	13	9	8	9	8
Figure 6c
Figure 6d
	Col-0			aipp3			aipp3/AIPP3-4MYC			aipp3/AIPP3(W170A)-4MYC #1			aipp3/AIPP3(W170A)-4MYC #2
	Repeat 1	Repeat 2	Repeat 3	Repeat 1	Repeat 2	Repeat 3	Repeat 1	Repeat 2	Repeat 3	Repeat 1	Repeat 2	Repeat 3	Repeat 1	Repeat 2	Repeat 3
FT	0.766	1.119	1.114	3.893	3.1	3.198	1.298	1.199	1.346	6.608	5.353	5.658	5.377	4.699	4.443
SUC5	1.011	1.025	0.964	6.073	6.363	6.512	1.501	1.354	1.494	6.14	6.482	6.883	7.894	7.721	8.375
AGO5	0.851	1.067	1.082	2.929	3.276	3.434	0.838	0.875	0.727	4.416	4.044	4.331	4.155	4.48	4.858
Figure 6e
	Col-0			AIPP3-4Myc			aipp3/AIPP3(W170A)-4MYC
anti-Myc	Repeat 1	Repeat 2	Repeat 3	Repeat 1	Repeat 2	Repeat 3	Repeat 1	Repeat 2	Repeat 3
SUC5a	1.079	1.163	0.778	0.764	1.036	1.251	0.872	0.932	1.187
SUC5b	1.113	0.671	1.216	2.015	2.333	2.06	1.332	1.14	1.068
SUC5f	1.046	0.903	1.051	0.667	0.711	0.713	0.736	0.636	0.486
AGO5a	1.172	1.023	0.805	1.513	1.267	1.213	0.765	0.883	0.996
AGO5b	1.29	1.028	0.651	2.162	1.868	2.136	1.142	1.051	0.937
AGO5c	0.924	1.139	0.937	0.866	0.895	0.655	1.193	1.015	1.076
FT-a	1.021	0.775	1.204	0.723	0.902	1.174	0.881	1.256	1.011
FT-b	1.123	0.967	0.91	1.767	1.325	1.513	0.649	0.733	0.768
FT-c	0.988	1.07	0.942	1.999	1.721	1.571	1.03	1.112	1.032

## Sheet: Figure 7
Figure 7b
	Col-0			aipp3			aipp2paipp2			cpl2
anti-PolII ser5P	Repeat 1	Repeat 2	Repeat 3	Repeat 1	Repeat 2	Repeat 3	Repeat 1	Repeat 2	Repeat 3	Repeat 1	Repeat 2	Repeat 3
AGO5e	0.0461	0.0521	0.0514	0.0749	0.0668	0.063	0.0855	0.0825	0.109	0.0874	0.0715	0.0867
AGO5f	0.0803	0.0784	0.0914	0.1331	0.1032	0.1465	0.1625	0.1855	0.1913	0.1348	0.1593	0.158
AGO5g	0.0752	0.0634	0.0894	0.09	0.0975	0.117	0.1294	0.1195	0.1561	0.1545	0.1256	0.1207
AGO5h	0.1381	0.1374	0.1266	0.16	0.1456	0.1333	0.1602	0.1615	0.1725	0.1561	0.1412	0.1376
SUC5b	0.1384	0.1387	0.1175	0.2427	0.1841	0.2223	0.3305	0.3029	0.3278	0.3744	0.439	0.4392
SUC5c	0.1013	0.0779	0.0813	0.1635	0.1343	0.1537	0.3135	0.3316	0.2804	0.4125	0.4152	0.422
SUC5f	0.0589	0.096	0.1162	0.1473	0.1496	0.1311	0.279	0.263	0.2618	0.4326	0.4002	0.3947
SUC5g	0.253	0.2448	0.2218	0.2965	0.2834	0.2437	0.2478	0.2255	0.2144	0.3095	0.2991	0.3105
FT-e	0.0474	0.0491	0.0375	0.0952	0.1147	0.094	0.1008	0.1034	0.1062	0.0697	0.0544	0.0698
FT-c	0.0408	0.0478	0.0439	0.0878	0.0877	0.0692	0.0751	0.0976	0.0691	0.0821	0.0675	0.0625
Figure 7c
	Col-0 mock			aipp3 mock			aipp2/paipp2 mock			cpl2 mock			Col-0 FLA			aipp3 FLA			aipp2/paipp2 FLA			cpl2 FLA
NRO-qPCR	Repeat 1	Repeat 2	Repeat 3	Repeat 1	Repeat 2	Repeat 3	Repeat 1	Repeat 2	Repeat 3	Repeat 1	Repeat 2	Repeat 3	Repeat 1	Repeat 2	Repeat 3	Repeat 1	Repeat 2	Repeat 3	Repeat 1	Repeat 2	Repeat 3	Repeat 1	Repeat 2	Repeat 3
AGO5	N/A	N/A	N/A	2.2e-05	2.5e-05	2.33149e-05	6.4e-05	6.6e-05	8e-05	2.8e-05	2.8e-05	3.2e-05	N/A	N/A	N/A	N/A	N/A	N/A	1.35e-07	N/A	2.05e-06	1.31e-06	5.33e-07	N/A
AT2G27900	0.00027	0.000294	0.000275	0.000276	0.000246	0.00028	0.000282	0.000249	0.000271	0.000329	0.000238	0.000214	4.5e-05	1.8e-05	4.7e-05	1.5e-05	5e-05	7.2e-05	3.1e-05	2.6e-05	2.3e-05	1.6e-05	2.7e-05	1.1e-05
SUC5	2.4e-05	2.5e-05	8e-06	7.3e-05	0.000117	6.3e-05	0.000141	0.000179	0.000212	0.000107	8.6e-05	0.000112	2e-06	1.2e-05	5e-06	2e-06	2e-06	1e-06	1.1e-05	1.2e-05		1e-05	7e-06	8e-06
AT1G71900	0.000103	0.00015	0.000112	0.000125	0.000153	0.000157	0.000153	0.00014	0.000125	0.000169	0.000129	0.000117	2e-05	1.6e-05	2e-06	1.1e-05	1e-05	1e-05	1e-05	1.3e-05		2e-06	2e-06
FT	6e-06	1e-05	6e-06	2.1e-05	1.5e-05	1.6e-05	3e-05	1.4e-05	1.9e-05	1.2e-05	1e-05	1.5e-05	2e-06	2e-06		3e-06	1e-06		5e-06	4e-06		1e-06	2e-06	1e-06
Figure 7d
	Col-0			CPL2-GFP			CPL2-GFP/aipp3-1			CPL2-GFP/aipp2/paipp2
anti-GFP	Repeat 1	Repeat 2	Repeat 3	Repeat 1	Repeat 2	Repeat 3	Repeat 1	Repeat 2	Repeat 3	Repeat 1	Repeat 2	Repeat 3
AGO5a	1.102	0.922	0.976	1.356	1.438	1.336	0.873	0.948	0.913	0.778	1.261	0.849
AGO5b	0.748	1.13	1.122	3.031	2.322	2.736	0.965	0.836	0.961	0.83	0.822	0.598
AGO5c	1.018	1.146	0.836	0.89	0.793	0.98	0.957	0.584	0.594	0.895	0.681	0.796
SUC5a	0.721	1.308	0.971	1.018	1.152	1.098	1.246	1.316	1.467	1.229	1.218	0.64
SUC5b	0.931	1.435	0.634	3.31	2.922	3.251	1.133	1.082	0.937	1.013	0.963	1.411
SUC5f	1.103	0.889	1.008	1.119	0.989	0.666	1.197	1.011	1.133	1.142	1.03	1.346
FTb	1.114	1.079	0.807	1.543	1.532	1.42	1.071	1.009	1.381	1.012	0.774	1.227
FTc	0.915	1.191	0.894	1.682	1.552	1.406	1.479	1.104	1.173	1.446	0.955	0.582
FTd	1.039	1.088	0.873	1.052	1.061	0.754	1.045	1.326	1.186	0.885	1.238	0.901

## Sheet: Supplementary Figure 10
Supplementary figure 10a
Supplementary figure 10c
	Col-0			aipp3			aipp2/paipp2			cpl2
NRO-qPCR	Repeat 1	Repeat 2	Repeat 3	Repeat 1	Repeat 2	Repeat 3	Repeat 1	Repeat 2	Repeat 3	Repeat 1	Repeat 2	Repeat 3
AT2G43570	1.61	0.606	0.784	2.376	2.598	2.386	9.385	10.237	9.954	5.668	3.212	4.034
AT3G59480	0.866	0.681	1.453	2.241	4.147	3.215	5.57	6.675	7.457	5.443	4.585	4.966
AT3G53650	0.993	0.943	1.064	2.66	2.693	2.573	8.827	7.377	5.182	4.586	5.605	3.595
Supplementary figure 10d
	Col-0			aipp3			aipp2/paipp2			cpl2
anti-H3K27m3	Repeat 1	Repeat 2	Repeat 3	Repeat 1	Repeat 2	Repeat 3	Repeat 1	Repeat 2	Repeat 3	Repeat 1	Repeat 2	Repeat 3
AT2G43570	0.444	0.484	0.463	0.414	0.431	0.426	0.491	0.513	0.481	0.422	0.418	0.436
AT3G59480	0.05	0.051	0.053	0.04	0.039	0.043	0.057	0.044	0.053	0.044	0.039	0.042
AT3G53650	0.191	0.192	0.177	0.026	0.029	0.023	0.021	0.018	0.018	0.03	0.027	0.028
ACT7	0.005	0.003	0.004	0.004	0.004	0.003	0.003	0.005	0.003	0.005	0.004	0.004

## Sheet: Supplementary Figure 12
Supplementary figure 12a
	Col-0			aipp3			aipp2paipp2			cpl2					Col-0			aipp3			aipp2paipp2			cpl2
ab817	Repeat 1	Repeat 2	Repeat 3	Repeat 1	Repeat 2	Repeat 3	Repeat 1	Repeat 2	Repeat 3	Repeat 1	Repeat 2	Repeat 3		anti-PolII ser2P	Repeat 1	Repeat 2	Repeat 3	Repeat 1	Repeat 2	Repeat 3	Repeat 1	Repeat 2	Repeat 3	Repeat 1	Repeat 2	Repeat 3
AGO5e	0.0217	0.0221	0.0246	0.0403	0.0339	0.0489	0.0383	0.0382	0.0541	0.0418	0.0336	0.0285		AGO5e	0.0584	0.0302	0.0489	0.0667	0.0386	0.0687	0.0784	0.0708	0.0764	0.0574	0.037	0.0537
AGO5f	0.0246	0.0164	0.0128	0.0296	0.0252	0.0202	0.0238	0.0222	0.0224	0.0245	0.0201	0.0236		AGO5f	0.0922	0.0995	0.0947	0.1241	0.1418	0.1479	0.126	0.1097	0.1258	0.1101	0.121	0.1165
AGO5g	0.021	0.0276	0.0215	0.0156	0.0155	0.029	0.0245	0.0235	0.0193	0.0261	0.0201	0.0201		AGO5g	0.0922	0.0683	0.083	0.1532	0.1146	0.1211	0.1256	0.1126	0.1015	0.0899	0.088	0.1012
AGO5h	0.0235	0.0344	0.0427	0.0333	0.0196	0.0255	0.0238	0.0225	0.0256	0.024	0.0207	0.0212		AGO5h	0.3559	0.2991	0.3277	0.3006	0.2267	0.2166	0.2857	0.2574	0.3235	0.2582	0.3105	0.3593
Supplementary figure 12b
	Col-0			aipp3			aipp2paipp2			cpl2					Col-0			aipp3			aipp2paipp2			cpl2
ab817	Repeat 1	Repeat 2	Repeat 3	Repeat 1	Repeat 2	Repeat 3	Repeat 1	Repeat 2	Repeat 3	Repeat 1	Repeat 2	Repeat 3		anti-PolII ser2P	Repeat 1	Repeat 2	Repeat 3	Repeat 1	Repeat 2	Repeat 3	Repeat 1	Repeat 2	Repeat 3	Repeat 1	Repeat 2	Repeat 3
SUC5b	0.1652	0.1712	0.2059	0.2778	0.3299	0.3087	0.4228	0.4398	0.4062	0.3808	0.3583	0.4181		SUC5b	0.2154	0.184	0.2076	0.2274	0.2362	0.2381	0.3626	0.3549	0.3897	0.2594	0.2763	0.3033
SUC5c	0.033	0.021	0.0329	0.0935	0.1108	0.0752	0.2294	0.2262	0.2425	0.1835	0.1957	0.2148		SUC5c	0.1129	0.1279	0.0924	0.208	0.1954	0.1898	0.4371	0.4505	0.4288	0.3837	0.3512	0.3219
SUC5f	0.0486	0.0286	0.0522	0.0748	0.0736	0.0805	0.2229	0.201	0.1788	0.1552	0.1511	0.16		SUC5f	0.1503	0.1567	0.1406	0.3521	0.324	0.4219	0.6306	0.7023	0.7128	0.4264	0.424	0.453
SUC5g	0.0444	0.0549	0.0408	0.0435	0.0447	0.0549	0.0416	0.0443	0.0425	0.0354	0.0324	0.0317		SUC5g	0.3216	0.392	0.3287	0.4315	0.4418	0.449	0.3806	0.3823	0.3768	0.2846	0.2672	0.2683
Supplementary figure 12c
	Col-0			aipp3			aipp2paipp2			cpl2					Col-0			aipp3			aipp2paipp2			cpl2
ab817	Repeat 1	Repeat 2	Repeat 3	Repeat 1	Repeat 2	Repeat 3	Repeat 1	Repeat 2	Repeat 3	Repeat 1	Repeat 2	Repeat 3		anti-PolII ser2P	Repeat 1	Repeat 2	Repeat 3	Repeat 1	Repeat 2	Repeat 3	Repeat 1	Repeat 2	Repeat 3	Repeat 1	Repeat 2	Repeat 3
FT-e	0.013	0.0183	0.0124	0.0213	0.0133	0.0157	0.0191	0.0153	0.0235	0.0179	0.0239	0.0129		FT-e	0.0337	0.0292	0.0376	0.065	0.044	0.0587	0.0461	0.0524	0.0318	0.0348	0.0473	0.0361
FT-c	0.0133	0.0079	0.0097	0.0225	0.0104	0.0159	0.0108	0.0139	0.0176	0.0142	0.015	0.0111		FT-c	0.0334	0.0434	0.0259	0.0476	0.0408	0.042	0.0439	0.0306	0.0402	0.0352	0.039	0.0289
